# Supplementary material for: Transcriptome analysis of cardiac endothelial cells after myocardial infarction reveals temporal changes and long-term deficits
Source: Sci Rep. 2024 May 1;14:9991. doi: 10.1038/s41598-024-59155-8 (PMC11063162; doi:10.1038/s41598-024-59155-8)
Supplement: Supplementary file 2 — Supplementary Table S1. [file 41598_2024_59155_MOESM2_ESM.xlsx]

## Sheet: Sheet1
		Supplementary Table S1
		Echocardiography Measurements
RNAseq Sample ID
		Day 7 post-MI
1641-PC-1		Baseline Echo
		Parameter	Units	Mouse #85	Mouse #88	Mouse #89	Avg
		Heart Rate	BPM	705	747	669	707
		Diameter;s	mm	1.75	1.318	1.204	1.424
		Diameter;d	mm	3.162	2.768	2.666	2.86533
		Volume;s	uL	9.123	4.318	3.449	5.63
		Volume;d	uL	39.798	28.755	26.198	31.5837
		Stroke Volume	uL	30.675	24.436	22.749	25.9533
		Ejection Fraction	%	77.076	84.983	86.836	82.965
		Fractional Shortening	%	44.652	52.378	54.839	50.623
		Cardiac Output	mL/min	21.611	18.266	15.217	18.3647
		D7 Echo
		Parameter	Units	Mouse #85	Mouse #88	Mouse #89	Avg
		Heart Rate	BPM	687	728	720	711.667
		Diameter;s	mm	2.03	2.044	2.037	2.037
		Diameter;d	mm	3.497	2.93	2.811	3.07933
		Volume;s	uL	13.247	13.481	13.401	13.3763
		Volume;d	uL	50.783	33.093	29.888	37.9213
		Stroke Volume	uL	37.536	19.613	16.487	24.5453
		Ejection Fraction	%	73.914	59.264	55.163	62.7803
		Fractional Shortening	%	41.953	30.239	27.543	33.245
		Cardiac Output	mL/min	25.771	14.276	11.877	17.308
1641-PC-4		Baseline Echo
		Parameter	Units	Mouse #90	Mouse #109	Mouse #92	Avg
		Heart Rate	BPM	690	688	686	688
		Diameter;s	mm	1.518	1.367	1.087	1.324
		Diameter;d	mm	3.243	2.986	2.648	2.959
		Volume;s	uL	6.276	4.845	2.928	4.683
		Volume;d	uL	42.538	34.682	25.773	34.331
		Stroke Volume	uL	36.262	29.838	22.845	29.6483
		Ejection Fraction	%	85.247	86.031	88.64	86.6393
		Fractional Shortening	%	53.176	54.219	58.932	55.4423
		Cardiac Output	mL/min	25.026	20.515	15.665	20.402
		D7 Echo
		Parameter	Units	Mouse #90	Mouse #109	Mouse #92	Avg
		Heart Rate	BPM	630	672	706	669.333
		Diameter;s	mm	2.863	2.714	2.12	2.56567
		Diameter;d	mm	3.881	4.102	3.449	3.81067
		Volume;s	uL	31.249	27.361	14.781	24.4637
		Volume;d	uL	65.135	74.399	49.11	62.8813
		Stroke Volume	uL	33.886	47.039	34.33	38.4183
		Ejection Fraction	%	52.024	63.225	69.903	61.7173
		Fractional Shortening	%	26.231	33.84	38.52	32.8637
		Cardiac Output	mL/min	21.357	31.609	24.244	25.7367
1855-PC-1		Baseline Echo
		Parameter	Units	Mouse #103	Mouse #104	Mouse #107	Avg
		Heart Rate	BPM	689	683	721	697.667
		Diameter;s	mm	1.306	1.618	0.824	1.24933
		Diameter;d	mm	3.092	3.348	2.337	2.92567
		Volume;s	uL	4.321	7.481	1.249	4.35033
		Volume;d	uL	37.878	45.837	18.876	34.197
		Stroke Volume	uL	33.557	38.356	17.627	29.8467
		Ejection Fraction	%	88.592	83.68	93.382	88.5513
		Fractional Shortening	%	57.761	51.659	64.73	58.05
		Cardiac Output	mL/min	23.108	26.193	12.707	20.6693
		D7 Echo
		Parameter	Units	Mouse #103	Mouse #104	Mouse #107	Avg
		Heart Rate	BPM	682	709	692	694.333
		Diameter;s	mm	1.917	1.949	1.58	1.81533
		Diameter;d	mm	3.818	3.042	2.97	3.27667
		Volume;s	uL	11.503	11.983	6.976	10.154
		Volume;d	uL	62.677	36.232	34.162	44.357
		Stroke Volume	uL	51.174	24.25	27.186	34.2033
		Ejection Fraction	%	81.647	66.928	79.579	76.0513
		Fractional Shortening	%	49.781	35.912	46.788	44.1603
		Cardiac Output	mL/min	34.878	17.202	18.811	23.6303
		Day 28 post-MI
2651-PC-10		Baseline Echo
		Parameter	Units	Mouse #134	Mouse #135	Mouse #136	Mouse #137	Mouse #138	Avg
		Heart Rate	BPM	679	690	700	712	646	685.4
		Diameter;s	mm	1.3	1.9	2.03	1.7	1.95	1.776
		Diameter;d	mm	3.15	3.53	3.41	3	3.51	3.32
		Volume;s	uL	4.2	11.12	13.29	8.41	12	9.804
		Volume;d	uL	39.56	52.12	47.96	35.18	51.16	45.196
		Stroke Volume	uL	35.36	41	34.66	26.77	39.16	35.39
		Ejection Fraction	%	89.38	78.66	72.28	76.1	76.55	78.594
		Fractional Shortening	%	58.67	46.36	40.53	43.42	44.41	46.678
		Cardiac Output	mL/min	24.02	28.3	24.26	19.07	25.29	24.188
		D28 Echo
		Parameter	Units	Mouse #134	Mouse #135	Mouse #136	Mouse #137	Mouse #138	Avg
		Heart Rate	BPM	669	710	638	657	664	667.6
		Diameter;s	mm	2.19	2.47	2.34	2.57	2.51	2.416
		Diameter;d	mm	3.8	3.83	3.65	3.99	3.86	3.826
		Volume;s	uL	16.04	21.76	18.96	23.99	22.51	20.652
		Volume;d	uL	61.95	63.09	56.46	69.5	64.46	63.092
		Stroke Volume	uL	45.91	41.33	37.5	45.51	41.95	42.44
		Ejection Fraction	%	74.12	65.51	66.41	65.48	65.08	67.32
		Fractional Shortening	%	42.36	35.35	35.94	35.49	35.08	36.844
		Cardiac Output	mL/min	30.72	29.35	23.94	29.89	27.83	28.346
2932-PC-2		Baseline Echo
		Parameter	Units	Mouse #Y64-1	Mouse #Y64-2	Mouse #Y64-3	Mouse #Y64-4	Mouse #Y64-5	Avg
		Heart Rate	BPM	683	680	618	647	670	659.6
		Diameter;s	mm	1.53	1.8	1.27	1.83	1.72	1.63
		Diameter;d	mm	3.16	3.52	3.51	3.6	3.3	3.418
		Volume;s	uL	6.47	9.68	4.24	10.21	8.77	7.874
		Volume;d	uL	39.93	51.58	51.21	54.72	44.01	48.29
		Stroke Volume	uL	33.46	41.9	46.97	44.51	35.24	40.416
		Ejection Fraction	%	83.79	81.23	91.72	81.34	80.08	83.632
		Fractional Shortening	%	51.55	48.96	63.7	49.14	47.66	52.202
		Cardiac Output	mL/min	22.86	28.5	29.03	28.82	23.61	26.564
		D28 Echo
		Parameter	Units	Mouse #Y64-1	Mouse #Y64-2	Mouse #Y64-3	Mouse #Y64-4	Mouse #Y64-5	Avg
		Heart Rate	BPM	673	652	755	707	692	695.8
		Diameter;s	mm	2.37	2.82	2.49	2.65	2.17	2.5
		Diameter;d	mm	3.82	4.06	4.1	4.34	3.9	4.044
		Volume;s	uL	19.53	30.09	22.06	25.83	15.6	22.622
		Volume;d	uL	62.73	72.33	74.2	85.06	65.88	72.04
		Stroke Volume	uL	43.19	42.24	52.14	59.23	50.29	49.418
		Ejection Fraction	%	68.86	58.4	70.26	69.63	76.33	68.696
		Fractional Shortening	%	37.97	30.5	39.27	38.97	44.4	38.222
		Cardiac Output	mL/min	29.06	27.52	39.34	41.9	34.8	34.524
2932-PC-4		Baseline Echo
		Parameter	Units	Mouse #Y62-1	Mouse #Y62-2	Mouse #Y63-1	Mouse #Y63-2	Mouse #Y63-3	Avg
		Heart Rate	BPM	754	689	663	702	754	712.4
		Diameter;s	mm	1.96	1.6	1.59	1.32	1.41	1.576
		Diameter;d	mm	3.74	3.35	3.15	3.14	3.12	3.3
		Volume;s	uL	12.2	7.25	7.06	4.3	5.31	7.224
		Volume;d	uL	59.88	45.89	39.66	39.19	38.59	44.642
		Stroke Volume	uL	47.68	38.63	32.59	34.9	33.29	37.418
		Ejection Fraction	%	79.63	84.2	82.19	89.04	86.25	84.262
		Fractional Shortening	%	47.63	52.13	49.61	58.15	54.69	52.442
		Cardiac Output	mL/min	35.95	26.62	21.6	24.5	25.08	26.75
		D28 Echo
		Parameter	Units	Mouse #Y62-1	Mouse #Y62-2	Mouse #Y63-1	Mouse #Y63-2	Mouse #Y63-3	Avg
		Heart Rate	BPM	702	690	695	658	675	684
		Diameter;s	mm	2.47	2.28	2.33	2.65	2.41	2.428
		Diameter;d	mm	4.07	4.02	4.1	3.94	3.58	3.942
		Volume;s	uL	21.8	17.93	18.7	25.83	20.4	20.932
		Volume;d	uL	73.13	70.98	74.08	67.58	53.79	67.912
		Stroke Volume	uL	51.33	53.05	55.38	41.75	33.39	46.98
		Ejection Fraction	%	70.18	74.74	74.76	61.78	62.08	68.708
		Fractional Shortening	%	39.26	43.21	43.14	32.75	32.72	38.216
		Cardiac Output	mL/min	36.02	36.61	38.46	27.46	22.54	32.218
