# Supplementary material for: Transcriptome analysis of cardiac endothelial cells after myocardial infarction reveals temporal changes and long-term deficits
Source: Sci Rep. 2024 May 1;14:9991. doi: 10.1038/s41598-024-59155-8 (PMC11063162; doi:10.1038/s41598-024-59155-8)
Supplement: Supplementary file 3 — Supplementary Table S2. [file 41598_2024_59155_MOESM3_ESM.xlsx]

## Sheet: Sheet1
Supplementary Table S2
Genes Analyzed*
									*Differentially Expressed Genes marked in Gray
Gene Name	1641-PC-3	1641-PC-6	1855-PC-5		2651-PC-6	2932-PC-6	2651-PC-2		1855-PC-1	1641-PC-1	1641-PC-4		2932-PC-4	2932-PC-2	2651-PC-10
	DAY 0	DAY 0	DAY 0	Avg D0	DAY 2	DAY 2	DAY 2	Avg D2	DAY 7	DAY 7	DAY 7	Avg D7	DAY 28	DAY 28	DAY 28	Avg D28	D2 FC	D7 FC	D28 FC
A3galt2	1.44021	2.02579	1.95494	1.80698	2.0818	1.0362	1.66264	1.59355	3.09997	2.56875	1.08532	2.25135	1.50685	0.895551	3.25448	1.88563	0.881884	1.24592	1.04352
A4galt	6.46212	3.9952	5.41501	5.29078	7.78852	5.72222	9.62739	7.71271	9.51804	8.12711	9.51805	9.0544	7.10741	8.4297	8.20292	7.91334	1.45777	1.71136	1.49569
Aaas	15.2505	12.0042	13.4494	13.568	19.2378	13.281	17.0895	16.5361	13.7094	14.9909	12.0976	13.5993	14.4706	12.3512	9.22828	12.0167	1.21875	1.0023	0.885662
Aacs	13.0349	13.4672	14.4855	13.6625	14.8232	13.1398	15.0017	14.3216	12.3559	14.1908	10.7278	12.4248	10.4621	13.7715	12.4827	12.2388	1.04824	0.909409	0.89579
Aaed1	80.717	68.7963	74.7342	74.7492	67.6552	60.5407	64.4148	64.2036	63.8101	61.017	66.6628	63.83	77.9806	82.5361	69.3666	76.6278	0.85892	0.853922	1.02513
Aagab	17.8907	16.7495	15.8734	16.8379	15.7923	16.5778	17.8241	16.7314	11.6137	14.5698	16.6164	14.2666	17.9389	18.187	17.0299	17.7186	0.993677	0.847295	1.05231
Aak1	78.2091	80.1084	89.9223	82.7466	79.7145	71.8443	73.7705	75.1098	85.3993	73.3536	76.4991	78.4173	71.3859	68.1472	77.8376	72.4569	0.907708	0.94768	0.875648
Aamdc	10.8009	8.85309	8.13223	9.26207	9.72665	6.21672	7.65554	7.8663	7.64063	7.5797	7.16967	7.46333	8.9553	10.6529	7.75711	9.12177	0.849303	0.805795	0.984852
Aamp	90.7068	81.8893	81.5365	84.7109	83.7694	73.9407	79.0287	78.9129	79.1774	90.998	78.7415	82.9723	62.5725	78.3992	72.8891	71.2869	0.931556	0.979476	0.841532
Aar2	30.0947	26.1277	20.8387	25.687	28.2825	24.4427	26.2528	26.326	20.2584	27.3288	21.6868	23.0913	19.5025	25.8138	19.6601	21.6588	1.02488	0.898949	0.84318
Aars	56.7057	58.3164	48.1872	54.4031	80.4947	74.8106	83.1371	79.4808	54.7443	53.801	62.3977	56.981	50.2271	59.6495	50.7565	53.5444	1.46096	1.04739	0.984215
Aars2	10.6347	8.38419	8.4841	9.16766	12.598	10.526	11.7926	11.6389	11.4609	10.8642	8.20153	10.1755	6.48197	10.128	9.6295	8.74649	1.26956	1.10994	0.954059
Aarsd1	13.2817	12.2473	10.102	11.877	13.373	12.2118	14.4052	13.33	10.1713	10.6821	8.57349	9.80896	10.2023	11.9789	7.47751	9.88624	1.12234	0.825879	0.832385
Aasdh	5.4282	3.90142	6.33378	5.22113	5.63504	6.24027	5.37437	5.74989	5.02102	4.16888	3.09565	4.09518	5.11736	4.4156	3.38822	4.30706	1.10127	0.784348	0.824928
Aasdhppt	9.6008	9.04065	10.1066	9.58268	12.4185	13.022	10.71	12.0502	9.32156	10.0641	7.31201	8.89922	14.9824	10.2514	9.49575	11.5765	1.25749	0.928678	1.20807
Aatf	12.8688	11.3477	14.9743	13.0636	15.4693	21.8526	18.9454	18.7558	12.3996	10.2326	9.89162	10.8413	13.3335	13.3701	12.8839	13.1958	1.43573	0.829884	1.01012
Aatk	13.6073	13.092	11.1427	12.614	10.6239	9.89018	10.014	10.176	13.2946	13.3908	10.8345	12.5066	8.89844	12.8761	13.4634	11.746	0.806725	0.991488	0.931186
Abat	1.75408	2.75728	2.44365	2.31834	0.502579	0.706534	2.35859	1.18923	1.812	5.07422	3.23797	3.37473	1.10884	1.23521	2.94242	1.76216	0.512969	1.45567	0.760095
Abca1	82.8431	58.2385	63.4346	68.1721	90.9129	94.1443	84.2873	89.7815	97.5369	96.7874	167.089	120.471	75.3944	74.199	68.565	72.7195	1.31698	1.76716	1.0667
Abca2	20.5124	18.9815	17.5154	19.0031	17.7663	16.1774	17.8241	17.2559	15.6523	20.1702	18.093	17.9718	13.9873	15.7168	18.2781	15.9941	0.908059	0.945732	0.841656
Abca3	107.307	98.6378	99.2291	101.725	93.354	72.927	72.3785	79.5532	101.903	92.2202	114.287	102.803	73.5461	77.0396	88.9827	79.8561	0.782044	1.0106	0.785023
Abca4	2.40028	2.15708	3.10829	2.55522	3.80458	2.54326	3.01588	3.12124	3.18729	2.33715	3.07786	2.86743	2.24601	2.74821	2.31829	2.4375	1.22152	1.12219	0.953932
Abca5	7.64375	8.81558	9.1683	8.54254	11.4494	11.044	9.85937	10.7843	7.92443	8.10607	6.12004	7.38351	6.08396	7.78126	7.84628	7.23717	1.26242	0.864323	0.847191
Abca6	0.941709	1.57563	2.20907	1.57547	1.90234	0.824273	4.0598	2.26214	3.07814	5.79007	1.67241	3.51354	1.649	0.802918	4.72564	2.39252	1.43585	2.23015	1.51861
Abca7	104.736	96.7072	97.9214	99.7882	116.933	82.6757	90.241	96.6166	105.917	102.704	79.9848	96.2019	83.3267	94.7924	101.555	93.2247	0.968216	0.964061	0.934226
Abca8a	6.4252	12.0417	14.29	10.919	11.2341	3.74421	33.4058	16.128	18.9269	37.5607	13.9656	23.4844	13.6177	6.02123	31.875	17.1713	1.47707	2.15079	1.57261
Abca8b	4.81892	6.93994	6.56836	6.10907	5.09668	4.47419	9.85938	6.47675	8.36103	14.0013	7.02737	9.79657	8.04556	3.82892	10.9669	7.61379	1.06019	1.60361	1.24631
Abca9	2.03102	2.88858	3.47971	2.79977	2.44071	1.17749	8.69946	4.10589	6.61462	10.1905	6.35131	7.71881	3.61061	1.91451	8.73789	4.75434	1.46651	2.75694	1.69812
Abcb10	23.1341	23.8769	23.3604	23.4571	23.7602	22.2292	24.165	23.3848	24.2315	22.8021	19.4629	22.1655	23.3974	22.9731	20.0168	22.1291	0.996916	0.944936	0.943385
Abcb1a	337.908	360.706	320.238	339.617	339.36	286.791	219.446	281.866	223.365	219.552	221.876	221.598	257.868	262.133	254.179	258.06	0.829951	0.652492	0.759855
Abcb1b	36.9126	37.7112	26.1789	33.6009	31.769	31.0167	25.692	29.4926	20.8372	29.7111	17.7191	22.7558	26.2316	38.3864	24.4116	29.6765	0.877731	0.677238	0.883207
Abcb4	13.3857	15.1739	11.7291	13.4296	10.0138	14.3407	7.84885	10.7345	6.22236	7.72709	4.32319	6.09088	14.0743	11.888	8.33666	11.433	0.799315	0.453543	0.85133
Abcb6	7.65845	6.97263	6.81453	7.14854	7.28429	8.24059	5.63236	7.05241	4.28836	4.54786	5.16794	4.66805	7.89335	4.84652	7.7973	6.84572	0.986553	0.653008	0.95764
Abcb7	13.0165	11.9479	13.8599	12.9414	14.6797	15.5652	17.5535	15.9328	12.2686	10.8642	14.2325	12.4551	21.6347	14.1421	12.7501	16.1756	1.23115	0.96242	1.24991
Abcb8	7.75453	6.26471	5.23907	6.41944	5.99395	5.62803	7.34622	6.32273	6.9639	9.3272	12.0799	9.457	3.0136	5.12579	6.46427	4.86789	0.984936	1.47318	0.758304
Abcb9	13.2749	12.5106	10.1457	11.9771	13.2799	11.6327	9.55006	11.4876	8.73214	9.11668	5.87097	7.9066	7.53384	8.95461	8.06918	8.18588	0.959129	0.660145	0.683463
Abcc1	34.9871	27.4781	25.1394	29.2015	42.3878	34.2856	39.128	38.6005	31.0207	32.0449	35.4388	32.8348	27.8606	30.6616	34.7729	31.0984	1.32186	1.12442	1.06496
Abcc10	9.78546	8.51548	8.36681	8.88925	9.08061	7.81797	7.65554	8.18471	7.96808	8.25345	6.49363	7.57172	5.5438	5.58895	8.33667	6.48981	0.920742	0.851784	0.730074
Abcc3	0.369358	0.356471	0.11739	0.281073	0.394905	0.21203	0.850704	0.48588	1.20076	2.21082	2.18833	1.86664	0.0569585	0.185366	0.223003	0.155109	1.72866	6.64111	0.551847
Abcc4	92.2945	90.0331	91.6241	91.3172	89.8012	71.2098	74.0027	78.3379	108.719	76.9318	71.4996	85.7168	91.9966	83.987	75.1184	83.7007	0.857865	0.938671	0.916592
Abcc5	112.497	102.558	127.984	114.346	99.5977	110.744	87.0704	99.1374	134.777	108.493	91.6742	111.648	119.916	108.659	110.382	112.986	0.866992	0.976403	0.9881
Abcc9	30.0576	47.9605	34.4446	37.4876	30.9384	24.9136	51.0748	35.6423	27.8335	38.6353	69.7555	45.4081	25.4442	28.9014	62.2795	38.875	0.950776	1.21128	1.03701
Abcd1	42.8895	41.4514	36.3405	40.2271	38.2962	28.2105	32.3231	32.9433	33.7059	36.9086	40.7222	37.1122	32.8359	34.1509	34.8175	33.9348	0.818932	0.922567	0.843579
Abcd2	0.203192	0.469009	0.273778	0.315326	0.0359913	0.141387	0.232083	0.136487	0.283891	0.547516	0.427072	0.419493	0.255963	0.370632	0.757969	0.461521	0.432844	1.33035	1.46363
Abcd3	22.4879	20.3883	24.2793	22.3852	25.2317	27.3628	22.7345	25.1097	22.8778	25.0969	24.7468	24.2405	25.1883	23.6215	31.5631	26.791	1.12171	1.08288	1.19682
Abcd4	26.9005	19.1503	21.8552	22.6353	24.2267	23.6185	18.6747	22.1733	25.1702	23.6022	19.0004	22.5909	19.9858	21.5527	18.8131	20.1172	0.979588	0.998038	0.888752
Abce1	53.838	54.6752	66.1723	58.2285	76.9865	65.1329	79.8405	73.9866	56.0384	60.6575	55.6837	57.4599	79.0615	65.8005	60.0052	68.2891	1.27063	0.9868	1.17278
Abcf1	75.9376	88.6798	86.7163	83.7779	97.5169	106.13	100.565	101.404	84.8536	80.323	81.2851	82.1539	71.4995	87.7853	90.7215	83.3354	1.21039	0.980615	0.994719
Abcf2	39.0861	42.2768	44.2968	41.8866	48.4534	42.7394	53.2015	48.1314	36.9148	42.3406	42.5372	40.5975	39.6873	41.1289	41.4154	40.7439	1.14909	0.969226	0.972719
Abcf3	45.2157	38.8255	41.4818	41.841	39.8035	42.8805	33.9855	38.8898	37.2203	35.8137	28.8742	33.9694	34.2574	38.8752	34.7284	35.9537	0.929467	0.811869	0.859293
Abcg1	19.2015	21.9825	18.2779	19.8206	32.087	33.5793	32.7483	32.8049	37.5261	35.2873	54.9371	42.5835	33.973	36.2813	23.3603	31.2049	1.65509	2.14844	1.57436
Abcg2	107.27	99.1094	99.8359	102.072	127.774	110.061	94.1846	110.673	97.1245	79.6076	91.8511	89.5277	109.937	109.616	84.7036	101.419	1.08427	0.877106	0.993604
Abcg3	1.47713	1.08797	1.03616	1.20042	1.36397	0.447508	1.89463	1.23537	0.458532	0.989659	0.782883	0.743691	0.653972	1.26608	1.24836	1.05614	1.02911	0.619526	0.879807
Abhd1	8.01302	2.55096	2.67823	4.41407	4.37884	4.42709	2.6679	3.82461	3.60206	2.63191	3.61157	3.28185	3.09889	3.02611	3.38822	3.17107	0.866459	0.743497	0.718401
Abhd10	9.54543	7.44637	8.21042	8.40074	7.39372	11.4208	8.66079	9.15844	7.46599	7.70602	5.76422	6.97874	6.28296	10.4985	7.35589	8.04578	1.09019	0.83073	0.957747
Abhd11	13.8842	11.4039	15.0133	13.4338	17.6586	16.0126	16.9348	16.8687	13.9714	17.6648	10.9057	14.1806	9.77976	11.4248	11.4127	10.8724	1.25569	1.05559	0.809333
Abhd12	26.8081	23.5957	19.7243	23.376	24.4779	20.3689	22.0771	22.308	18.6867	25.097	20.8862	21.5566	19.0192	23.5907	20.953	21.1876	0.954309	0.922168	0.906383
Abhd13	27.3809	22.714	26.4685	25.5211	27.7082	31.5304	23.7397	27.6594	25.1917	21.6443	19.3382	22.0581	32.3244	25.9684	22.0229	26.7719	1.08379	0.864306	1.04901
Abhd14a	3.84039	3.24495	2.93236	3.33923	5.13256	3.01422	6.92092	5.02257	3.4056	4.77946	4.48331	4.22279	3.55375	3.8598	5.0377	4.15042	1.50411	1.2646	1.24293
Abhd14b	19.3492	18.3251	18.2974	18.6572	19.7763	16.46	17.4375	17.8913	17.8572	20.4861	14.8374	17.7269	13.9589	16.427	14.1767	14.8542	0.958945	0.950136	0.796163
Abhd15	0.295507	0.168907	0.48881	0.317741	0.251339	0.353317	0.116091	0.240249	0.567682	1.05282	0.69393	0.771477	0.653972	0.185366	0.445905	0.428414	0.756115	2.428	1.34831
Abhd16a	76.5084	60.4513	55.6541	64.2046	66.2202	53.1953	56.6809	58.6988	57.1949	63.2268	47.7145	56.0454	43.1558	69.412	61.7884	58.1187	0.914246	0.872919	0.905211
Abhd17a	130.015	114.598	89.7839	111.466	112.912	74.9041	100.68	96.1654	104.351	118.496	118.09	113.646	81.4477	112.886	99.9057	98.0798	0.862736	1.01956	0.879911
Abhd17b	15.7859	14.0861	16.4989	15.457	19.4173	18.7442	15.6203	17.9273	17.0276	17.1595	20.6727	18.2866	22.2886	17.2916	17.5648	19.0483	1.15982	1.18307	1.23235
Abhd17c	10.4132	9.65962	9.20739	9.76007	15.8641	9.58406	14.1124	13.1869	8.42651	10.5484	11.1192	10.0314	10.3768	11.641	8.55956	10.1925	1.3511	1.0278	1.0443
Abhd18	10.4645	6.49892	9.20739	8.7236	9.94596	9.91372	7.09579	8.98516	7.43723	5.26249	5.88485	6.19486	9.77637	8.04479	7.98216	8.60111	1.02998	0.710126	0.985958
Abhd2	86.7756	92.7129	84.9182	88.1356	83.6987	64.4505	80.1115	76.0869	75.161	80.7649	92.5464	82.8241	85.9416	78.3619	89.4733	84.5923	0.863294	0.939735	0.959797
Abhd3	0.88632	1.18175	0.821133	0.963068	0.753818	0.730082	0.773376	0.752425	0.895134	0.926496	0.818463	0.880031	1.59214	1.29696	0.84713	1.24541	0.78128	0.913779	1.29317
Abhd4	61.3895	57.0581	44.6092	54.3523	51.2536	36.4047	41.8346	43.1643	51.3665	51.8159	59.4732	54.2185	51.2018	50.0832	51.2234	50.8361	0.794158	0.99754	0.935308
Abhd5	28.1931	24.7961	23.2236	25.4043	30.5435	27.5274	26.5234	28.1981	23.904	23.0337	23.5368	23.4915	28.0311	27.2032	23.1373	26.1239	1.10997	0.924707	1.02833
Abhd6	15.8782	14.5737	15.932	15.4613	18.7339	14.5762	13.8417	15.7173	12.1595	15.2435	12.9325	13.4452	21.3221	12.6291	15.2021	16.3844	1.01656	0.869601	1.05971
Abhd8	30.3715	30.1789	25.0612	28.5372	30.1489	18.4615	26.3301	24.9802	19.3852	24.3602	26.5259	23.4238	15.1244	20.1323	23.0928	19.4498	0.875355	0.820815	0.681561
Abi1	86.13	84.5347	95.963	88.8759	95.6863	101.397	93.064	96.7158	102.777	87.7977	92.3678	94.3142	131.486	103.255	101.332	112.024	1.08821	1.06119	1.26046
Abi2	24.5926	27.7407	36.3014	29.5449	25.4828	26.1616	25.6342	25.7595	19.9309	25.4128	27.6288	24.3242	32.4948	24.4861	26.6593	27.8801	0.871877	0.823295	0.943651
Abi3	78.0799	71.4613	75.7307	75.0906	87.4676	73.8223	74.0024	78.4308	95.9428	76.806	63.9925	78.9138	68.7981	77.7498	71.8193	72.7891	1.04448	1.05091	0.969349
Abi3bp	1.32943	2.60723	3.32333	2.42	2.36893	0.871369	7.03691	3.42574	4.99919	12.1064	9.94499	9.01686	5.60066	2.47031	9.80783	5.9596	1.4156	3.72598	2.46265
Abl1	129.628	131.088	121.026	127.247	120.415	96.7116	105.515	107.547	124.933	124.221	129.139	126.098	93.3332	98.3455	115.775	102.485	0.845182	0.990965	0.805397
Abl2	45.9911	49.8547	52.5656	49.4705	47.6638	54.3016	63.9498	55.3051	66.7563	57.4575	88.1341	70.7826	47.6759	44.5564	60.8525	51.0283	1.11794	1.43081	1.03149
Ablim1	543.288	570.291	534.06	549.213	557.054	492.992	425.444	491.83	501.794	439.024	448.545	463.121	575.259	530.999	458.054	521.437	0.895518	0.843245	0.949426
Ablim2	3.60037	4.25779	4.65262	4.17026	3.55334	3.95613	3.47984	3.6631	4.14782	3.01089	2.54414	3.23428	4.00862	4.23034	5.08228	4.44041	0.878387	0.775559	1.06478
Ablim3	427.186	529.8	414.759	457.248	354.984	248.545	285.88	296.47	377.137	306.18	316.76	333.359	308.138	340.025	317.408	321.857	0.648378	0.729055	0.7039
Abr	115.951	113.382	130.214	119.849	123.358	110.577	104.778	112.904	145.321	100.347	93.9354	113.201	107.12	104.984	117.692	109.932	0.942055	0.944531	0.917254
Abracl	14.0872	12.942	13.5245	13.5179	16.7254	20.2749	17.5528	18.1844	14.5826	16.2541	16.3314	15.7227	19.4741	18.1561	13.7309	17.1204	1.34521	1.1631	1.2665
Abraxas1	3.39728	2.23211	3.55791	3.06243	3.01497	6.54638	3.75049	4.43728	2.29226	3.76885	2.0638	2.7083	3.32632	4.1377	3.16532	3.54311	1.44894	0.884363	1.15696
Abraxas2	19.9399	19.9381	20.2914	20.0565	21.535	23.7126	20.8785	22.042	19.1451	16.3383	14.7129	16.7321	24.3925	19.2987	15.1129	19.6014	1.099	0.83425	0.977309
Abt1	13.478	12.0229	12.3156	12.6055	14.572	16.8603	14.731	15.3878	11.9193	8.86402	9.5714	10.1182	9.95033	13.1848	9.31743	10.8175	1.22072	0.802685	0.858159
Abtb1	44.2371	28.0784	34.5422	35.6192	36.3222	40.5728	25.0543	33.9831	46.6729	31.2449	20.6727	32.8635	28.6568	35.2006	33.7475	32.535	0.954066	0.922634	0.91341
Abtb2	5.50205	5.77706	5.55185	5.61032	5.88628	4.68611	7.84885	6.14041	5.54494	7.17966	8.32607	7.01689	6.11238	4.9714	11.0561	7.37996	1.09449	1.25071	1.31543
Acaa1a	63.3864	55.7142	51.847	56.9825	57.6394	54.1316	47.7033	53.1581	48.9821	50.6733	48.8378	49.4977	43.8918	54.2484	47.4573	48.5325	0.932884	0.868647	0.851708
Acaa1b	0.236629	0.573474	0.288298	0.366134	0.038138	0.193378	0.123971	0.118496	0.0701831	0.447567	0.317314	0.278355	0.0599572	0.157958	0.377752	0.198556	0.32364	0.760254	0.542304
Acaa2	64.0664	56.663	46.2321	55.6538	47.3767	46.7896	42.105	45.4238	33.6621	43.1617	37.5025	38.1088	43.639	52.6156	50.1086	48.7877	0.816184	0.684746	0.876628
Acaca	18.1948	17.375	16.985	17.5183	22.2818	18.009	21.9401	20.7436	16.2633	19.638	19.4305	18.4439	14.5484	15.7076	14.4985	14.9182	1.18411	1.05284	0.851578
Acacb	104.738	99.1836	96.1001	100.007	96.0452	70.5963	70.8322	79.1579	95.4377	78.1766	65.0053	79.5399	71.1296	70.0932	71.819	71.0139	0.791522	0.795341	0.710088
Acad10	7.4486	8.31392	5.91152	7.22468	7.39371	5.64394	5.73042	6.25602	4.91082	8.03277	5.26165	6.06841	4.80464	5.4338	4.2726	4.83701	0.865924	0.839956	0.669512
Acad11	10.9671	10.2223	9.50061	10.23	11.9519	9.65471	9.93672	10.5144	10.3039	14.4013	12.0443	12.2498	11.2865	11.1778	12.1706	11.545	1.0278	1.19744	1.12854
Acad12	14.0609	11.5492	9.80558	11.8052	8.18333	11.2165	8.84603	9.41529	9.8247	10.5585	8.77526	9.71949	7.67599	10.1287	7.27396	8.35955	0.797552	0.823321	0.708123
Acad8	17.2814	14.1611	15.5215	15.6547	15.5769	17.449	16.4709	16.4989	16.0671	19.2229	12.3823	15.8908	16.8586	17.0137	15.8708	16.581	1.05393	1.01508	1.05918
Acad9	25.9814	21.5749	20.8867	22.8143	24.8205	25.9224	24.315	25.0193	21.6806	22.757	19.2094	21.2157	17.9451	23.5875	17.9255	19.8194	1.09665	0.929927	0.868724
Acadl	50.8839	48.7103	46.2516	48.6153	53.2629	46.507	49.0258	49.5986	45.3849	46.9936	47.91	46.7628	45.828	49.1882	49.9749	48.3304	1.02023	0.961896	0.99414
Acadm	36.7411	39.3693	37.357	37.8225	35.9272	44.8351	31.9751	37.5791	33.3128	36.6557	31.3111	33.7599	33.774	40.0793	34.7283	36.1939	0.993566	0.892588	0.956941
Acads	30.5933	28.6784	20.6238	26.6318	27.457	21.7347	20.8399	23.3439	24.6683	21.8966	25.9565	24.1738	16.8871	23.8685	23.8953	21.5503	0.87654	0.907703	0.809193
Acadsb	28.3037	31.8671	34.6788	31.6165	34.5633	30.8006	35.8799	33.7479	35.7577	30.8449	33.6952	33.4326	35.3662	33.07	29.8245	32.7536	1.06741	1.05744	1.03596
Acadvl	55.9615	52.2919	49.1839	52.4791	53.4786	57.7148	47.479	52.8908	39.5345	49.2461	46.7355	45.172	34.6554	49.8674	47.3446	43.9558	1.00785	0.860762	0.837587
Acan	0.0370258	0.431496	0.0001	0.156207	0.287231	0.730082	0.850704	0.622672	0.764153	0.989659	8.77083	3.50821	0.398109	0.308876	1.42668	0.711222	3.98619	22.4587	4.55306
Acap1	3.98809	3.65759	4.63307	4.09292	4.41474	4.12096	3.32519	3.95363	3.01265	2.71613	3.0067	2.91183	2.27444	2.53207	2.36287	2.38979	0.965969	0.711431	0.583885
Acap2	77.2098	81.8103	92.9109	83.977	87.3324	92.0211	80.5167	86.6234	82.3752	78.5444	80.3262	80.4153	112.646	95.3917	82.2744	96.7707	1.03151	0.957587	1.15235
Acap3	54.798	56.3061	61.7724	57.6255	58.8977	51.7109	51.1522	53.9203	54.0511	60.4888	49.4407	54.6602	56.3469	53.3567	65.9794	58.561	0.935701	0.948542	1.01623
Acat1	35.8366	33.7615	30.3979	33.332	35.3531	50.463	35.4161	40.4107	28.0736	30.2765	31.8986	30.0829	29.1685	37.4856	35.0404	33.8982	1.21237	0.902523	1.01699
Acat2	7.0015	6.89621	5.31842	6.40538	10.0497	10.8349	8.60978	9.83146	5.58183	6.97541	6.37939	6.31221	7.13593	5.51144	5.29909	5.98215	1.53488	0.985455	0.933927
Acbd3	40.6924	45.5218	50.4936	45.5693	52.0784	62.2605	55.2507	56.5299	50.9952	43.5828	50.8454	48.4745	56.2616	49.6822	47.1663	51.0367	1.24053	1.06375	1.11998
Acbd4	26.3651	20.9134	20.5846	22.621	21.6426	16.2246	18.404	18.7571	17.6824	19.665	13.7522	17.0332	11.5992	17.7239	18.0106	15.7779	0.829187	0.752981	0.697488
Acbd5	35.4121	40.2137	43.2214	39.6157	40.6649	47.3315	39.6305	42.5423	35.1247	34.5505	37.4847	35.72	53.5611	49.1265	39.8997	47.5291	1.07387	0.901661	1.19975
Acbd6	26.9192	25.4713	19.6267	24.0057	26.4878	24.372	27.4902	26.1167	21.4809	25.9181	25.5295	24.3095	16.0626	23.4362	22.6024	20.7004	1.08793	1.01265	0.862311
Accs	5.61282	4.67043	5.61049	5.29791	7.10659	6.75832	3.67316	5.84602	6.06887	6.69542	5.37284	6.04571	4.20763	6.2065	4.94854	5.12089	1.10346	1.14115	0.966586
Acd	22.3772	19.4129	18.7079	20.166	20.0275	16.5778	19.68	18.7618	20.0402	20.2545	18.2887	19.5278	15.2382	16.5814	22.0229	17.9475	0.930366	0.968353	0.889988
Ace	200.47	204.558	226.602	210.543	313.687	214.429	377.782	301.966	341.135	339.698	432.23	371.021	194.403	168.098	350.138	237.546	1.43422	1.76221	1.12825
Ace2	1.23712	2.45718	1.34894	1.68108	1.47165	1.97812	3.78915	2.41297	1.39723	1.13704	3.66494	2.0664	1.3647	1.57486	1.47126	1.47027	1.43537	1.22921	0.8746
Acer2	104.171	114.521	106.268	108.32	194.963	102.007	150.055	149.008	165.138	125.862	113.966	134.989	230.257	148.124	127.769	168.717	1.37563	1.2462	1.55758
Acer3	9.23156	7.89653	9.61791	8.91533	12.0955	11.3737	14.4604	12.6432	11.2644	12.6117	14.2503	12.7088	9.04058	10.8382	11.3236	10.4008	1.41814	1.4255	1.16662
Ache	6.46212	5.27063	3.73385	5.15553	8.18333	4.3329	3.36385	5.29336	4.19148	5.01106	3.04228	4.08161	5.82809	4.53911	7.62337	5.99686	1.02673	0.791694	1.16319
Acin1	157.58	163.314	186.334	169.076	184.408	234.04	179.206	199.218	183.744	183.445	164.847	177.345	132.68	159.143	174.576	155.466	1.17827	1.04891	0.919506
Ackr1	0.0001	0.116433	0.0001	0.0388777	0.359013	0.5417	3.98247	1.62773	7.92442	6.46083	11.8934	8.75955	0.625543	0.802918	1.15919	0.86255	41.8679	225.311	22.1863
Ackr2	1.40328	1.78195	1.97449	1.71991	2.33304	1.50716	2.89989	2.2467	5.34847	5.97957	13.0051	8.11105	2.5303	1.97627	2.36287	2.28981	1.30629	4.71598	1.33136
Ackr3	176.561	143.486	131.209	150.419	115.427	134.905	150.402	133.578	171.759	137.633	147.11	152.167	165.288	226.024	174.934	188.749	0.888041	1.01163	1.25482
Ackr4	0.166266	0.619059	0.11739	0.300905	0.323122	0.0236478	0.657385	0.334718	1.44089	3.81095	1.83252	2.36145	0.597114	0.463264	0.980872	0.680417	1.11237	7.84784	2.26123
Acly	187.514	183.623	165.465	178.867	173.214	156.497	145.222	158.311	153.136	156.201	156.027	155.121	154.285	171.522	146.581	157.463	0.885075	0.867242	0.880332
Aco1	29.5592	31.5295	33.9166	31.6684	36.9323	25.832	34.7976	32.5206	30.0165	28.8236	32.2187	30.3529	32.0114	28.4075	24.9652	28.4614	1.02691	0.95846	0.89873
Aco2	126.301	132.142	109.103	122.515	134.662	120.871	132.808	129.447	112.553	114.706	122.861	116.707	112.516	126.874	127.454	122.281	1.05658	0.952588	0.99809
Acod1	0.166266	0.150151	0.37152	0.229312	0.717927	2.80229	0.425402	1.31521	0.218401	0.989659	0.35591	0.521323	0.142246	0.494142	0.312164	0.316184	5.73544	2.27342	1.37884
Acot1	2.02682	2.45273	1.98042	2.15332	2.869	1.61611	2.01574	2.16695	1.60802	1.85459	2.01885	1.82715	1.57589	1.76029	1.91371	1.74996	1.00633	0.848527	0.81268
Acot10	3.34804	3.25357	2.92093	3.17418	3.81257	2.56827	3.31382	3.23155	4.61521	2.62465	2.3593	3.19972	2.43421	3.56932	3.79998	3.26784	1.01808	1.00805	1.02951
Acot11	1.84639	2.15708	2.385	2.12949	3.338	2.47262	4.25312	3.35458	4.45344	4.63208	7.08072	5.38875	2.16072	2.80996	2.987	2.65256	1.5753	2.53053	1.24563
Acot13	6.8683	5.68327	5.78643	6.11267	7.8962	5.39255	7.46221	6.91699	4.84638	5.81113	5.05261	5.23671	8.41515	7.25634	4.36899	6.68016	1.13158	0.856698	1.09284
Acot2	12.3375	12.6088	9.20146	11.3826	11.6313	8.86287	8.69433	9.7295	9.32906	10.5888	12.0003	10.6394	11.388	11.0233	12.486	11.6324	0.854771	0.934707	1.02195
Acot6	0.978634	0.806623	0.645197	0.810151	1.36397	0.259126	0.657385	0.76016	0.240231	0.294862	0.444863	0.326652	0.426538	1.01906	0.445905	0.630501	0.938294	0.403199	0.778251
Acot7	14.9551	17.2373	13.7621	15.3182	26.0572	20.6043	31.1632	25.9416	19.6472	24.6338	36.0256	26.7689	16.6597	19.2985	16.4503	17.4695	1.69352	1.74752	1.14044
Acot8	9.47158	7.63394	6.95933	8.02162	10.4086	6.56994	9.16342	8.71399	7.64064	8.2324	6.95619	7.60974	7.81814	7.81214	6.28596	7.30541	1.08631	0.948655	0.910716
Acot9	36.4768	34.0531	38.0719	36.2006	45.6458	49.2612	41.1499	45.3523	44.0445	42.4536	30.4997	38.9993	43.5924	39.5055	32.8008	38.6329	1.25281	1.07731	1.06719
Acox1	95.6744	96.4101	90.8407	94.3084	96.6188	89.9752	94.9973	93.8638	86.4047	85.0613	93.2944	88.2535	96.4058	89.4517	80.6911	88.8495	0.995285	0.935796	0.942117
Acox3	36.7597	32.7863	33.2909	34.279	37.7578	29.7646	25.8663	31.1296	30.5404	27.6657	28.8384	29.0148	24.5914	27.8517	26.2581	26.2337	0.908124	0.846433	0.765301
Acp1	20.7232	17.5902	15.4532	17.9222	22.0035	20.1218	25.3339	22.4864	15.0737	17.1202	18.2354	16.8098	21.0988	21.0554	20.865	21.0064	1.25467	0.93793	1.17209
Acp2	29.6148	24.7961	23.0477	25.8195	27.2057	25.7615	25.7888	26.252	24.7118	22.4021	27.0951	24.7363	21.123	24.9184	21.3096	22.4503	1.01675	0.958047	0.86951
Acp5	0.12934	0.262689	0.293326	0.228452	0.287231	0.0707434	0.541393	0.299789	0.196571	0.863333	0.765092	0.608332	0.255963	0.277999	0.178422	0.237461	1.31227	2.66285	1.03944
Acp6	9.89623	8.30916	10.1653	9.4569	9.22417	8.59505	10.1687	9.32931	9.99828	9.34827	6.74271	8.69642	5.85652	8.8311	6.55344	7.08035	0.986508	0.919585	0.748697
Acr	1.82793	1.18175	1.83765	1.61578	0.78971	1.90747	1.50799	1.40172	2.11762	1.78973	0.587187	1.49818	0.938265	1.11169	1.29294	1.1143	0.867523	0.927219	0.689636
Acrbp	8.1851	5.36121	8.88689	7.47773	7.89367	10.0179	7.22224	8.37794	12.0388	10.5817	4.16553	8.92868	6.28189	5.25486	6.54478	6.02718	1.12038	1.19404	0.806017
Acsf2	30.1957	26.7835	22.0823	26.3538	29.1026	22.144	23.1094	24.7853	20.1591	23.7222	23.33	22.4038	21.1471	27.0136	27.5252	25.2286	0.940483	0.850114	0.957304
Acsf3	11.4471	8.81558	6.93978	9.06749	11.8083	10.526	8.50614	10.2801	7.57514	8.80086	8.16596	8.18065	5.45851	10.0662	6.91009	7.47827	1.13374	0.902196	0.824734
Acsl1	37.6829	36.0501	31.1209	34.9513	25.7701	30.0705	21.4584	25.7663	22.8561	26.676	26.4544	25.3288	32.0682	35.7871	28.2197	32.025	0.737207	0.724689	0.916275
Acsl3	8.62229	9.22823	8.12493	8.65848	8.21921	10.6201	9.31345	9.38425	9.7363	11.6744	9.80454	10.4051	11.4287	9.49476	6.77634	9.23327	1.08382	1.20172	1.06638
Acsl4	30.0574	28.0783	33.5454	30.5604	36.6093	33.3438	39.3982	36.4504	28.947	29.5184	32.5031	30.3228	42.047	34.5213	27.2388	34.6024	1.19274	0.992227	1.13226
Acsl5	111.664	109.912	99.912	107.163	114.135	112.205	109.728	112.023	109.238	102.872	104.039	105.383	113.689	119.033	107.127	113.283	1.04535	0.983393	1.05711
Acss1	21.2509	24.1583	27.8957	24.435	21.1042	18.438	14.4604	18.0009	25.585	27.034	10.2296	20.9495	33.0633	23.1583	25.2327	27.1514	0.736685	0.857359	1.11117
Acss2	13.1826	12.8857	11.4359	12.5014	15.5052	15.5652	9.97535	13.6819	11.1553	9.43252	9.35793	9.98192	9.86505	11.3013	11.6356	10.934	1.09443	0.798464	0.874621
Acta1	0.535525	0.977168	1.03617	0.849621	0.897384	0.259126	1.31467	0.823727	0.829644	0.884387	1.15648	0.956837	1.93329	2.25417	0.980872	1.72278	0.969522	1.12619	2.0277
Acta2	27.1775	113.288	63.8256	68.097	63.9585	92.6136	121.675	92.749	55.4485	69.5219	138.606	87.8588	84.5486	60.0262	133.296	92.6236	1.36201	1.2902	1.36017
Actb	2034.53	1913.49	1949.94	1965.99	2419.53	1955.39	2296.28	2223.73	1467.75	1836.16	1855.82	1719.91	1837.78	1646.39	1755.38	1746.52	1.1311	0.874833	0.888366
Actc1	18.5923	30.4417	20.35	23.128	19.0225	13.234	28.4567	20.2377	16.8093	29.8553	13.2185	19.961	21.6632	25.4741	44.1794	30.4389	0.875032	0.863068	1.31611
Actg1	1489.08	1428.99	1292.87	1403.65	1578.93	1333.94	1651.01	1521.29	1378.61	1478.7	1447.41	1434.91	1187.23	1257.83	1271.66	1238.91	1.08382	1.02227	0.882634
Actg2	0.0370258	0.0938817	0.312874	0.147927	0.466687	0.565247	0.81204	0.614658	0.371212	1.62129	1.42334	1.13861	0.966694	0.0927329	0.713389	0.590939	4.15514	7.69713	3.99479
Actl6a	31.6825	28.1159	26.4882	28.7622	35.4609	37.7706	33.9083	35.7133	28.0518	32.8662	29.1589	30.0256	32.2386	30.8777	23.9844	29.0336	1.24167	1.04393	1.00943
Actn1	68.9608	86.9914	78.0762	78.0095	234.476	203.796	234.38	224.217	147.007	134.263	222.276	167.849	108.033	105.418	121.171	111.541	2.87423	2.15164	1.42984
Actn2	2.84339	6.33975	3.0301	4.07108	1.54343	1.95457	2.82256	2.10685	3.49291	2.10555	1.8859	2.49479	2.41659	3.52015	3.70028	3.21234	0.517517	0.612807	0.789063
Actn4	955.371	942.179	924.471	940.674	1020.13	931.523	1045.91	999.188	958.223	923.117	941.826	941.055	654.907	849.055	894.047	799.336	1.0622	1.00041	0.849749
Actr10	44.3111	37.1001	36.5555	39.3222	45.2591	49.8743	47.7498	47.6277	35.4086	37.4139	34.9407	35.9211	54.0156	47.0266	35.5308	45.5243	1.21122	0.913505	1.15773
Actr1a	189.91	181.168	156.641	175.906	177.088	151.295	159.179	162.521	156.26	163.13	158.247	159.212	159.716	153.338	140.072	151.042	0.923905	0.905097	0.85865
Actr1b	115.227	114.02	99.3455	109.531	120.092	95.9338	122.139	112.722	107.863	119.989	115.105	114.319	88.8414	108.72	105.032	100.864	1.02913	1.04372	0.920877
Actr2	156.434	171.042	194.798	174.091	185.63	215.086	181.835	194.184	172.481	158.16	170.237	166.959	216.348	195.732	157.86	189.98	1.11541	0.959033	1.09127
Actr3	142.257	149.766	158.648	150.224	202.967	212.547	208.71	208.075	147.56	154.279	169.587	157.142	186.489	177.284	136.194	166.656	1.3851	1.04605	1.10938
Actr3b	1.12634	1.36931	0.879778	1.12514	1.50754	1.74264	1.00536	1.41851	0.982455	1.17915	0.942997	1.03487	1.47842	1.38959	3.74487	2.20429	1.26074	0.919765	1.95912
Actr5	16.1552	14.6113	16.4208	15.7291	14.895	17.1664	14.3057	15.4557	14.277	17.9174	10.2296	14.1413	10.8601	12.5981	10.1645	11.2076	0.982618	0.899055	0.712537
Actr6	5.39127	5.12058	4.18346	4.89844	6.56822	6.07543	6.26364	6.30243	4.67174	4.46364	3.30914	4.14817	8.81316	6.79317	5.39435	7.00023	1.28662	0.846836	1.42907
Actr8	24.7957	20.8198	23.1063	22.9073	25.3753	25.479	21.9611	24.2718	20.7604	19.1597	16.8478	18.9226	19.4457	25.0728	21.0422	21.8536	1.05957	0.826054	0.954001
Acvr1	43.3691	42.8212	45.1176	43.7693	44.1824	39.6078	40.0558	41.282	39.5566	46.6144	48.3725	44.8478	44.7479	39.153	40.5237	41.4749	0.943172	1.02464	0.947579
Acvr1b	26.0513	23.2205	23.1063	24.126	25.5188	28.4223	27.954	27.2984	24.8427	23.3916	21.5978	23.2774	21.3505	22.6643	25.9906	23.3351	1.13149	0.964824	0.967218
Acvr2a	56.1089	57.5254	64.8226	59.4856	52.0067	58.8698	39.0893	49.9886	36.5001	49.3307	39.2995	41.7101	74.9966	62.3111	47.6567	61.6548	0.840347	0.701179	1.03647
Acvr2b	10.4501	7.72772	10.8104	9.66274	8.25511	8.94826	6.3023	7.83522	7.77161	8.23239	6.3869	7.46363	5.7428	7.44161	8.38124	7.18855	0.81087	0.772414	0.743945
Acvrl1	375.705	360.619	332.671	356.332	356.896	283.202	343.833	327.977	329.147	326.51	278.239	311.299	320.654	321.501	303.195	315.117	0.920426	0.873621	0.884335
Acy1	3.19418	1.91325	2.22862	2.44535	3.76869	4.56837	3.28652	3.87453	2.51056	2.90561	2.66868	2.69495	1.08041	2.6247	3.03158	2.24556	1.58445	1.10207	0.918299
Acy3	7.71291	6.18969	4.8872	6.26327	6.71178	5.22771	4.29178	5.41042	5.04285	4.61103	4.99923	4.88437	6.05553	6.54616	5.84015	6.14728	0.863834	0.779844	0.981481
Acyp1	3.84039	4.07022	1.70081	3.20381	3.51745	5.48673	2.89988	3.96802	2.70703	2.5898	4.03854	3.11179	3.75276	4.6935	3.03158	3.82595	1.23853	0.971279	1.19419
Acyp2	3.63729	3.37624	3.6361	3.54988	4.27117	3.86194	4.17579	4.10297	4.08233	5.01106	4.14529	4.41289	6.59568	4.81701	3.74487	5.05252	1.15581	1.24311	1.42329
Ada	3.2865	3.03863	3.42107	3.24873	4.27117	5.15707	5.4517	4.95998	5.52311	3.97939	5.14156	4.88135	3.46847	2.96435	3.78945	3.40742	1.52674	1.50254	1.04885
Adal	5.15125	4.4266	5.29772	4.95852	6.2093	5.43965	4.79441	5.48112	5.06468	5.72691	5.60411	5.46523	5.20265	3.70541	4.8148	4.57429	1.10539	1.10219	0.92251
Adam10	190.431	177.093	205.872	191.132	194.424	190.361	163.509	182.765	195.234	185.115	256.684	212.344	229.65	218.367	190.808	212.942	0.956222	1.11098	1.11411
Adam11	1.21865	1.48185	1.56397	1.42149	0.646144	0.824273	0.773376	0.747931	0.960624	1.76867	1.19206	1.30712	0.767689	0.926429	1.02545	0.906523	0.52616	0.919541	0.637727
Adam12	5.16972	3.95769	5.04358	4.72366	13.3517	7.67669	22.8891	14.6392	15.6305	22.718	35.2077	24.5187	9.89347	9.35603	9.45117	9.56689	3.09911	5.19062	2.02531
Adam15	668.352	596.264	555.239	606.618	695.897	553.755	625.962	625.205	800.183	646.215	675.465	707.288	530.952	629.684	553.736	571.457	1.03064	1.16595	0.942038
Adam17	105.075	97.5153	119.191	107.26	103.798	113.877	100.061	105.912	124.08	104.328	108.027	112.145	140.069	124.003	103.872	122.648	0.987428	1.04554	1.14346
Adam19	40.6739	43.0084	48.5584	44.0802	26.5597	32.6845	39.0119	32.752	42.6779	54.889	64.9175	54.1615	33.0348	34.2434	35.5754	34.2845	0.74301	1.2287	0.777776
Adam1a	14.1392	10.4796	15.9911	13.5366	8.20502	15.7952	8.29414	10.7648	8.85308	10.9103	3.28268	7.68202	9.30986	10.8298	7.20185	9.11384	0.795234	0.567499	0.673272
Adam22	4.2835	6.82741	6.84203	5.98431	7.68085	4.33289	5.4517	5.82181	2.92533	5.93745	2.65088	3.83789	8.04559	4.6935	3.6557	5.46493	0.972846	0.641324	0.913209
Adam23	16.2106	12.7169	12.4525	13.7933	18.52	12.763	11.7925	14.3585	12.9453	13.3066	7.15189	11.1346	16.7734	12.382	12.5718	13.9091	1.04097	0.807245	1.00839
Adam4	0.44321	0.281445	0.0782936	0.26765	0.359013	0.518152	0.30941	0.395525	0.524022	0.105372	0.320329	0.316574	1.02355	0.401509	0.0892611	0.504773	1.47777	1.18279	1.88595
Adam8	1.03402	0.97543	1.09481	1.03475	2.44071	2.63745	1.73997	2.27271	1.52821	1.51602	0.604977	1.2164	1.05198	0.555897	1.20377	0.937216	2.19638	1.17555	0.905738
Adam9	50.3663	55.2573	51.5302	52.3846	68.1569	63.8836	81.3478	71.1294	55.9933	69.7312	76.5022	67.4089	73.8309	60.6428	59.3367	64.6035	1.35783	1.28681	1.23325
Adamts1	734.218	985.473	984.215	901.302	780.086	1133.23	1254.9	1056.07	1203.28	1142.37	1286.86	1210.84	916.384	1173.76	1224.43	1104.86	1.17172	1.34343	1.22585
Adamts10	114.914	95.0203	133.378	114.437	127.953	129.631	117.577	125.054	181.21	164.603	108.433	151.415	103.141	113.599	134.678	117.139	1.09277	1.32313	1.02361
Adamts12	2.19719	2.88858	3.46017	2.84865	4.41474	1.48361	6.10898	4.00244	9.12508	14.6329	30.0838	17.9473	2.07543	2.84084	3.87861	2.93163	1.40503	6.30028	1.02913
Adamts14	0.221655	1.50061	1.2512	0.991155	1.22041	0.989108	3.36385	1.85779	1.28808	2.16871	2.52635	1.99438	1.19413	0.679408	2.89783	1.59046	1.87437	2.01218	1.60465
Adamts15	0.738617	1.98827	0.879778	1.20222	0.78971	0.989108	2.08795	1.28892	1.61553	5.4532	3.29135	3.45336	1.649	1.20433	3.25448	2.03594	1.07212	2.87248	1.69348
Adamts17	1.58791	1.70693	1.44668	1.58051	0.753818	0.42396	0.657385	0.611721	3.03448	2.54769	8.34387	4.64201	0.142246	1.76013	1.69416	1.19885	0.387041	2.93704	0.75852
Adamts2	9.56389	10.5037	12.0028	10.6901	17.3715	8.52441	45.0821	23.6593	29.3616	71.6905	82.2101	61.0874	15.8636	13.2157	33.6584	20.9126	2.21319	5.71437	1.95625
Adamts4	27.676	66.3786	28.2671	40.7739	101.106	133.514	224.676	153.099	157.855	159.383	485.577	267.605	40.9955	55.3942	103.472	66.6206	3.75482	6.56314	1.6339
Adamts5	31.7009	36.3687	38.7255	35.5984	38.691	32.5667	36.6534	35.9704	39.0541	50.0255	33.0371	40.7056	44.4918	44.3095	40.4347	43.0787	1.01045	1.14347	1.21013
Adamts6	1.62484	2.30713	3.53836	2.49011	3.87637	2.28424	3.36385	3.17482	5.34847	5.22161	4.59005	5.05338	2.89988	2.80996	2.987	2.89895	1.27497	2.02938	1.16418
Adamts7	17.7615	18.175	16.6748	17.5371	24.3344	24.0189	25.7888	24.714	29.3835	27.1813	52.8206	36.4618	15.2666	19.7309	18.8577	17.9517	1.40924	2.07912	1.02364
Adamts8	1.31097	1.95076	2.34591	1.86921	1.83056	4.47418	5.68368	3.99614	5.69775	4.35837	14.2147	8.09027	2.5303	2.59382	5.88474	3.66962	2.13787	4.32817	1.96319
Adamts9	151.024	162.103	176.684	163.27	228.876	240.489	247.329	238.898	218.389	196.408	212.511	209.103	221.24	207.845	182.242	203.776	1.46321	1.28071	1.24809
Adamtsl1	1.68023	7.12754	2.54139	3.78305	1.68699	3.08486	6.26363	3.67849	5.43579	6.4217	14.8197	8.8924	3.24103	3.18049	7.53421	4.65191	0.972361	2.35059	1.22967
Adamtsl2	1.69869	3.50754	4.71126	3.30583	2.97908	0.847821	9.66605	4.49765	22.6816	26.8865	33.2864	27.6182	6.39668	5.0949	14.3996	8.63039	1.36052	8.35438	2.61066
Adamtsl3	8.8623	9.11569	8.445	8.80766	12.8133	7.4412	13.4551	11.2365	12.3123	10.9484	14.8907	12.7171	8.52887	11.2087	11.4127	10.3834	1.27577	1.44387	1.17891
Adamtsl4	4.50505	7.3901	7.89765	6.5976	6.67588	2.42553	9.55007	6.21716	10.7405	11.18	9.46468	10.4617	2.70088	6.14474	8.24751	5.69771	0.942337	1.58569	0.863603
Adamtsl5	1.32943	3.05739	1.79855	2.06179	1.47165	0.518152	3.78915	1.92632	2.88167	4.33732	3.34471	3.52123	2.92831	1.63661	5.84015	3.46836	0.934294	1.70785	1.68221
Adap2	2.34489	5.81457	4.43759	4.19902	1.57932	1.43652	4.44644	2.48743	3.55841	3.97939	3.89622	3.81134	2.84302	2.56294	4.45815	3.28804	0.592383	0.907674	0.783049
Adar	103.928	91.0422	89.6678	94.8793	88.3645	88.8225	78.9514	85.3795	89.9399	88.0081	85.4658	87.8046	76.2191	78.46	70.8836	75.1876	0.899874	0.925434	0.792455
Adarb1	217.945	210.25	207.654	211.95	175.146	162.125	163.318	166.863	178.833	199.829	191.548	190.07	172.48	186.564	188.397	182.48	0.787277	0.89677	0.860961
Adat1	3.65576	3.35748	2.48275	3.16533	3.66102	3.22615	3.98247	3.62321	3.95135	3.07405	2.50856	3.17799	2.50187	2.68645	2.36287	2.51706	1.14466	1.004	0.795198
Adat2	1.08941	1.06921	0.97752	1.04538	1.90234	2.63745	2.16527	2.23502	0.960624	0.315917	1.38776	0.8881	0.73926	1.01906	1.24836	1.00223	2.138	0.849548	0.95872
Adat3	1.27624	0.905622	1.29781	1.15989	0.387349	0.493092	0.506947	0.462463	1.38787	0.200129	0.638487	0.742162	1.76425	0.575987	0.000100015	0.780112	0.398712	0.639855	0.672574
Adck1	8.12378	9.3595	8.40591	8.62973	9.40364	7.77089	7.92617	8.3669	8.62298	8.48505	7.1341	8.08071	6.79469	8.02829	7.08841	7.3038	0.969544	0.93638	0.846353
Adck2	21.214	17.6686	19.0402	19.3076	16.8331	17.2137	15.3496	16.4655	17.2022	18.3806	15.2644	16.9491	21.8338	16.8284	15.2467	17.9696	0.852797	0.877844	0.930703
Adck5	3.89577	3.30122	2.34591	3.18097	5.99396	4.63902	4.09846	4.91048	3.64573	3.68463	3.30914	3.5465	5.5438	3.95244	4.59189	4.69604	1.54371	1.11491	1.47629
Adcy3	5.50205	5.51447	4.59397	5.2035	5.56325	5.01578	6.37963	5.65289	4.54076	9.72725	9.78491	8.01764	2.84302	4.44648	5.2606	4.18337	1.08636	1.54082	0.803953
Adcy4	330.656	286.049	302.869	306.525	339.81	313.297	314.563	322.557	401.301	316.496	282.981	333.593	302.223	333.753	273.236	303.071	1.0523	1.08831	0.988732
Adcy5	3.74807	13.2983	7.56533	8.2039	4.73776	4.99224	7.77152	5.83384	4.40978	6.90596	11.2081	7.50795	6.68097	5.15666	12.3489	8.06218	0.711106	0.915168	0.982725
Adcy6	151.493	181.631	173.895	169.006	119.877	123.653	134.858	126.129	178.022	167.296	162.127	169.148	125.714	141.728	141.633	136.358	0.746299	1.00084	0.806824
Adcy7	0.923246	1.81947	2.36546	1.70273	2.33304	0.824273	8.58346	3.91359	6.26534	17.6227	14.019	12.6357	5.2595	2.74821	11.6356	6.54777	2.29843	7.42086	3.84546
Adcy9	20.0693	21.1949	19.8613	20.3752	16.6536	15.9656	12.3725	14.9972	13.7531	14.9067	16.5275	15.0624	12.7364	15.4389	14.355	14.1768	0.736055	0.739254	0.695787
Adcyap1r1	1.47713	4.55789	3.08875	3.04126	3.91226	1.31878	8.19682	4.47595	2.35775	4.18993	5.60411	4.0506	3.89491	2.22329	4.77022	3.62947	1.47174	1.33188	1.19341
Add1	217.57	225.278	195.158	212.669	211.968	197.097	190.961	200.009	209.222	213.181	226.301	216.235	185.527	215.191	207.119	202.612	0.940471	1.01677	0.952714
Add3	125.33	109.935	112.986	116.084	107.495	97.3441	90.9366	98.5919	89.4185	99.5053	88.0428	92.3222	134.979	135.461	103.384	124.608	0.849318	0.795307	1.07343
Adgra2	65.2852	66.3586	70.0041	67.216	70.5634	61.0833	89.7766	73.8078	105.351	93.5005	138.494	112.449	54.1857	57.309	69.6349	60.3765	1.09807	1.67294	0.898247
Adgra3	37.5721	36.2749	33.6429	35.83	32.6971	29.4113	40.2491	34.1192	47.7207	40.93	36.6486	41.7664	47.5338	35.5711	35.5308	39.5452	0.952252	1.16568	1.10369
Adgrd1	2.6403	1.65066	2.07223	2.12106	4.66597	0.918465	9.31808	4.96751	4.01684	10.0852	4.44773	6.18326	4.49192	1.94539	7.62337	4.68689	2.34199	2.91517	2.20969
Adgre1	0.0001	0.112638	0.0001	0.0376127	0.0001	0.259126	0.0001	0.086442	0.698663	1.93711	0.533815	1.05653	0.284392	0.154488	0.80255	0.41381	2.29822	28.0897	11.0019
Adgre5	276.781	227.594	258.203	254.193	270.652	224.07	240.021	244.914	325.907	249.13	210.182	261.74	271.789	260.817	229.505	254.037	0.963499	1.02969	0.999388
Adgrf5	2198.41	2351.18	2254.75	2268.11	1990.38	1805.29	1627.44	1807.7	2081.67	1716.07	1707.69	1835.14	2122.11	2042.62	1805.03	1989.92	0.797007	0.809106	0.877346
Adgrg1	640.511	666.447	559.22	622.059	649.951	459.754	531.72	547.142	829.721	600.051	517.339	649.037	579.325	611.072	532.976	574.458	0.879565	1.04337	0.923477
Adgrg3	4.78199	5.1581	4.47668	4.80559	7.35783	6.82896	6.95958	7.04879	10.675	8.56926	6.04887	8.43104	3.58218	4.26121	4.68106	4.17482	1.46679	1.75442	0.868742
Adgrg5	0.849394	0.61906	1.07526	0.847905	0.861492	0.447508	0.502729	0.60391	0.807813	0.800169	0.213586	0.607189	0.653972	0.463264	0.356744	0.491327	0.712238	0.716106	0.57946
Adgrg6	0.517062	0.694085	1.15346	0.788202	0.861492	0.635891	3.24786	1.58175	2.07396	2.10554	4.26982	2.81644	1.44999	1.32784	1.8279	1.53524	2.00678	3.57324	1.94778
Adgrl1	30.1502	29.3912	35.0701	31.5372	27.9953	32.6376	30.8151	30.4827	45.3629	40.2987	36.453	40.7049	29.0831	26.771	35.1742	30.3428	0.966563	1.2907	0.962127
Adgrl2	249.393	243.269	246.402	246.355	216.141	199.639	203.102	206.294	220.856	253.118	337.849	270.608	234.743	260.174	212.29	235.736	0.837386	1.09845	0.956895
Adgrl3	0.480136	0.881648	0.508358	0.623381	0.394905	0.494604	1.04402	0.64451	0.807813	1.22126	1.63683	1.22197	0.341251	0.494142	1.64958	0.828324	1.03389	1.96023	1.32876
Adgrl4	695.071	672.411	636.286	667.923	689.643	622.624	534.333	615.533	660.774	544.491	634.89	613.385	869.391	806.977	564.791	747.053	0.921564	0.918347	1.11847
Adh1	45.4368	53.1557	33.369	43.9872	50.0329	32.1899	32.0137	38.0788	37.5039	27.2868	41.8784	35.5564	28.2018	51.4425	35.6202	38.4215	0.865681	0.808335	0.873471
Adh5	46.6929	42.0513	36.7709	41.8384	48.3458	47.9665	41.2932	45.8685	36.2378	38.1512	38.5167	37.6352	39.4311	46.5016	35.2187	40.3838	1.09633	0.899539	0.965234
Adhfe1	0.369358	0.431496	0.312874	0.371243	0.394905	0.164935	1.31467	0.624837	0.305721	0.400135	0.195796	0.300551	0.170675	0.0927329	0.178422	0.147277	1.68309	0.80958	0.396713
Adi1	7.20064	5.30815	5.86462	6.12447	6.42464	7.81797	6.76626	7.00296	4.0605	6.92702	5.17715	5.38822	10.5758	6.8858	6.1968	7.88613	1.14344	0.879786	1.28764
Adipor1	312.558	313.447	256.334	294.113	264.093	225.43	239.209	242.911	234.999	255.831	258.905	249.912	281.447	315.231	232.266	276.315	0.825909	0.849713	0.939485
Adipor2	135.013	102.559	95.9415	111.171	126.264	122.306	104.005	117.525	185.42	116.284	114.519	138.741	94.4976	136.17	116.445	115.704	1.05715	1.24799	1.04078
Adk	2.788	2.98236	2.61958	2.79665	3.98404	3.7442	4.67842	4.13555	3.31828	6.42171	3.57599	4.43866	2.78617	3.14962	6.95467	4.29682	1.47875	1.58714	1.53642
Adm	28.4884	32.7862	22.7349	28.0032	33.7021	28.6107	31.0085	31.1071	22.6597	24.0443	37.4313	28.0451	25.7286	30.9704	28.71	28.4697	1.11084	1.0015	1.01666
Adnp	51.1895	61.8692	45.7898	52.9495	43.0007	29.0949	46.0563	39.384	42.1427	50.51	52.1888	48.2805	39.5017	47.4709	48.0031	44.9919	0.743802	0.911822	0.849713
Adnp2	31.6825	28.4347	30.6715	30.2629	31.6922	26.4443	26.1368	28.0911	30.0383	27.9394	25.7252	27.901	25.2453	27.5738	26.1243	26.3145	0.928236	0.921953	0.869529
Ado	18.3338	16.3181	18.7861	17.8127	21.7144	15.8478	17.8628	18.475	14.7354	17.8122	16.6342	16.3939	16.6881	18.0326	15.737	16.8192	1.03718	0.920353	0.944229
Adora2a	131.605	139.154	113.048	127.936	108.966	66.2399	77.521	84.2423	83.3472	104.851	96.1938	94.7973	113.319	104.86	77.3029	98.494	0.658474	0.740977	0.769871
Adora2b	0.12934	0.318958	0.449713	0.299337	0.430796	0.376865	0.850704	0.552788	0.262061	0.737006	0.729511	0.576193	0.199105	0.185366	1.20377	0.529414	1.84671	1.9249	1.76862
Adpgk	32.8826	28.3784	30.1826	30.4812	34.3121	34.8036	36.808	35.3079	30.6498	28.5501	29.0697	29.4232	30.2488	31.3101	27.5509	29.7033	1.15835	0.96529	0.974478
Adprh	58.4906	51.4675	41.6382	50.5321	50.7146	55.4552	50.3791	52.183	42.416	47.2884	48.7995	46.168	47.5053	56.2591	47.1217	50.2954	1.03267	0.913636	0.995315
Adprhl1	2.25258	3.54505	2.4241	2.74058	1.39986	0.777178	2.08795	1.42166	1.98664	1.85289	1.15648	1.66534	1.05198	3.45839	3.34364	2.618	0.518746	0.607659	0.955275
Adprhl2	28.3222	23.5955	23.7904	25.236	23.8319	25.5495	22.8505	24.0773	21.459	25.518	18.5912	21.8561	16.489	21.0586	22.4242	19.9906	0.954084	0.866066	0.792145
Adprm	12.3887	10.7287	11.5141	11.5438	10.7316	11.774	10.5167	11.0074	10.4567	7.95868	6.90282	8.4394	11.2581	12.2894	8.15834	10.5686	0.953534	0.731074	0.91552
Adra1d	0.0554887	0.0938817	0.215132	0.121501	0.287231	0.235578	0.116091	0.212967	0.152911	0.105372	0.213586	0.15729	0.255963	0.0927329	0.0892611	0.145986	1.7528	1.29456	1.20152
Adra2b	0.277044	0.469009	0.273778	0.339944	0.107774	0.259126	0.232083	0.199661	0.327551	0.105372	0.71172	0.381548	0.255963	0.401509	0.267583	0.308352	0.587336	1.12238	0.907067
Adra2c	2.38182	2.94485	3.34288	2.88985	0.753818	1.46006	2.93855	1.71748	3.90769	1.895	3.39809	3.06693	0.540255	1.20433	2.13997	1.29485	0.594313	1.06128	0.448069
Adrb1	0.590913	0.637816	0.684294	0.637674	0.897384	0.0471956	0.773376	0.572652	0.436702	0.737006	0.569396	0.581035	0.767689	1.11169	0.267583	0.715654	0.898032	0.911178	1.12229
Adrb2	24.0388	25.8088	32.1181	27.3219	28.8926	22.7473	24.8996	25.5132	23.4456	26.5708	25.4761	25.1642	30.5047	25.2271	25.1435	26.9584	0.933799	0.921026	0.986697
Adrm1	36.5201	32.6595	33.6993	34.293	37.7792	34.7325	36.5646	36.3588	32.2999	31.2391	28.1741	30.571	33.264	31.3747	34.5904	33.0764	1.06024	0.891467	0.964523
Adsl	24.9804	20.7634	20.3109	22.0182	24.6216	25.4553	24.9769	25.0179	20.7169	19.7702	17.6483	19.3785	20.2417	23.9303	17.5648	20.5789	1.13624	0.88011	0.934631
Adss	42.446	35.4123	36.3406	38.0663	39.947	55.479	41.3703	45.5988	38.4431	35.2875	40.3664	38.0323	39.0904	46.8721	32.009	39.3238	1.19788	0.999108	1.03304
Adssl1	0.461673	0.806623	0.879778	0.716025	0.717927	0.306222	0.734712	0.586287	0.196571	0.737006	0.871835	0.601804	0.625543	0.64853	0.980872	0.751648	0.818808	0.840479	1.04975
Aebp1	16.0998	16.3557	16.4403	16.2986	48.4537	32.4254	91.7494	57.5428	43.0492	80.2175	83.1367	68.8011	22.175	17.662	30.85	23.5623	3.53054	4.22129	1.44567
Aebp2	47.2836	54.7315	62.7504	54.9218	51.5042	50.5337	54.0908	52.0429	55.405	56.5311	51.6103	54.5155	55.2948	56.5682	49.9303	53.9311	0.947581	0.992601	0.981961
Aen	15.509	14.7801	16.8703	15.7198	26.7751	26.0912	24.513	25.7931	17.1804	18.5491	16.9367	17.5554	12.6511	19.1751	16.6287	16.1516	1.6408	1.11677	1.02747
Aes	285.699	295.441	228.282	269.807	259.457	192.613	260.554	237.541	226.862	256.316	259.138	247.439	201.108	251.769	224.996	225.958	0.880411	0.917094	0.837478
Afap1	49.4807	48.579	57.5701	51.8766	53.7294	50.3218	53.3175	52.4562	50.6677	47.6253	49.7246	49.3392	52.7932	48.1692	50.3315	50.4313	1.01117	0.951088	0.97214
Afap1l1	322.415	343.455	322.586	329.485	353.669	343.311	280.375	325.785	400.575	318.127	346.339	355.014	294.709	359.336	294.017	316.021	0.988769	1.07748	0.959134
Afap1l2	17.3367	12.7731	19.0012	16.3703	13.3158	12.3863	19.0227	14.9083	17.2022	15.3699	16.652	16.408	12.4521	10.6529	20.5517	14.5522	0.910688	1.0023	0.888939
Afdn	793.275	782.199	813.824	796.433	538.726	645.767	467.422	550.638	481.428	567.84	473.836	507.701	673.082	673.033	540.587	628.901	0.691381	0.637469	0.789647
Aff1	68.4445	72.9078	75.8651	72.4058	78.0281	63.9332	75.8193	72.5935	80.7261	69.0582	82.0337	77.2727	78.4097	66.9743	74.4048	73.2629	1.00259	1.06722	1.01184
Aff3	0.240118	0.581547	0.684294	0.501986	0.502579	0.141387	2.08795	0.910639	1.15709	2.44242	2.04601	1.88184	0.113817	0.64853	1.56042	0.774256	1.81407	3.74879	1.54238
Aff4	90.302	103.123	111.152	101.526	97.3732	88.7753	107.369	97.8392	109.653	95.1449	111.564	105.454	107.321	94.3313	112.566	104.739	0.963689	1.03869	1.03165
Afg1l	15.6012	13.5985	15.1697	14.7898	16.1512	12.504	10.0914	12.9155	13.12	12.5907	11.0658	12.2588	16.5175	16.3653	13.7755	15.5528	0.873273	0.828871	1.05159
Afg3l1	29.6333	27.3091	27.0357	27.9927	30.9742	40.9029	33.2895	35.0555	25.9127	25.118	29.6751	26.9019	23.7384	30.9701	24.5194	26.4093	1.25231	0.961034	0.943435
Afg3l2	24.3158	21.251	25.0611	23.5426	27.8159	33.438	26.6395	29.2978	24.7118	25.7918	22.9321	24.4786	20.128	24.764	23.9399	22.944	1.24446	1.03975	0.974571
Afmid	1.07553	1.22917	1.36797	1.22422	1.19506	1.93538	1.15404	1.42816	1.33891	3.04088	0.818196	1.73266	0.781605	0.786898	1.30895	0.959151	1.16658	1.41532	0.783477
Aftph	41.8373	40.3828	51.2359	44.4853	45.9413	40.1492	40.7131	42.2679	41.3901	38.9303	34.3354	38.2186	44.776	42.0556	35.8429	40.8915	0.950153	0.859128	0.919213
Aga	11.484	10.1098	9.16828	10.254	11.0187	10.5495	12.0245	11.1976	9.23424	10.8432	12.9872	11.0215	10.1493	13.0613	17.2528	13.4878	1.09202	1.07485	1.31537
Agap1	69.1624	70.3737	71.8593	70.4651	56.4928	47.8726	53.2403	52.5352	55.5575	62.0479	59.4736	59.0263	54.5842	52.8317	53.1401	53.5187	0.745549	0.837667	0.759506
Agap2	6.97907	9.56584	6.97886	7.84126	5.99396	4.21516	6.95959	5.7229	6.30898	7.26387	4.75016	6.10767	4.54877	5.34193	6.01847	5.30306	0.729845	0.778915	0.676302
Agap3	95.673	97.4202	89.785	94.2927	90.3387	85.0313	77.0187	84.1296	108.736	99.0202	95.8028	101.186	55.6935	94.7329	76.4556	75.6273	0.892217	1.07311	0.802048
Agbl3	3.19418	2.02579	2.40455	2.54151	1.93823	3.01422	1.23734	2.06326	1.94298	2.33714	1.58346	1.95453	2.67245	2.65558	1.33752	2.22185	0.811827	0.769043	0.874226
Agbl5	12.3703	10.3724	9.57881	10.7738	8.75759	9.44277	7.03691	8.41242	7.4005	10.1062	9.21559	8.90743	7.50542	10.0045	9.8524	9.12077	0.78082	0.826765	0.846567
Ager	1.23712	1.21926	1.56397	1.34012	0.753818	1.15394	0.81204	0.906599	2.53239	2.73718	1.77915	2.34957	0.710831	0.864674	0.936291	0.837265	0.676508	1.75326	0.62477
Agfg1	45.5295	45.5218	51.8033	47.6182	52.0427	46.0124	46.1647	48.0733	49.336	45.604	50.2762	48.4054	66.6947	49.5585	53.8088	56.6873	1.00956	1.01653	1.19046
Agfg2	17.5584	14.0861	11.5141	14.3862	16.4024	16.2481	20.376	17.6755	25.6287	11.4748	14.3215	17.1417	8.61415	17.4151	13.9538	13.3277	1.22864	1.19154	0.926421
Aggf1	55.2034	58.2376	60.1905	57.8772	53.5138	57.4564	59.8521	56.9408	56.6495	54.1515	62.5882	57.7964	53.7882	60.5518	56.1716	56.8372	0.983821	0.998605	0.982031
Agk	8.33149	7.2875	7.94283	7.85394	8.71621	8.36515	7.54715	8.2095	7.02673	6.22233	6.17067	6.47324	6.66793	8.77151	5.44996	6.96313	1.04527	0.824203	0.886578
Agl	11.1332	12.4168	11.1818	11.5773	12.8492	13.4694	13.6871	13.3352	9.88913	10.9905	10.4965	10.4587	10.2631	10.4367	12.126	10.9419	1.15185	0.903383	0.945122
Agmo	11.2256	9.79092	11.7291	10.9152	12.8133	8.45376	10.594	10.6204	7.4005	11.6853	8.36165	9.14915	14.2432	11.5483	11.7248	12.5054	0.972987	0.838202	1.14569
Ago1	47.4607	44.4227	49.4463	47.1099	47.53	39.0426	37.504	41.3589	37.1579	40.6353	48.2414	42.0115	36.4179	41.5857	41.7721	39.9252	0.877923	0.891777	0.847491
Ago2	50.8654	64.1468	70.042	61.6847	60.8718	48.485	74.2346	61.1971	57.4569	62.7845	72.2474	64.1629	70.4477	49.5896	61.5212	60.5195	0.992095	1.04018	0.98111
Ago3	26.5388	24.976	38.5806	30.0318	34.8767	31.0361	34.2949	33.4026	33.0695	27.9815	26.8885	29.3132	35.2523	25.7896	32.6331	31.225	1.11224	0.976071	1.03973
Ago4	10.9671	9.09693	10.1262	10.0634	8.97294	10.8321	7.42355	9.0762	9.45253	8.02185	6.01329	7.82922	9.75133	9.81919	6.73176	8.76743	0.901901	0.777989	0.871218
Agpat1	51.9547	46.5156	47.4436	48.638	55.7757	40.549	51.9253	49.4167	50.1005	53.0789	54.9202	52.6999	48.2161	42.3645	49.9751	46.8519	1.01601	1.08351	0.963278
Agpat2	4.74507	2.71977	3.46016	3.64167	4.27117	4.02678	6.26363	4.85386	3.97318	4.5268	3.20239	3.90079	3.26946	3.95244	3.25448	3.49213	1.33287	1.07116	0.958936
Agpat3	70.011	74.7244	60.9128	68.5494	69.5575	56.6797	66.4629	64.2334	64.4861	65.5846	75.557	68.5426	63.6249	67.1584	66.2469	65.6767	0.937038	0.9999	0.958093
Agpat4	22.1556	23.1829	20.9951	22.1112	32.1947	24.113	27.8767	28.0615	27.2441	27.1183	30.422	28.2615	24.762	26.1225	25.6785	25.521	1.26911	1.27815	1.15421
Agpat5	19.1461	17.6686	19.2552	18.69	26.2007	25.2905	21.8452	24.4455	18.5339	16.991	15.6736	17.0662	26.6097	23.714	15.9599	22.0945	1.30795	0.913119	1.18216
Agps	40.951	34.8119	43.0065	39.5898	40.8085	44.6233	46.6287	44.0202	37.1113	37.5403	35.1007	36.5841	39.8009	44.0624	39.1419	41.0017	1.11191	0.924079	1.03566
Agrn	458.82	431.482	424.231	438.178	364.769	340.625	323.965	343.12	469	489.173	570.473	509.549	296.921	332.183	392.007	340.37	0.783061	1.16288	0.776786
Agtpbp1	23.6142	25.1523	28.443	25.7365	26.129	27.7629	24.9383	26.2767	28.7504	25.876	22.167	25.5978	27.0363	26.5857	30.4486	28.0235	1.02099	0.994611	1.08886
Agtr1a	0.295507	0.506521	0.332423	0.37815	0.610253	0.400413	0.154755	0.388474	0.349382	0.905442	0.871835	0.708886	0.227534	0.277999	0.401325	0.302286	1.0273	1.87462	0.79938
Agtrap	54.2441	46.1407	45.8802	48.755	46.5871	44.9293	40.4811	43.9992	42.6343	39.1824	49.351	43.7226	38.8344	51.5349	40.7467	43.7053	0.902454	0.896781	0.896428
Ahctf1	80.8848	85.0419	93.1483	86.3583	86.5702	95.0866	88.9662	90.2077	87.4741	75.4809	72.247	78.4007	82.1606	76.5147	73.3354	77.3369	1.04457	0.907853	0.895535
Ahcy	6.12405	6.9511	6.67116	6.5821	8.05729	7.75987	11.433	9.08339	6.8508	9.96877	7.64393	8.1545	4.82634	6.36572	6.17283	5.7883	1.38001	1.23889	0.879399
Ahcyl1	63.5126	62.9102	66.5625	64.3284	68.2292	69.4654	67.0049	68.2332	58.8327	61.1628	61.1283	60.3746	60.6965	64.6586	55.2353	60.1968	1.0607	0.938537	0.935773
Ahcyl2	22.4879	26.4652	25.8238	24.9256	23.2577	19.2621	22.3091	21.6096	17.5952	19.5387	18.7333	18.6224	30.0497	21.5836	21.5771	24.4035	0.866964	0.747118	0.979051
Ahdc1	50.4036	62.3459	60.5615	57.7703	47.0178	40.3845	50.6494	46.0172	73.874	62.9326	73.0109	69.9392	46.7663	44.155	64.107	51.6761	0.796555	1.21064	0.894509
Ahi1	3.15726	3.35749	3.53836	3.35104	4.41473	4.45064	5.60635	4.82391	4.4971	4.73735	4.57226	4.60224	2.75774	2.96435	4.19067	3.30425	1.43953	1.37338	0.986039
Ahnak	1393.86	1709.78	1920.15	1674.6	1543.32	1374.32	1465.63	1461.09	1684.45	1525.73	1645.22	1618.47	1315.34	1312.88	1411.47	1346.56	0.872503	0.966481	0.804112
Ahnak2	1.18173	1.0317	1.58352	1.26565	2.29715	1.69554	4.13713	2.70994	3.40559	7.87447	7.91688	6.39898	2.75774	1.42047	3.34364	2.50728	2.14114	5.05588	1.98102
Ahr	59.6722	63.4716	66.7188	63.2875	54.7344	72.1741	42.337	56.4152	40.233	47.6463	33.8732	40.5842	63.6816	73.211	49.6182	62.1703	0.89141	0.641266	0.982346
Ahsa1	52.3374	56.689	71.3529	60.1264	72.953	59.1514	79.8778	70.6607	77.6254	71.0167	63.8124	70.8182	149.288	57.6633	64.4193	90.4569	1.1752	1.17782	1.50444
Ahsa2	22.2478	26.9155	43.6511	30.9381	34.8146	26.868	36.9625	32.8817	44.4462	36.6769	29.0698	36.731	93.6744	20.7807	35.4863	49.9805	1.06282	1.18724	1.6155
Ahsg	0.0924146	0.112638	0.762487	0.322513	0.610253	0.306221	1.43066	0.782378	0.589512	0.989659	0.498234	0.692468	0.767689	0.185366	1.11461	0.689222	2.42588	2.1471	2.13703
Aida	76.8825	80.573	86.7636	81.4064	82.2057	84.3563	80.5996	82.3872	87.7031	78.7744	79.1132	81.8636	106.19	92.7339	79.1756	92.6998	1.01205	1.00562	1.13873
Aif1l	16.7644	14.3112	16.714	15.9299	13.6388	14.1523	17.9014	15.2308	17.5952	13.4539	11.9197	14.3229	12.7933	9.32515	12.3043	11.4742	0.956118	0.899124	0.720298
Aifm1	15.2136	13.3359	15.3652	14.6382	18.1611	20.1571	15.8909	18.0697	14.4516	17.2858	12.8982	14.8785	17.5693	15.7477	13.6863	15.6678	1.23442	1.01642	1.07033
Aifm2	9.45312	8.04657	8.01496	8.50488	12.8133	9.1602	10.7486	10.9074	7.88077	8.42188	7.40095	7.9012	4.23606	7.71951	8.38125	6.77894	1.28248	0.929019	0.797064
Aig1	17.2075	16.2056	14.0945	15.8359	17.874	17.6609	19.1774	18.2374	14.9537	15.3488	13.0583	14.4536	18.8771	18.0944	14.1767	17.0494	1.15165	0.912713	1.07663
Aim2	2.12334	2.40091	3.42107	2.64844	4.01993	4.09742	3.75049	3.95595	3.60207	5.4532	3.13123	4.06217	3.09889	2.37768	2.40745	2.62801	1.49369	1.5338	0.992285
Aimp1	19.8846	20.2007	21.386	20.4904	24.801	29.5291	24.5129	26.281	19.5816	23.918	20.9219	21.4738	25.0747	23.8067	21.2204	23.3673	1.2826	1.04799	1.1404
Aimp2	9.9701	8.36544	8.19087	8.84214	18.0894	13.0456	15.5816	15.5722	10.282	9.49569	8.36165	9.37978	6.93684	8.58408	7.66795	7.72962	1.76114	1.0608	0.87418
Aip	59.2462	60.1138	47.0139	55.458	62.3428	74.1747	56.8742	64.4639	46.5856	54.3833	51.2371	50.7353	53.7881	62.4048	50.8668	55.6866	1.16239	0.914843	1.00412
Airn	8.54843	7.59642	7.38939	7.84475	6.99891	5.88705	6.68894	6.52497	9.91096	10.3799	7.54328	9.27805	7.05055	6.79318	7.13299	6.99224	0.831763	1.18271	0.891328
Ajuba	10.6532	12.5106	10.3999	11.1879	12.6697	8.57149	10.8647	10.702	7.70614	9.26408	11.9731	9.64777	6.68097	9.66478	10.3874	8.91105	0.956566	0.86234	0.79649
Ak1	6.29594	7.70894	5.49321	6.49936	7.57317	5.3219	9.93671	7.61059	5.02102	9.07459	8.43278	7.50946	8.04555	5.95948	9.76324	7.92276	1.17098	1.15542	1.21901
AK157302	9.63648	10.5493	8.59293	9.5929	9.85236	11.7396	10.8094	10.8005	7.64387	8.97751	10.7707	9.13069	8.7265	10.648	11.8527	10.4091	1.12588	0.951818	1.08508
Ak2	27.8792	23.4455	25.9018	25.7422	28.1031	34.3329	31.7044	31.3801	27.7897	30.3185	29.3724	29.1602	22.2034	26.6167	24.2519	24.3573	1.21902	1.13278	0.946204
Ak3	85.7234	76.9386	81.8883	81.5168	78.9252	58.328	78.2556	71.8363	70.162	74.8697	80.5378	75.1898	80.0852	75.8047	87.1551	81.015	0.881245	0.922385	0.993845
Ak4	0.75708	1.18036	1.173	1.03681	3.15601	2.04876	6.48924	3.898	1.41906	1.68446	1.55437	1.55263	1.73428	0.586775	2.10222	1.47443	3.7596	1.4975	1.42207
Ak6	26.8503	24.1225	26.466	25.8129	30.7245	41.3158	35.3137	35.7847	25.3075	29.7351	28.0148	27.6858	33.6773	28.5902	27.9087	30.0587	1.38631	1.07256	1.16448
Akap1	48.8715	51.3175	47.4244	49.2045	48.7044	46.6721	37.9294	44.4353	41.4558	41.3298	39.8154	40.867	38.5787	49.9288	38.2948	42.2674	0.903075	0.830555	0.859016
Akap10	28.7098	30.085	28.8144	29.2031	26.8109	25.9027	25.5569	26.0902	30.2564	26.339	24.0707	26.8887	28.7704	30.9396	27.8184	29.1761	0.893405	0.920749	0.999078
Akap11	45.6593	46.7407	54.0306	48.8102	46.9818	49.3561	46.0465	47.4615	47.1093	43.4772	47.8922	46.1596	49.6662	49.3426	49.0385	49.3491	0.972368	0.945695	1.01104
Akap12	505.533	580.928	562.631	549.697	516.274	518.871	574.197	536.447	561.303	531.488	565.154	552.648	392.562	475.998	537.568	468.709	0.975896	1.00537	0.852668
Akap13	140.245	164.118	198.836	167.733	143.063	143.806	158.987	148.619	212.123	178.689	248.818	213.21	151.217	158.928	172.972	161.039	0.886043	1.27113	0.960091
Akap17b	3.1388	3.2637	4.10526	3.50259	4.1635	4.05032	2.78389	3.6659	2.22677	3.87412	2.98891	3.02993	2.75774	3.67454	3.83403	3.4221	1.04663	0.865056	0.977022
Akap2	619.808	667.846	683.072	656.909	621.795	595.153	629.911	615.62	690.925	561.787	566.401	606.371	663.708	712.66	566.052	647.473	0.937147	0.923067	0.985637
Akap5	21.5464	20.7633	20.4087	20.9061	7.21427	16.931	6.07032	10.0719	6.13437	10.001	12.7025	9.61262	8.27301	19.7	12.4381	13.4704	0.481766	0.459799	0.644326
Akap6	11.0594	14.9489	12.1005	12.7029	8.39867	7.01734	7.77153	7.72918	8.3392	7.95868	7.43654	7.91147	8.72787	8.58407	10.744	9.35198	0.608456	0.622807	0.736206
Akap7	12.001	11.4977	14.6028	12.7005	12.598	13.2575	10.1687	12.0081	10.3694	10.3799	5.56853	8.77261	10.3768	11.1469	10.9223	10.8153	0.94548	0.690729	0.851568
Akap8	93.1824	86.7482	110.918	96.9495	102.003	117.739	91.44	103.727	92.2104	80.1755	57.5168	76.6342	97.3987	91.3053	86.2634	91.6558	1.06991	0.790455	0.945397
Akap8l	48.4283	43.6086	50.65	47.5623	44.2541	46.3657	41.3704	43.9967	44.7081	49.857	34.656	43.0737	38.7491	38.7824	46.1855	41.239	0.925034	0.905627	0.867052
Akap9	48.5759	50.6986	68.5562	55.9436	48.2739	62.4723	54.2841	55.0101	50.5587	52.4046	54.9018	52.6217	53.3332	47.6135	55.28	52.0756	0.983314	0.940621	0.930859
Akip1	5.31742	5.38317	6.0992	5.59993	4.41474	6.4051	6.34096	5.72027	4.45344	4.33732	5.67528	4.82201	6.2261	5.61983	6.01847	5.9548	1.02149	0.861085	1.06337
Akirin1	47.93	49.5731	47.9916	48.4982	48.7759	46.2479	48.2525	47.7588	47.153	42.1301	49.4042	46.2291	66.6098	49.4968	47.0771	54.3946	0.984753	0.953212	1.12158
Akirin2	32.6055	31.6232	30.8279	31.6855	39.1217	33.0377	34.0243	35.3946	29.8855	29.2237	29.4612	29.5235	44.8046	34.7374	29.7799	36.4406	1.11706	0.931765	1.15007
Akna	32.1071	27.1405	26.4686	28.5721	26.5597	23.9247	22.5024	24.3289	27.5933	24.6549	18.0219	23.4234	17.3135	23.0966	20.7301	20.3801	0.851494	0.8198	0.713286
Akr1a1	235.026	218.779	177.038	210.281	223.847	216.231	210.72	216.933	189.788	216.625	227.5	211.304	216.376	217.775	185.458	206.536	1.03163	1.00487	0.982192
Akr1b10	2.62184	2.40091	2.77597	2.59957	3.66102	1.60135	2.51325	2.59187	2.83801	3.0951	3.13123	3.02145	3.2126	2.53207	2.36287	2.70251	0.997038	1.16229	1.0396
Akr1b3	19.4209	16.3178	17.6842	17.8076	16.7458	17.2983	18.0143	17.3528	13.8537	15.5331	16.3823	15.2564	15.4015	17.1719	16.3947	16.3227	0.974459	0.856732	0.916613
Akr1b8	0.166266	0.300202	0.430165	0.298878	5.56326	7.60604	10.6326	7.93397	4.40978	4.92684	8.77081	6.03581	0.426538	0.555897	1.87248	0.951638	26.5459	20.1949	3.18404
Akr1c13	0.590913	0.450252	0.469261	0.503475	0.610253	0.682986	0.618721	0.63732	0.655003	0.505407	0.35591	0.50544	0.540255	0.52502	0.535067	0.533447	1.26584	1.0039	1.05953
Akr1c14	100.104	95.521	99.8953	98.5068	80.1448	90.1176	56.7972	75.6865	61.3219	74.6374	53.6561	63.2051	107.093	115.668	88.8946	103.885	0.768338	0.641632	1.0546
Akr1c19	18.8507	12.7544	18.141	16.582	15.3616	19.8274	10.3525	15.1805	13.5128	11.6643	4.88128	10.0195	15.2097	18.434	15.8708	16.5048	0.915479	0.604236	0.995344
Akr1e1	7.55141	6.9212	6.54882	7.00714	8.72171	7.22928	8.42883	8.12661	6.65827	7.53758	8.45056	7.5488	7.56229	9.66479	8.78246	8.66985	1.15976	1.0773	1.23729
Akr7a5	11.004	9.77216	8.66004	9.81207	8.90115	6.61703	10.478	8.66539	8.73214	11.0116	9.14442	9.62939	8.78473	9.29427	8.73789	8.93896	0.883136	0.981382	0.911017
Akt1	252.291	270.56	223.948	248.933	259.173	219.019	249.266	242.486	239.235	250.674	260.714	250.208	182.97	242.881	224.194	216.682	0.974101	1.00512	0.870442
Akt1s1	42.2617	35.6373	25.6281	34.509	36.5733	30.2355	36.8468	34.5519	32.9633	36.0245	36.3639	35.1172	22.1465	39.2144	29.557	30.306	1.00124	1.01762	0.878204
Akt2	38.371	39.7058	34.4482	37.5083	41.6344	35.3531	39.5821	38.8565	38.5683	38.0713	35.0251	37.2216	32.4144	37.6291	39.6576	36.567	1.03594	0.992355	0.974904
Akt3	111.606	126.044	118.972	118.874	119.842	108.863	107.137	111.947	105.834	102.134	106.191	104.72	128.53	124.375	114.973	122.626	0.941731	0.88093	1.03156
Aktip	27.5283	27.9846	24.6506	26.7212	30.1129	29.5763	25.7503	28.4798	21.0881	27.6447	22.4519	23.7282	37.1855	28.9015	25.1435	30.4102	1.06582	0.887994	1.13806
Alad	11.6317	11.3102	11.3187	11.4202	13.567	11.4208	15.3883	13.4587	12.0067	14.0644	17.1324	14.4012	13.1629	12.7526	10.5657	12.1604	1.1785	1.26103	1.06481
Alas1	39.474	33.8929	33.1933	35.5201	39.2653	33.7442	40.9063	37.9719	42.4378	36.1927	38.3209	38.9838	28.9411	29.6426	39.008	32.5306	1.06903	1.09751	0.915836
Alas2	3.5819	6.99622	3.30378	4.6273	7.10658	3.93258	6.07031	5.70316	1.76834	4.35837	3.9496	3.35877	7.84657	7.93567	5.03771	6.93998	1.2325	0.72586	1.49979
Alcam	0.0924146	0.225176	0.351971	0.223187	0.825601	1.17749	1.00536	1.00282	0.916964	1.13704	1.79694	1.28365	0.710831	0.64853	2.0508	1.13672	4.49317	5.75144	5.09313
Aldh16a1	21.2879	17.6123	16.1861	18.3621	21.6785	18.9326	18.9453	19.8521	17.5297	18.0648	18.6089	18.0678	12.3668	15.5315	17.2974	15.0652	1.08115	0.983972	0.820453
Aldh18a1	6.99753	7.16502	6.66612	6.94289	13.926	13.4459	20.1439	15.8386	11.3081	12.9486	17.1323	13.7963	8.4436	8.92373	14.9792	10.7822	2.28127	1.98712	1.55298
Aldh1a1	0.830931	2.34464	2.09178	1.75578	2.51249	0.918465	6.61161	3.34752	3.4056	8.42188	5.33725	5.72158	4.06548	2.80996	7.48963	4.78836	1.90657	3.2587	2.72719
Aldh1a2	0.240118	0.0938817	0.527907	0.287302	6.38876	1.50716	29.7326	12.5428	1.50638	3.68463	2.34845	2.51315	2.07543	0.772041	7.93544	3.5943	43.6573	8.74742	12.5105
Aldh1a3	2.03102	1.96952	2.48275	2.1611	1.07684	1.13039	4.52377	2.24367	2.00847	2.00027	2.91774	2.30883	0.938265	2.59382	4.05693	2.52967	1.03821	1.06836	1.17055
Aldh1l1	13.1088	12.792	9.73523	11.8787	11.1264	7.65314	7.61686	8.7988	7.72795	6.48489	6.7249	6.97925	6.42512	8.05917	5.88473	6.78967	0.740722	0.587544	0.571585
Aldh1l2	0.75708	1.12548	1.29029	1.05762	2.4766	2.35488	2.82256	2.55135	1.35357	2.75823	3.54041	2.55074	1.76271	1.29696	1.91706	1.65891	2.41235	2.41178	1.56854
Aldh2	290.022	342.962	278.223	303.736	323.276	270.77	309.307	301.118	206.166	245.305	197.386	216.286	154.887	244.98	217.197	205.688	0.991381	0.712085	0.677194
Aldh3a2	119.329	95.5074	91.4646	102.1	90.159	76.0135	76.4776	80.8834	78.8511	86.9568	76.8709	80.8929	91.6559	93.4972	74.8946	86.6826	0.792195	0.792289	0.848994
Aldh3b1	4.72661	4.08898	3.16694	3.99418	5.99395	5.43964	5.3357	5.58976	3.66756	4.40048	5.17714	4.41506	2.44501	4.29209	5.43893	4.05868	1.39948	1.10537	1.01615
Aldh4a1	20.3871	18.2731	16.4208	18.3603	16.8975	13.8692	15.2269	15.3312	11.646	13.4004	14.9074	13.3179	11.5234	16.3945	16.5401	14.8193	0.835018	0.725364	0.807139
Aldh5a1	7.34834	6.07716	5.76688	6.39746	6.38876	9.01891	5.3357	6.91446	5.19566	4.50575	4.07413	4.59185	5.71438	7.16371	4.10151	5.65987	1.08081	0.717761	0.884705
Aldh6a1	27.1038	26.428	23.8101	25.7806	27.0982	24.2071	20.7239	24.0097	17.5734	19.6862	19.7121	18.9906	20.7818	26.246	18.5456	21.8578	0.931309	0.736621	0.847838
Aldh7a1	22.9681	23.6143	18.5906	21.7243	21.9297	21.0754	25.7502	22.9184	20.4986	23.5389	25.1026	23.0467	16.4891	22.3555	22.112	20.3189	1.05497	1.06087	0.935304
Aldh9a1	35.7075	34.6806	26.3123	32.2335	31.1179	26.2088	29.8486	29.0584	18.5557	27.034	26.3124	23.9674	21.6916	27.1107	28.7991	25.8671	0.901499	0.743555	0.802493
Aldoa	387.575	360.636	307.382	351.864	529.28	405.844	517.957	484.36	349.706	403.494	397.624	383.608	374.936	379.228	399.481	384.548	1.37655	1.09022	1.09289
Aldoart1	3.19527	3.92151	3.65716	3.59131	5.16972	2.09594	4.41054	3.89207	3.35385	3.76837	3.87952	3.66725	3.3172	5.26959	3.79158	4.12612	1.08374	1.02114	1.14892
Aldoart2	0.369358	0.600303	0.410616	0.460092	0.466688	0.0471956	0.348074	0.287319	0.698663	0.673842	0.462653	0.611719	0.540255	0.679408	0.267583	0.495749	0.624482	1.32956	1.0775
Alg1	34.5069	26.4467	24.8071	28.5869	33.1639	29.2701	24.2809	28.905	24.4062	27.2445	20.7972	24.1493	25.9273	34.5833	23.4048	27.9718	1.01113	0.844768	0.978483
Alg10b	39.4928	37.6626	42.5572	39.9042	51.9712	48.273	42.2985	47.5142	43.398	39.2671	39.6195	40.7615	54.2995	50.7008	35.397	46.7991	1.19071	1.02148	1.17279
Alg11	12.9426	11.1226	10.478	11.5144	16.1512	14.1759	9.97534	13.4341	11.7665	10.2115	7.32981	9.76927	14.2716	11.7027	7.66795	11.2141	1.16673	0.848439	0.973918
Alg12	10.5424	8.8156	11.4359	10.2646	11.9519	8.02989	11.1353	10.3724	11.5919	9.9799	9.89161	10.4878	8.78473	10.3132	10.0753	9.72441	1.0105	1.02174	0.94737
Alg13	4.65275	5.38317	6.80294	5.61295	5.34791	4.00323	7.30756	5.5529	6.61462	6.16905	5.60412	6.12926	8.21615	6.11387	4.23525	6.18842	0.989301	1.09199	1.10253
Alg14	26.3097	27.028	26.2927	26.5435	26.2726	22.1821	27.7607	25.4051	23.7949	23.3916	24.3909	23.8591	34.9112	30.7233	24.4302	30.0216	0.957114	0.89887	1.13103
Alg2	20.8078	15.8117	17.4568	18.0254	20.9606	16.6719	20.7626	19.465	16.5473	16.8858	15.7091	16.3807	17.9674	18.1253	18.2335	18.1087	1.07986	0.908757	1.00462
Alg3	4.59737	4.40784	3.28423	4.09648	5.85039	4.45064	5.76101	5.35401	4.45344	4.88474	3.50483	4.281	4.43506	3.98331	3.16532	3.86123	1.30698	1.04504	0.942573
Alg5	21.9525	17.2934	18.2584	19.1681	22.504	27.1744	19.4867	23.055	13.9932	16.6542	14.8373	15.1616	21.4642	21.4292	16.5841	19.8258	1.20278	0.790979	1.03431
Alg6	5.96362	3.95769	3.36242	4.42791	5.67093	5.98124	4.83308	5.49508	4.0605	4.0215	4.25203	4.11134	3.75276	5.71246	4.8148	4.76001	1.24101	0.928507	1.075
Alg8	2.9357	2.2321	2.79552	2.65444	3.94815	4.12097	5.14239	4.40384	5.28299	4.50575	4.21645	4.6684	2.72931	2.99523	3.74487	3.15647	1.65905	1.75871	1.18913
Alg9	18.3338	15.9806	16.0299	16.7814	19.4891	19.2385	20.2213	19.6496	15.2157	15.8331	12.8092	14.6193	17.2566	16.4887	14.3105	16.0186	1.17092	0.871161	0.954543
Alkal2	0.609376	2.64474	1.29029	1.5148	0.430796	0.918465	1.73997	1.02974	1.30991	1.30548	2.01043	1.54194	0.938265	1.23521	2.36287	1.51211	0.679788	1.01792	0.998226
Alkbh1	13.2196	10.3724	10.9863	11.5261	13.7824	12.0801	10.4393	12.1006	12.5524	11.1589	9.14442	10.9519	12.5943	10.1588	12.8393	11.8641	1.04984	0.950183	1.02933
Alkbh2	5.00356	4.29531	4.00752	4.43546	4.989	3.62646	5.95432	4.85659	3.44925	4.08467	3.06007	3.53133	2.24601	3.1805	1.96164	2.46272	1.09495	0.796158	0.555233
Alkbh3	10.8194	8.74055	9.63745	9.73247	11.27	11.8211	10.4393	11.1768	9.01592	6.80069	8.52175	8.11279	6.93683	11.7645	10.1199	9.60708	1.1484	0.83358	0.987116
Alkbh4	5.83439	4.68919	5.31727	5.28028	4.70187	4.92159	4.21445	4.61264	5.21748	6.92701	3.43367	5.19272	3.72433	4.53912	4.50274	4.2554	0.873559	0.983417	0.805903
Alkbh5	118.329	133.283	137.171	129.594	131.291	104.058	114.561	116.637	116.224	118.937	132.841	122.667	124.662	106.281	104.319	111.754	0.900014	0.946549	0.862337
Alkbh6	15.9152	14.6301	13.4494	14.6649	13.9259	13.2575	12.2565	13.1466	11.5201	13.1802	8.82419	11.1748	9.77976	14.3273	11.279	11.7954	0.896469	0.762012	0.804326
Alkbh7	4.9297	3.90142	4.57442	4.46851	5.06078	5.29836	3.24786	4.53567	3.29644	4.84263	3.52262	3.88723	3.86648	3.95244	4.19067	4.0032	1.01503	0.869916	0.895868
Alkbh8	11.9271	10.5037	13.5276	11.9861	12.8492	11.6327	12.4885	12.3235	11.3736	11.4537	10.2119	11.0131	12.4521	12.6599	14.2659	13.126	1.02814	0.918817	1.0951
Alms1	7.6253	5.45658	6.55866	6.54685	6.71178	8.26386	7.24151	7.40572	5.63225	4.35837	6.82512	5.60525	5.21639	5.19935	7.71252	6.04275	1.13119	0.856175	0.923002
Alox12	99.0179	78.5721	79.8552	85.8151	89.5483	87.0335	69.7885	82.1234	45.9084	72.9334	44.1742	54.3387	62.715	66.881	98.2105	75.9355	0.956982	0.633207	0.884874
Alox5ap	0.461673	0.131394	0.0196484	0.204238	0.861492	0.871369	0.464066	0.732309	0.655003	1.22126	0.69393	0.856731	0.909835	0.123611	0.757969	0.597138	3.58556	4.19476	2.92373
Aloxe3	0.0554887	0.0188563	0.156487	0.076944	2.69195	2.28424	2.12661	2.3676	0.131081	0.231699	0.0712621	0.144681	0.0569585	0.0927329	0.0001	0.0499305	30.7704	1.88034	0.64892
Alpk1	7.23758	8.12163	12.5306	9.2966	10.588	11.1853	8.73813	10.1705	11.8975	10.422	9.53583	10.6184	12.3953	11.1469	16.8515	13.4646	1.094	1.14219	1.44833
Alpk3	0.57245	0.900405	0.176036	0.54963	0.753818	0.518152	0.425402	0.565791	0.829644	0.294862	0.35591	0.493472	0.909836	0.741163	0.579647	0.743549	1.0294	0.897825	1.35282
Alpl	426.441	323.346	323.347	357.711	274.962	208.798	238.439	240.733	207.692	228.568	139.265	191.842	172.707	193.851	253.619	206.726	0.672981	0.536303	0.577912
Als2	27.2852	27.6197	26.1928	27.0326	29.5368	23.4386	25.5141	26.1632	24.823	25.6781	27.4079	25.9697	23.5721	24.6149	21.5815	23.2562	0.967839	0.960681	0.860302
Als2cl	238.916	189.797	224.316	217.676	221.667	202.347	176.192	200.069	247.722	172.464	147.21	189.132	206.659	191.818	171.281	189.919	0.919111	0.868868	0.872485
Alyref	35.1902	40.889	37.5135	37.8642	45.3669	46.1538	47.7501	46.4236	32.0467	38.4663	36.293	35.602	36.1621	42.9201	41.683	40.2551	1.22605	0.940254	1.06314
Alyref2	3.1388	2.55096	2.16997	2.61991	3.55334	3.50872	1.97195	3.01134	2.13945	2.31609	3.09565	2.51706	2.38816	3.14962	2.49661	2.67813	1.1494	0.960744	1.02222
Amacr	7.08986	6.20845	6.02101	6.43977	5.06078	6.87606	7.50088	6.47924	5.5886	7.26388	6.22678	6.35975	7.59071	6.29914	4.23525	6.0417	1.00613	0.987574	0.938185
Ambra1	43.1852	38.5632	37.709	39.8191	38.6551	35.9103	38.8572	37.8075	39.5345	36.0241	39.0503	38.203	31.4428	35.602	39.3202	35.455	0.949482	0.959412	0.890401
Amd1	47.4497	45.6966	58.8096	50.652	60.5661	58.6668	50.3228	56.5186	47.8009	52.4989	48.7301	49.6766	56.1867	48.0312	54.3684	52.8621	1.11582	0.980744	1.04363
Amd2	20.9773	21.8887	28.6969	23.8543	27.4199	29.3517	27.1179	27.9632	25.7604	24.3543	17.4465	22.5204	22.9445	21.1792	22.3882	22.1706	1.17225	0.944081	0.929419
Amdhd2	12.8318	8.83436	7.7999	9.82202	11.4853	9.93728	10.4007	10.6078	9.25607	8.77981	9.32229	9.11939	5.20264	12.3203	9.94156	9.15483	1.08	0.928464	0.932072
Amer1	12.5364	9.41579	10.0675	10.6732	9.40363	10.6437	10.942	10.3298	10.9806	10.5063	9.5714	10.3528	11.6277	10.8381	10.4765	10.9808	0.967821	0.969975	1.02881
Amfr	139.433	148.344	125.834	137.87	141.736	134.812	131.689	136.079	133.84	121.8	137.022	130.887	130.15	142.654	116.489	129.764	0.987007	0.949351	0.941206
Amh	0.31397	0.393983	0.469261	0.392405	0.107774	0.306222	0.116091	0.176696	0.371212	0.168536	0.284748	0.274832	0.653972	0.123611	0.133842	0.303808	0.450289	0.700379	0.774222
Amhr2	0.406284	0.168907	0.469261	0.348151	0.682036	0.235578	0.386738	0.434784	0.655003	0.126427	0.178005	0.319812	0.0285292	0.0927329	0.490486	0.203916	1.24884	0.918601	0.585712
Amigo1	19.4969	16.6933	15.4238	17.2047	15.0745	14.011	12.1019	13.7291	14.2988	14.7593	11.6529	13.5703	14.2716	15.5315	13.0176	14.2736	0.797989	0.788759	0.829633
Amigo2	13.6073	14.1049	18.532	15.4147	16.0794	15.4239	22.2318	17.9117	25.2575	16.0014	21.6335	20.9641	20.0143	14.914	18.5456	17.8246	1.16199	1.36001	1.15634
Amigo3	1.32943	0.994186	0.860229	1.06128	1.07684	0.989108	2.39726	1.48774	1.13526	2.23187	2.66868	2.01194	0.682402	1.60574	2.71951	1.66922	1.40183	1.89576	1.57283
Ammecr1	6.59136	5.36442	7.60443	6.52007	6.96302	6.78187	10.014	7.91963	8.20822	8.42188	9.945	8.85837	6.16924	6.51528	9.54034	7.40829	1.21465	1.35863	1.13623
Ammecr1l	44.4957	43.8149	44.5704	44.2937	42.8185	38.6656	42.1823	41.2221	45.0792	40.572	45.6328	43.7613	49.8081	39.4617	40.9696	43.4131	0.930655	0.987982	0.980121
Amn1	6.51751	4.18277	5.86462	5.52163	6.02985	8.59505	3.86648	6.16379	6.41815	5.4532	3.07786	4.98307	6.08396	5.2493	4.23525	5.1895	1.1163	0.902463	0.939849
Amot	17.3183	19.0378	16.6358	17.664	17.9457	15.212	15.5817	16.2465	15.9143	16.6752	18.8048	17.1314	20.6398	15.933	14.8009	17.1246	0.919752	0.969852	0.969463
Amotl1	210.754	250.513	258.274	239.847	209.965	202.087	220.113	210.722	239.716	265.939	265.531	257.062	226.894	217.749	214.7	219.781	0.878567	1.07177	0.916338
Amotl2	328.642	331.735	333.275	331.217	301.608	238.44	241.295	260.448	236.436	257.305	228.02	240.587	298.714	266.049	227.766	264.176	0.786335	0.726372	0.797592
Ampd2	31.35	29.7664	34.327	31.8145	44.972	33.7205	45.2368	41.3098	39.3163	43.3089	41.0077	41.211	27.7754	28.531	32.9006	29.7357	1.29846	1.29535	0.934659
Ampd3	37.332	33.6866	36.5551	35.8579	34.0968	37.6057	33.9469	35.2165	44.7518	34.4449	31.9516	37.0494	31.6989	40.82	30.5378	34.3522	0.982112	1.03323	0.95801
Amph	0.535524	1.44434	0.527907	0.835924	0.143665	0.541699	0.657385	0.447583	1.22259	1.60024	1.24543	1.35609	0.796119	0.710285	1.69416	1.06685	0.535435	1.62226	1.27626
Amt	5.28048	3.47002	5.27817	4.67622	4.88132	6.26383	5.79967	5.64827	6.76743	6.148	3.20239	5.37261	4.3782	4.32297	3.52196	4.07438	1.20787	1.14892	0.871296
Amy1	0.537614	0.35438	0.567008	0.486334	0.897384	0.777679	1.415	1.03002	0.720503	1.09755	0.266964	0.695006	0.767762	0.163254	0.356744	0.429253	2.11793	1.42907	0.882631
Amz1	2.51106	1.85698	1.93539	2.10114	3.80458	3.55582	3.55717	3.63919	2.13945	3.87412	2.82879	2.94745	3.49689	2.43943	2.67493	2.87042	1.732	1.40279	1.36612
Amz2	26.5498	24.9272	23.8295	25.1022	25.447	26.6797	21.8838	24.6702	24.4716	26.1077	22.6651	24.4148	25.2168	26.4931	21.4433	24.3844	0.98279	0.972617	0.971406
Anapc1	108.139	101.811	109.177	106.376	106.669	96.993	102.343	102.002	99.2623	103.715	109.589	104.189	106.041	97.6038	97.9435	100.529	0.958882	0.979442	0.945042
Anapc10	5.60741	6.0174	5.10224	5.57568	8.12808	6.358	8.31283	7.59964	5.65834	6.28149	5.43869	5.79284	10.1209	7.38906	5.55004	7.68667	1.363	1.03895	1.37861
Anapc11	49.7207	45.3335	35.9889	43.681	44.398	42.2214	38.1999	41.6064	37.4823	39.6664	37.1467	38.0985	46.226	42.7655	31.4295	40.1403	0.952506	0.872197	0.918942
Anapc13	9.17616	9.47202	8.36683	9.005	10.7675	14.2936	12.5658	12.5423	7.68431	12.8434	10.0517	10.1931	12.5658	13.401	10.2982	12.0883	1.39281	1.13194	1.3424
Anapc15	8.23455	7.03373	5.41501	6.89443	7.57318	8.85407	8.66079	8.36268	6.54913	6.56909	7.27642	6.79821	5.99867	6.45353	5.61725	6.02315	1.21296	0.986044	0.873626
Anapc16	37.4797	33.6115	30.4173	33.8362	41.2392	36.1695	31.7431	36.3839	43.9877	33.687	34.1046	37.2598	39.602	40.851	31.9198	37.4576	1.0753	1.10118	1.10703
Anapc2	112.274	99.991	95.4353	102.567	105.342	112.654	93.2179	103.738	108.997	102.304	92.2793	101.193	88.9836	103.78	87.8681	93.5439	1.01142	0.98661	0.912029
Anapc4	27.5652	26.8405	31.4731	28.6263	33.4509	35.3453	34.9135	34.5699	35.9979	30.5924	26.081	30.8904	32.4662	33.9964	30.4933	32.3186	1.20763	1.07909	1.12899
Anapc5	262.565	251.303	265.74	259.869	260.931	254.457	231.986	249.125	272.067	239.893	208.556	240.172	218.767	230.842	233.78	227.796	0.958654	0.924203	0.87658
Anapc7	31.7935	29.241	29.1074	30.0473	33.1635	36.1225	28.9205	32.7355	26.6108	29.708	27.2728	27.8639	22.4307	30.507	25.0542	25.9973	1.08947	0.927333	0.865213
Ang	0.683228	0.675328	1.50533	0.954629	1.14862	0.777178	0.734712	0.886837	0.567682	0.926496	0.604978	0.699719	0.625543	0.617653	1.42668	0.889959	0.928986	0.732975	0.932256
Angel1	14.235	11.9479	11.7487	12.6439	16.2948	13.9169	11.7152	13.9756	14.7354	13.0539	11.5817	13.1237	8.89845	13.2775	10.0753	10.7504	1.10533	1.03795	0.850248
Angel2	51.2715	42.9901	53.5827	49.2814	54.0163	55.0071	47.9046	52.3093	48.2444	44.5729	36.5594	43.1256	55.6935	54.4375	48.9942	53.0417	1.06144	0.875088	1.0763
Angpt1	0.609376	1.0317	0.821133	0.820736	0.287231	0.494604	1.00536	0.595732	0.545852	2.31609	1.56567	1.47587	1.10884	0.494142	2.09539	1.23279	0.72585	1.79823	1.50205
Angpt2	37.4429	31.8109	27.7784	32.3441	61.3384	72.5274	53.1242	62.33	37.1768	39.7509	36.1148	37.6808	27.3775	39.5235	31.1173	32.6728	1.92709	1.165	1.01016
Angptl1	0.166266	0.187663	0.469261	0.274397	0.323122	0.0001	0.773376	0.365533	1.61553	1.78973	0.978578	1.46128	0.142246	0.277999	4.50273	1.64099	1.33213	5.32543	5.98036
Angptl2	8.27147	10.8225	9.22693	9.4403	12.598	7.91216	26.6008	15.7037	14.5171	33.2451	28.803	25.5217	11.2012	7.37986	23.182	13.921	1.66347	2.70349	1.47464
Angptl4	37.5539	49.9482	33.8579	40.4533	52.1139	28.328	65.6121	48.6847	36.1288	44.1931	106.992	62.438	27.8323	25.1654	20.5963	24.5313	1.20348	1.54346	0.606411
Angptl6	0.57245	0.375227	0.469261	0.472313	0.717927	0.800726	0.618721	0.712458	0.567682	0.631734	0.747302	0.648906	0.0569585	0.864674	0.980872	0.634168	1.50845	1.37389	1.34269
Angptl7	0.295507	1.42558	1.34894	1.02334	0.287231	0.0001	1.89463	0.72732	2.05213	4.52681	1.88589	2.82161	2.047	1.20433	4.50273	2.58469	0.71073	2.75725	2.52573
Ank	38.3108	34.4182	31.4927	34.7406	32.7328	25.4788	35.1456	31.1191	28.7937	31.4766	31.2045	30.4916	34.6271	33.7182	31.5632	33.3028	0.895756	0.877694	0.958615
Ank1	2.16026	2.6635	1.2512	2.02499	1.29219	1.93102	1.97195	1.73172	1.28808	1.78973	1.28102	1.45294	1.19413	2.0689	2.67493	1.97932	0.855176	0.717508	0.977448
Ank2	0.406284	0.956674	0.821133	0.72803	0.969166	1.15394	2.04928	1.3908	1.11343	3.95834	2.88216	2.65131	0.938265	0.741163	3.07616	1.5852	1.91035	3.64176	2.17738
Ank3	6.09286	6.73363	7.58488	6.80379	7.0348	6.97025	5.49036	6.49847	6.81109	7.51654	7.20526	7.17763	4.20763	5.28017	9.04995	6.17925	0.955125	1.05495	0.908207
Ankdd1b	0.147803	0.337714	0.293326	0.259614	0.215448	0.21203	0.154755	0.194078	0.327551	0.315917	0.33812	0.327196	0.540256	0.339754	0.445905	0.441972	0.747561	1.26032	1.70242
Ankfy1	83.7104	89.0905	92.7955	88.5321	85.0273	74.5067	71.6439	77.0593	82.7368	84.7008	82.0145	83.1507	78.1522	79.2021	68.4756	75.2766	0.870411	0.939215	0.850275
Ankhd1	87.9326	86.5171	110.996	95.1486	90.1231	95.1098	83.1802	89.471	95.7247	82.4288	72.6695	83.6077	90.5748	80.1587	88.7693	86.5009	0.94033	0.878707	0.909114
Ankib1	35.1719	33.8742	36.6925	35.2462	37.1119	35.7221	40.5197	37.7846	37.3297	37.3506	44.8504	39.8436	45.373	39.647	42.2625	42.4275	1.07202	1.13044	1.20375
Ankle1	0.387821	0.450252	0.312874	0.383649	0.0718827	0.847821	0.773376	0.56436	0.851474	1.28442	2.65089	1.59559	0.341251	0.710285	0.624228	0.558588	1.47103	4.159	1.45599
Ankle2	40.7475	40.0074	40.0353	40.2634	37.7936	36.452	37.9681	37.4046	38.1373	32.3188	33.5528	34.6696	42.3311	40.5116	34.7729	39.2052	0.928997	0.861071	0.973718
Ankmy2	20.1616	16.5245	17.8283	18.1715	15.3975	24.7488	13.4938	17.88	14.4953	14.1698	13.5921	14.0857	20.924	21.9541	18.8131	20.5637	0.983962	0.775157	1.13165
Ankra2	13.9211	10.1098	12.7261	12.2523	14.1054	11.9624	10.2847	12.1175	12.6615	13.2012	8.78862	11.5504	17.5978	13.4936	10.2982	13.7965	0.988995	0.942713	1.12603
Ankrd1	3.69268	4.1265	2.83462	3.55127	23.2218	19.6154	19.4867	20.7746	3.92952	5.66375	6.47585	5.35637	6.16924	6.08299	9.36201	7.20475	5.84992	1.5083	2.02878
Ankrd10	59.1554	54.4307	60.3656	57.9839	59.0773	52.0172	49.4897	53.5281	61.4518	63.2057	54.1726	59.61	51.8265	46.4401	60.3174	52.8613	0.923154	1.02804	0.911655
Ankrd11	195.992	196.783	225.32	206.032	178.206	197.667	173.596	183.156	207.61	217.79	204.526	209.975	156.677	171.83	172.211	166.906	0.888972	1.01914	0.810099
Ankrd12	56.4258	54.856	93.6116	68.2978	69.1389	80.2416	64.0318	71.1374	80.8972	75.029	43.1558	66.3607	77.9084	61.4838	86.3072	75.2331	1.04158	0.971637	1.10155
Ankrd13a	159.796	166.042	165.09	163.643	166.287	127.721	153.576	149.195	147.326	138.37	166.262	150.653	136.773	156.892	143.594	145.753	0.91171	0.92062	0.890678
Ankrd13b	9.74852	7.20253	9.50062	8.81722	8.72169	6.9467	9.78204	8.48348	12.2686	10.2115	9.51803	10.666	4.54878	7.0402	7.31131	6.3001	0.962148	1.20968	0.714522
Ankrd13c	34.932	39.501	40.8759	38.4363	41.1676	37.4648	38.1999	38.9441	36.0852	36.0242	39.6905	37.2666	45.9984	44.4639	35.7537	42.072	1.01321	0.969569	1.09459
Ankrd13d	2.82493	2.30713	2.11133	2.41446	2.87141	2.1194	2.47458	2.48846	2.79435	2.69507	2.34845	2.61262	1.99015	2.0689	2.27371	2.11092	1.03065	1.08207	0.874281
Ankrd16	24.205	18.2688	27.8175	23.4304	25.806	29.9764	18.3267	24.703	27.1786	24.2548	13.0939	21.5091	20.1564	20.1014	22.7807	21.0128	1.05431	0.917998	0.896818
Ankrd17	84.3945	100.966	108.357	97.9058	87.0732	88.799	93.5661	89.8128	93.7169	96.7861	108.293	99.5987	93.1629	82.3819	96.3829	90.6426	0.917338	1.01729	0.925814
Ankrd23	10.75	9.43764	12.1772	10.7883	10.5937	8.35137	9.01336	9.31948	13.4139	12.4827	6.50655	10.801	6.70071	9.80863	12.1866	9.56531	0.863852	1.00118	0.886639
Ankrd24	12.2041	9.64087	12.9998	11.6149	11.0905	14.4349	9.62738	11.7176	13.5784	13.0328	7.73897	11.4501	6.99369	9.01637	11.4573	9.15579	1.00884	0.985806	0.788278
Ankrd26	7.62528	8.30916	10.4194	8.78461	8.82937	12.7866	9.3954	10.3371	8.81946	8.5061	5.8176	7.71439	10.3768	7.75039	10.1199	9.4157	1.17673	0.87817	1.07184
Ankrd27	35.7629	35.5808	38.7846	36.7094	37.8293	38.8772	39.3601	38.6889	38.2247	37.3717	35.5993	37.0652	30.3341	34.1816	37.0912	33.869	1.05392	1.00969	0.922623
Ankrd28	39.7324	41.3204	42.6551	41.236	41.7772	53.6423	42.7625	46.0607	38.9015	38.298	39.7977	38.9991	34.5134	44.7416	34.238	37.831	1.117	0.945754	0.917427
Ankrd29	15.0106	12.9232	16.1863	14.7067	18.5559	14.4349	16.1229	16.3712	16.3728	11.8538	10.0873	12.7713	15.5508	14.667	16.6286	15.6155	1.11318	0.8684	1.06179
Ankrd33b	43.6462	45.2589	66.6988	51.868	59.6871	54.4894	66.3474	60.1746	68.6987	52.1733	58.1209	59.6643	85.2588	47.7676	53.4967	62.1744	1.16015	1.15031	1.1987
Ankrd34a	0.683228	0.56279	0.215132	0.48705	0.430796	1.01266	0.928031	0.790496	0.327551	1.01071	2.0638	1.13402	0.568685	0.463264	0.178422	0.403457	1.62303	2.32834	0.828369
Ankrd35	0.535525	0.787867	0.586552	0.636648	0.646144	0.447508	0.580057	0.557903	0.371212	1.11599	0.925207	0.804136	0.398109	0.247121	1.15919	0.601473	0.876313	1.26308	0.94475
Ankrd37	14.6412	18.944	19.1575	17.5809	31.4767	14.0346	18.52	21.3438	20.4767	22.1495	18.1998	20.2753	24.9609	13.1848	16.7178	18.2878	1.21403	1.15326	1.04021
Ankrd39	7.26943	6.54271	7.89764	7.23659	8.79348	8.33601	7.69419	8.27456	7.48782	6.59014	5.62191	6.56662	5.76266	8.02828	7.75712	7.18269	1.14343	0.907419	0.992551
Ankrd40	99.7015	113.324	96.1991	103.075	106.346	93.4131	103.31	101.023	87.8232	101.714	95.6248	95.054	109.823	108.163	91.3006	103.096	0.980094	0.922184	1.0002
Ankrd42	0.701691	1.0317	1.03616	0.923184	1.6511	1.29523	1.93329	1.62654	1.94298	1.60024	1.61904	1.72075	0.653972	1.29696	1.605	1.18531	1.76188	1.86393	1.28394
Ankrd44	32.6056	32.111	36.9857	33.9008	26.8109	29.5527	22.5024	26.2887	27.6153	27.9394	18.8937	24.8161	30.1065	28.6854	23.9845	27.5921	0.775459	0.732023	0.813909
Ankrd46	60.964	52.1794	53.27	55.4711	57.9281	58.116	47.9428	54.6623	55.3395	53.6887	43.8354	50.9545	66.696	63.4529	52.7833	60.9774	0.985419	0.918577	1.09926
Ankrd49	8.27149	7.14628	9.71564	8.3778	9.94201	12.3391	10.5167	10.9326	8.88494	7.93763	6.13781	7.65346	7.96028	8.30619	6.82092	7.6958	1.30495	0.91354	0.918594
Ankrd50	99.2561	108.394	100.36	102.67	92.9952	85.242	77.444	85.2271	84.5483	87.4805	105.336	92.4549	87.8183	89.4525	80.4234	85.8981	0.830107	0.900506	0.836642
Ankrd52	33.2519	34.9618	34.8157	34.3431	35.6043	31.9781	33.831	33.8045	33.9022	33.5188	34.2112	33.8774	29.6518	29.55	29.9583	29.72	0.984315	0.986439	0.865385
Ankrd54	23.2265	22.2076	22.0701	22.5014	22.2168	19.5448	22.0385	21.2667	19.8655	20.6335	16.7944	19.0978	17.8253	20.2249	19.7939	19.2814	0.945128	0.848738	0.856896
Ankrd6	0.350895	0.637816	0.430165	0.472959	0.430796	0.259126	0.30941	0.333111	0.720493	0.421189	0.640559	0.59408	0.0569585	0.339754	0.178422	0.191712	0.704312	1.25609	0.405345
Ankrd61	0.12934	0.20642	0.0391968	0.124986	0.179557	0.0707434	0.154755	0.135018	0.152911	0.168536	0.142424	0.154624	0.341251	0.0309776	0.0446805	0.13897	1.08027	1.23713	1.11189
Ankrd9	3.17572	3.58257	3.65565	3.47131	3.05086	2.84938	3.24786	3.04937	2.29226	2.06344	2.49077	2.28216	1.30784	3.24225	3.47738	2.67582	0.878448	0.657433	0.770839
Anks1	98.7593	93.9305	99.1495	97.2798	83.9499	84.5836	74.2341	80.9225	110.286	92.8519	74.1523	92.4301	75.1664	90.2858	78.5071	81.3198	0.831854	0.950147	0.835937
Anks1b	0.166266	0.375227	0.332423	0.291305	0.143665	0.353317	0.734712	0.410565	0.262061	0.442243	0.480444	0.394916	0.398109	0.463264	0.445905	0.435759	1.4094	1.35568	1.49589
Anks3	26.1805	24.6085	27.3679	26.0523	28.103	26.6798	25.093	26.6253	29.8637	26.6129	16.8655	24.4474	22.4876	23.7758	24.8315	23.6983	1.02199	0.938396	0.909643
Anks6	6.38826	7.91528	6.74428	7.01594	6.96302	6.64059	6.34096	6.64819	7.24769	8.25344	6.3869	7.29601	8.41516	6.02124	8.87163	7.76934	0.947584	1.03992	1.10738
Ankzf1	28.9684	22.0763	30.1437	27.0628	26.7751	40.9262	20.8399	29.5137	28.7285	24.5496	14.1969	22.4917	23.9659	27.4195	23.9845	25.1233	1.09056	0.831092	0.928333
Anln	1.84639	4.78297	3.20604	3.27847	3.58923	3.13196	5.877	4.1994	4.40978	7.22178	26.0632	12.5649	5.20265	2.68645	3.4328	3.77397	1.2809	3.83256	1.15114
Ano1	13.0903	28.3597	17.5545	19.6682	13.1363	9.84309	20.6853	14.5549	14.277	17.77	25.4938	19.1803	10.5758	13.2157	26.1689	16.6535	0.740023	0.975193	0.846722
Ano10	29.0054	27.6846	23.9468	26.8789	28.1031	25.5025	22.8504	25.4853	25.2792	25.9602	27.6998	26.3131	21.0946	22.1084	21.4434	21.5488	0.948153	0.978948	0.801698
Ano6	193.588	184.41	171.562	183.187	180.893	159.283	172.672	170.949	187.346	167.865	198.763	184.658	174.268	171.43	165.083	170.26	0.933197	1.00803	0.929436
Ano8	23.5035	20.4069	20.311	21.4071	22.3962	23.5714	23.8943	23.2873	24.93	26.4024	25.3873	25.5732	12.0825	23.0348	22.6916	19.2696	1.08783	1.19461	0.90015
Anp32a	268.237	282.343	274.31	274.963	274.03	353.617	282.584	303.41	231.505	251.978	223.482	235.655	290.358	319.206	250.524	286.696	1.10346	0.857042	1.04267
Anp32b	80.1199	95.9826	91.3227	89.1417	98.7164	131.607	123.718	118.014	89.6896	97.2958	106.718	97.9011	94.1833	98.3426	83.3186	91.9482	1.32389	1.09826	1.03148
Anp32e	43.3697	50.7735	47.7766	47.3066	49.9255	67.9824	55.5985	57.8355	36.5004	40.6773	46.6471	41.2749	55.9197	57.8336	44.4466	52.7333	1.22257	0.872498	1.11471
Anpep	3.91423	5.53323	4.04662	4.49803	5.24024	4.75676	14.4604	8.15247	22.2668	27.2024	28.3935	25.9542	6.19767	4.87877	8.78247	6.61964	1.81245	5.77014	1.47168
Antxr1	1.68023	4.52037	4.22255	3.47438	3.51745	1.69554	8.23549	4.48283	10.0201	22.6757	25.4407	19.3788	6.25453	3.39664	13.3743	7.67516	1.29025	5.57763	2.20907
Antxr2	14.2165	13.7672	16.9095	14.9644	13.4235	14.0817	16.5482	14.6845	16.9621	18.9281	25.7786	20.5563	13.6461	14.2965	14.355	14.0992	0.981293	1.37368	0.942183
Anxa1	16.8198	17.4622	25.7454	20.0091	33.6662	28.9874	71.6055	44.753	50.1223	55.6259	67.0879	57.612	42.8715	29.4882	63.2599	45.2065	2.23663	2.87929	2.25929
Anxa11	99.0236	84.5346	84.8753	89.4778	90.7342	79.591	77.6542	82.6598	83.3742	86.059	77.2104	82.2145	74.0007	85.0357	74.7045	77.9136	0.923802	0.918826	0.870759
Anxa2	292.066	260.433	248.974	267.158	502.869	439.72	525.387	489.325	402.524	366.792	399.823	389.713	347.228	353.255	334.338	344.94	1.8316	1.45874	1.29115
Anxa3	170.158	167.569	174.43	170.719	198.913	203.428	173.564	191.968	188.082	177.36	166.256	177.233	197.017	185.205	155.765	179.329	1.12447	1.03815	1.05043
Anxa4	31.0549	30.9107	31.1408	31.0355	39.7316	39.7251	34.2562	37.9043	36.2815	32.1502	31.596	33.3426	45.0038	37.9799	33.7474	38.9104	1.22132	1.07434	1.25374
Anxa5	228.559	211.895	201.793	214.082	234.839	268.466	231.285	244.863	228.338	218.943	219.799	222.36	257.394	262.897	207.702	242.664	1.14378	1.03867	1.13351
Anxa6	87.5337	88.4371	79.4437	85.1382	88.8676	82.5357	92.3676	87.9236	103.586	117.969	151.917	124.491	71.7552	87.4456	100.217	86.4726	1.03272	1.46222	1.01567
Anxa7	126.29	109.516	103.742	113.183	135.24	152.422	139.23	142.297	124.822	114.387	117.189	118.799	115.422	142.622	106.326	121.457	1.25724	1.04962	1.0731
Anxa8	0.646302	0.281445	0.136939	0.354895	0.287231	0.0471956	0.696048	0.343492	0.567682	1.53708	1.28102	1.12859	1.02355	0.463264	0.757969	0.748261	0.967867	3.18008	2.1084
Aoc2	5.98208	6.88367	7.79992	6.88856	8.03977	5.27481	7.42355	6.91271	11.4172	9.97992	5.14155	8.84622	6.51041	5.49632	6.91008	6.3056	1.00351	1.28419	0.915374
Aoc3	39.3446	59.0638	47.9914	48.7999	47.1613	31.0361	53.1628	43.7867	70.359	65.8795	119.412	85.2168	49.1542	41.6849	71.2844	54.0412	0.89727	1.74625	1.1074
Aox1	2.2895	1.48185	2.30681	2.02605	3.33799	2.26069	3.6345	3.07773	3.68939	5.87429	3.87843	4.4807	4.34977	2.68645	2.89784	3.31135	1.51907	2.21154	1.63439
Ap1ar	18.6846	18.0249	19.3921	18.7005	23.3294	19.8274	19.2933	20.8167	18.2719	17.6437	14.9975	16.971	19.73	21.0896	16.9407	19.2534	1.11316	0.907516	1.02957
Ap1b1	44.6252	38.8626	34.2291	39.239	45.9053	39.9842	47.4021	44.4305	38.8576	39.5402	37.5195	38.6391	31.9542	30.1367	39.1421	33.7443	1.13231	0.984712	0.85997
Ap1g1	56.7547	57.0187	58.2936	57.3557	62.1993	62.7309	56.2176	60.3826	56.7591	57.6467	56.396	56.9339	69.7364	55.9505	51.0891	58.9253	1.05277	0.992647	1.02737
Ap1g2	15.8228	11.0288	12.7261	13.1926	15.577	15.8949	10.826	14.0993	13.884	11.2221	10.4253	11.8438	7.93185	11.8571	11.8585	10.5491	1.06873	0.897763	0.799628
Ap1m1	62.7184	60.8831	57.0813	60.2276	64.353	52.9826	61.5915	59.6424	58.8105	62.0057	40.1176	53.6446	49.4954	57.2782	54.4329	53.7355	0.990283	0.890698	0.892207
Ap1s1	34.7844	31.2295	28.4821	31.4987	46.1203	47.1899	45.6235	46.3112	30.9769	36.5717	43.4804	37.0097	28.0313	37.64	35.4862	33.7192	1.47026	1.17496	1.0705
Ap1s2	37.2582	32.9363	43.1631	37.7859	39.4805	35.6042	39.3987	38.1611	38.5083	34.5717	38.8191	37.2997	50.6897	41.901	35.5753	42.722	1.00993	0.987134	1.13063
Ap2a1	86.2787	87.6285	72.0158	81.9743	82.8726	68.4535	81.4257	77.5839	80.3354	80.5344	81.4431	80.771	62.9987	80.5903	79.0857	74.2249	0.946442	0.98532	0.905465
Ap2a2	96.2661	100.665	96.1981	97.7097	109.612	84.6544	116.262	103.509	110.416	112.431	107.828	110.225	99.8149	98.4691	94.5107	97.5982	1.05936	1.12809	0.998859
Ap2b1	136.699	147.913	138.383	140.998	146.292	119.296	145.221	136.936	153.642	150.119	159.14	154.3	136.346	129.285	121.303	128.978	0.971191	1.09434	0.914748
Ap2m1	142.045	129.025	113.624	128.231	146.852	118.105	138.149	134.369	124.841	135.912	149.02	136.591	131.933	132.213	122.051	128.732	1.04786	1.06519	1.00391
Ap2s1	47.1914	41.9208	34.8552	41.3225	48.2741	39.8197	50.2243	46.106	40.8227	42.909	47.9988	43.9102	36.5032	44.4949	37.9828	39.6603	1.11576	1.06262	0.959776
Ap3b1	50.8652	49.91	51.1975	50.6576	44.5053	50.5333	49.2191	48.0859	50.2307	45.7933	55.328	50.4507	45.6007	56.938	48.6818	50.4068	0.949234	0.995916	0.99505
Ap3d1	119.603	118.972	122.744	120.44	124.938	105.494	120.09	116.841	128.448	126.475	108.611	121.178	108.884	113.105	110.114	110.701	0.970118	1.00613	0.919141
Ap3m1	33.8798	31.8301	33.8788	33.1962	41.5529	38.1697	34.87	38.1975	30.8924	28.2433	25.9471	28.3609	37.0573	30.9973	27.206	31.7535	1.15066	0.854342	0.95654
Ap3m2	31.4058	28.6038	22.1681	27.3926	26.452	23.9953	21.9998	24.149	22.3978	19.0965	25.2627	22.2523	25.3874	25.6287	19.0806	23.3656	0.881591	0.812349	0.852989
Ap3s1	14.1097	12.9332	15.6477	14.2302	17.2022	17.9248	17.5184	17.5485	17.0712	18.1036	19.7702	18.315	24.4643	17.2604	12.6748	18.1332	1.23318	1.28705	1.27427
Ap3s2	25.8113	23.9707	19.1575	22.9798	28.8926	26.3501	21.0332	25.4253	21.8084	20.0229	20.6727	20.8347	18.138	29.8588	20.6409	22.8792	1.10642	0.90665	0.995622
Ap4b1	17.3981	14.2489	14.7201	15.4557	14.8855	20.0863	14.155	16.3756	17.3156	18.9492	14.2418	16.8355	15.3803	18.2546	13.7309	15.7886	1.05952	1.08928	1.02154
Ap4e1	14.4381	12.6044	15.3847	14.1424	14.4643	19.3564	14.5377	16.1195	15.8269	10.3799	9.94499	12.0506	18.934	13.895	14.89	15.9063	1.1398	0.85209	1.12473
Ap4m1	31.5902	24.6835	26.8792	27.7176	29.754	31.5071	24.3196	28.5269	31.5446	27.1183	23.9106	27.5245	20.1564	27.6973	25.0544	24.3027	1.0292	0.993032	0.876796
Ap4s1	10.2101	8.90937	7.74126	8.95358	8.97293	10.0079	9.51141	9.49741	7.68429	9.85358	7.29422	8.27736	8.52886	10.9925	8.15834	9.22657	1.06074	0.924476	1.03049
Ap5b1	6.35134	5.88959	4.37894	5.53996	4.63008	4.26225	4.13713	4.34315	4.95553	4.16888	4.19866	4.44102	3.6959	5.65071	4.5919	4.64617	0.783969	0.801635	0.838665
Ap5m1	27.1591	22.0763	27.8175	25.6843	30.4359	25.0785	24.745	26.7531	24.4934	23.2232	18.5022	22.0729	32.2388	24.9183	20.9975	26.0515	1.04161	0.859394	1.0143
Ap5s1	14.5304	12.8482	9.52019	12.2996	13.1004	12.0802	11.7152	12.2986	12.6616	13.5802	13.8767	13.3728	15.8068	16.2417	12.7056	14.918	0.999919	1.08726	1.21289
Ap5z1	17.2998	11.3477	15.5606	14.736	16.0077	12.4805	14.4604	14.3162	17.6607	14.7593	9.7671	14.0624	9.7229	12.9378	11.3235	11.3281	0.97151	0.954284	0.768732
Apaf1	32.07	30.2542	32.1963	31.5068	36.9322	33.3438	32.3231	34.1997	36.8491	33.5188	44.5831	38.317	33.3192	30.2295	28.6207	30.7231	1.08547	1.21615	0.975126
Apba1	62.3678	46.5346	60.8543	56.5856	44.3259	44.5055	48.9871	45.9395	69.8564	57.8367	43.9427	57.2119	39.7726	55.8886	55.2354	50.2989	0.811859	1.01107	0.888899
Apba3	45.8992	42.0897	37.8265	41.9385	40.8084	35.9577	40.597	39.121	43.7479	43.4148	34.6029	40.5885	32.2672	37.2383	38.8297	36.1117	0.93282	0.967812	0.861065
Apbb1	26.7714	22.9393	20.1545	23.2884	22.0374	22.7944	18.3654	21.0657	19.7782	17.6227	19.7119	19.0376	14.3	23.0348	21.8445	19.7264	0.904559	0.817471	0.84705
Apbb1ip	0.553987	0.637816	0.997068	0.729624	1.29219	1.15394	3.71182	2.05265	1.76834	2.44242	1.22765	1.8128	1.59214	1.11169	1.78332	1.49572	2.8133	2.48457	2.04998
Apbb2	147.652	133.056	146.944	142.551	153.006	163.466	134.163	150.212	132.443	130.854	152.413	138.57	178.279	174.581	121.839	158.233	1.05374	0.972075	1.11001
Apc	124.053	126.436	147.336	132.608	117.437	105.87	103.349	108.885	110.438	112.999	114.944	112.794	118.437	110.418	103.293	110.716	0.821105	0.850578	0.83491
Apc2	1.32943	1.59439	0.840681	1.25483	0.251339	0.847821	1.04402	0.714393	0.698663	1.26337	1.44113	1.13439	0.170675	1.08082	1.20377	0.818422	0.569313	0.904014	0.652215
Apcdd1	0.683228	2.68226	0.879778	1.41509	1.36397	1.0833	1.73997	1.39575	3.01265	2.52663	4.05634	3.19854	2.98517	1.69837	4.99312	3.22555	0.986332	2.26031	2.2794
Apeh	29.8732	26.6154	25.7453	27.4113	26.8469	21.7583	25.8275	24.8109	23.3801	22.5705	19.2139	21.7215	20.4408	27.049	19.6601	22.3833	0.905134	0.792429	0.816572
Apex1	4.78199	5.0268	5.06314	4.95731	8.72169	12.2921	11.6379	10.8839	6.63646	5.89535	8.93093	7.15425	6.28297	6.48441	5.4835	6.08363	2.19552	1.44317	1.2272
Apex2	8.41918	7.09001	7.52624	7.67848	8.97294	6.47574	9.47273	8.30714	8.90678	8.48505	10.6922	9.36134	7.05055	6.66967	6.6426	6.78761	1.08187	1.21917	0.883978
Aph1a	118.385	113.595	87.1557	106.379	106.513	95.8837	104.074	102.157	92.2525	103.226	107.749	101.076	93.3208	104.69	88.2871	95.4326	0.960315	0.950152	0.897104
Aph1b	13.4174	12.8972	16.165	14.1599	12.5154	13.2758	11.8541	12.5484	11.4554	11.5699	11.3023	11.4425	21.6614	14.0393	10.339	15.3466	0.886197	0.808096	1.08381
Aph1c	0.374578	0.663749	0.216597	0.418308	0.585127	0.664778	0.595911	0.615272	0.311292	0.494606	0.332861	0.379586	0.172379	0.226421	0.449707	0.282836	1.47086	0.907433	0.676142
Api5	81.6134	79.0506	82.6891	81.1177	89.8291	93.0683	84.3099	89.0691	80.4946	80.7313	83.3311	81.519	114.861	89.1486	72.7839	92.2645	1.09802	1.00495	1.13742
Apip	6.18519	4.93302	4.53533	5.21785	6.06574	6.97025	6.88226	6.63942	5.45762	3.57936	4.51889	4.51862	6.45353	6.36089	4.99312	5.93585	1.27244	0.865994	1.1376
Aplf	4.46813	4.08898	3.71429	4.09047	5.41969	6.35801	5.72234	5.83335	4.82455	3.81095	4.3232	4.31957	4.88993	4.60087	6.28596	5.25892	1.42608	1.05601	1.28565
Apln	54.9827	55.6314	48.0501	52.8881	248.296	250.243	207.045	235.195	56.1034	77.1226	124.196	85.8073	36.4464	48.3545	40.0334	41.6114	4.44703	1.62243	0.786783
Aplnr	381.093	309.386	308.806	333.095	142.022	203.006	145.763	163.597	235.94	314.954	444.372	331.755	228.941	297.012	184.251	236.735	0.491142	0.995978	0.710712
Aplp1	13.4041	15.0989	10.9863	13.1631	17.3714	13.2575	14.4603	15.0297	12.989	10.3378	14.9441	12.757	10.5189	13.2466	7.75711	10.5075	1.14181	0.969146	0.798257
Aplp2	965.154	938.118	900.644	934.639	826.742	915.771	698.576	813.696	859.229	839.013	925.693	874.645	996.454	997.714	734.306	909.491	0.8706	0.935811	0.973094
Apmap	38.883	35.262	38.6668	37.6039	37.363	44.8351	34.9908	39.063	28.6194	29.1605	30.1728	29.3176	41.3078	38.7824	31.6969	37.2624	1.0388	0.779641	0.990917
Apobec1	2.52952	1.23802	1.2121	1.65988	3.05087	3.06132	2.70656	2.93958	1.41906	2.98983	2.82879	2.41256	1.56371	3.67454	2.27371	2.50399	1.77096	1.45345	1.50853
Apobec2	0.941709	1.36931	0.645197	0.985405	0.466688	0.777178	0.966695	0.736854	0.851474	0.842278	0.533815	0.742522	0.540255	0.864674	1.11461	0.839846	0.747767	0.75352	0.852285
Apobec3	42.3723	33.2359	39.1542	38.2541	51.0376	58.3743	42.1437	50.5185	56.6055	43.6882	43.6576	47.9838	42.1318	35.4785	37.5815	38.3973	1.3206	1.25434	1.00374
Apod	0.609376	0.712841	0.742939	0.688385	1.75878	0.447508	3.86648	2.02426	1.24442	4.82157	1.74357	2.60319	2.01858	0.586775	2.31829	1.64122	2.94059	3.78158	2.38415
Apoe	195.213	230.174	163.76	196.382	160.471	179.033	152.413	163.972	170.43	267.602	111.635	183.222	122.219	185.052	211.094	172.788	0.834965	0.932988	0.879857
Apol10b	57.9552	52.968	50.65	53.8577	34.5994	61.1067	32.555	42.7537	23.5329	36.2769	28.9275	29.5791	44.3781	51.4731	43.5553	46.4688	0.793827	0.549208	0.862807
Apol8	0.0370258	0.431496	0.567004	0.345175	0.287231	0.75363	1.89463	0.978497	1.24441	0.315917	0.604978	0.721768	0.199105	0.833796	0.490486	0.507796	2.83478	2.09102	1.47112
Apol9a	0.194929	0.209534	0.182109	0.195524	0.204836	0.117839	0.651492	0.324722	0.49003	1.23229	1.37074	1.03102	0.184742	0.100777	0.223003	0.169507	1.66078	5.27311	0.866939
Apol9b	0.673029	0.803508	0.815059	0.763865	0.584973	0.612343	1.20457	0.800629	1.01645	1.98924	2.43663	1.81411	0.185038	0.702242	0.713389	0.533556	1.04813	2.3749	0.698495
Apold1	346.272	410.108	378.75	378.377	333.933	466.223	465.706	421.954	492.007	489.285	677.107	552.8	545.5	700.243	547.36	597.701	1.11517	1.46098	1.57965
Apon	1.12634	1.21926	1.29029	1.21196	0.969166	1.86038	1.70131	1.51029	1.11343	1.11599	0.996369	1.07526	2.35973	0.833796	0.757969	1.31716	1.24615	0.887208	1.0868
Apoo	1.07526	0.862553	0.326343	0.754719	0.902669	0.801994	0.832036	0.845566	0.95859	1.62364	0.875982	1.15274	0.633068	1.00802	0.523975	0.721688	1.12037	1.52737	0.956234
Apool	6.33288	5.08308	7.76082	6.39226	5.45559	8.6657	5.49036	6.53722	6.35266	5.17949	6.13783	5.88999	9.15432	7.0402	5.84015	7.34489	1.02268	0.921426	1.14903
Apopt1	15.7675	13.8986	11.8269	13.831	14.7873	14.1994	13.7644	14.2504	11.8975	14.0063	10.7278	12.2105	12.907	15.7786	11.7248	13.4701	1.03032	0.882838	0.973909
App	1423.76	1459.91	1259.34	1381	1376.57	1325.29	1210.85	1304.24	1255.84	1254.26	1349.58	1286.56	1268.4	1471.08	1221.69	1320.39	0.944412	0.931613	0.956109
Appbp2	43.1849	43.6086	51.1192	45.9709	46.9819	44.7645	45.8167	45.8544	41.8484	44.1092	46.291	44.0829	42.0754	48.5089	42.9757	44.52	0.997465	0.95893	0.968439
Appl1	40.7293	42.1831	48.8124	43.9083	47.2331	48.6499	44.1155	46.6662	44.7081	38.9087	37.4669	40.3612	55.1812	48.1692	41.2817	48.2107	1.06281	0.919217	1.09799
Appl2	38.0153	33.5365	43.5148	38.3555	40.019	39.2542	34.1016	37.7916	38.9668	35.9189	25.654	33.5132	36.7307	39.1221	37.8935	37.9154	0.985297	0.873752	0.988526
Aprt	21.8049	17.7999	15.4238	18.3429	28.8927	18.6499	29.5393	25.694	17.7917	22.423	24.462	21.5589	15.6078	20.1323	15.2912	17.0104	1.40076	1.17533	0.92736
Aptx	3.56344	3.62008	2.83462	3.33938	4.48652	5.18062	4.13713	4.60142	2.9035	4.99	3.06007	3.65119	2.47344	3.11874	2.49661	2.69626	1.37793	1.09337	0.807414
Aqp1	4119.94	4679.28	3349.29	4049.5	2932.97	2414.59	2254.87	2534.14	2911.41	2424.63	2105.12	2480.39	2572.79	3281.67	1961.77	2605.41	0.625791	0.612516	0.64339
Aqp11	7.34834	3.92017	3.73384	5.00078	6.46054	4.92159	5.79967	5.72727	4.67174	2.94772	3.32693	3.6488	3.32632	4.81701	3.2099	3.78441	1.14527	0.729645	0.756763
Aqp7	347.43	306.954	219.774	291.386	194.928	210.084	131.57	178.861	124.435	197.944	143.628	155.336	236.323	250.09	167.309	217.907	0.613827	0.533092	0.74783
Aqr	51.8256	48.8785	53.5832	51.4291	57.5336	48.6024	49.1419	51.7593	51.3449	40.6769	42.6798	44.9005	43.0422	50.6083	46.7653	46.8053	1.00642	0.873057	0.910093
Ar	9.61928	10.71	7.64352	9.32427	9.5472	8.05345	9.31808	8.97291	7.05122	11.0537	8.4328	8.84591	11.2865	10.869	11.9477	11.3677	0.962318	0.948697	1.21916
Araf	54.6871	47.8289	56.3388	52.9516	60.2615	64.0267	46.242	56.8434	53.5877	54.4045	38.7902	48.9275	45.4301	50.8556	46.8988	47.7282	1.0735	0.924004	0.901355
Arap1	60.7913	48.121	54.3123	54.4082	52.5514	44.7171	54.6863	50.6516	63.9013	71.9537	70.964	68.9397	42.5104	48.8667	56.6504	49.3425	0.930955	1.26708	0.906895
Arap2	36.195	34.8171	40.6422	37.2181	27.7972	35.265	19.0521	27.3714	24.8358	27.9469	21.7687	24.8505	37.9971	37.1328	31.092	35.4073	0.735433	0.667698	0.951346
Arap3	754.062	689.784	733.397	725.748	626.412	620.556	558.267	601.745	781.343	676.459	551.951	669.918	612.878	650.221	571.523	611.541	0.829138	0.923072	0.842635
Arc	44.8096	56.7005	37.1613	46.2238	69.0192	39.3487	72.2247	60.1975	51.8467	53.225	54.2791	53.1169	49.353	47.3663	73.023	56.5808	1.30231	1.14913	1.22406
Arcn1	118.518	129.619	132.612	126.916	153.787	125.077	155.876	144.913	127.554	131.163	140.493	133.07	155.495	129.79	135.679	140.321	1.1418	1.04849	1.10562
Arel1	29.873	29.7103	31.6684	30.4172	31.046	29.1758	23.6624	27.9614	29.2962	26.2968	22.7187	26.1039	26.9793	25.7213	26.0797	26.2601	0.919262	0.858194	0.86333
Arf1	324.514	308.953	248.464	293.977	329.292	298.343	323.031	316.889	268.284	289.685	302.099	286.689	320.576	323.841	266.02	303.479	1.07794	0.97521	1.03232
Arf2	55.8324	62.0474	56.3193	58.0664	70.7058	59.7641	63.5241	64.6647	65.4918	64.9747	70.1455	66.8707	70.4188	66.3577	58.8009	65.1925	1.11363	1.15162	1.12272
Arf3	94.6594	96.9141	85.9543	92.5093	91.1282	81.9229	87.1097	86.7203	78.0209	89.4184	102.456	89.9651	87.1073	88.7733	82.697	86.1925	0.937422	0.972498	0.931718
Arf4	100.122	103.366	97.8981	100.462	145.613	124.639	169.078	146.443	114.585	121.042	139.84	125.156	149.34	121.286	120.412	130.346	1.4577	1.2458	1.29747
Arf5	95.5482	85.4363	61.9297	80.9714	82.7647	74.0344	84.7137	80.5043	71.9312	89.5046	104.379	88.6049	68.4857	94.332	78.8621	80.5599	0.994231	1.09427	0.994918
Arf6	140.854	139.735	125.11	135.233	141.556	136.86	133.042	137.153	116.529	124.958	145.064	128.85	95.5508	161.984	116.712	124.749	1.0142	0.952802	0.922474
Arfgap1	43.831	41.4328	44.7854	43.3497	44.6848	49.5446	44.7341	46.3212	38.3336	43.5409	36.364	39.4128	31.2438	39.0602	36.6454	35.6498	1.06855	0.909183	0.822376
Arfgap2	58.3247	51.5328	48.551	52.8028	44.6985	52.3547	45.9506	47.6679	46.9839	51.6022	42.2859	46.9573	42.4606	51.7915	43.7061	45.9861	0.902753	0.889296	0.870901
Arfgap3	20.7708	19.019	19.7635	19.8511	24.7651	24.7254	22.3092	23.9332	23.6202	20.8229	21.3664	21.9365	23.4259	20.1941	23.2266	22.2822	1.20564	1.10505	1.12247
Arfgef1	55.4815	55.6132	70.5497	60.5481	60.9082	56.6087	56.4107	57.9759	69.9231	55.9839	59.6877	61.8649	69.7654	57.7415	56.2164	61.2411	0.957517	1.02175	1.01144
Arfgef2	53.7826	49.817	48.8906	50.8301	46.2641	45.3532	41.1384	44.2519	43.6603	39.772	42.9108	42.1144	35.8494	49.8675	41.46	42.3923	0.870585	0.828533	0.834
Arfip1	34.4868	31.0236	37.5771	34.3625	37.4651	42.4331	40.4029	40.1004	33.8286	30.4166	33.7667	32.6706	50.5824	42.7201	39.1363	44.1463	1.16698	0.950764	1.28472
Arfip2	34.5441	33.8928	39.3119	35.9163	39.2651	37.7002	33.2123	36.7259	36.3036	39.9194	34.1402	36.7877	29.7656	35.7564	34.3271	33.283	1.02254	1.02426	0.926684
Arfrp1	35.818	28.1158	34.7375	32.8904	37.1477	37.1349	30.3512	34.8779	33.5529	34.2979	21.918	29.9229	27.0079	32.5143	32.0981	30.5401	1.06043	0.909776	0.928541
Arg1	0.110877	0.0188563	0.097842	0.0758584	1.43575	2.94358	2.08795	2.15576	0.305721	0.779115	0.106843	0.397226	2.67245	0.0618553	0.356744	1.03035	28.4182	5.23642	13.5825
Arglu1	161.033	118.482	211.331	163.615	186.78	284.907	147.657	206.448	169.816	136.536	85.9639	130.772	160.369	159.392	148.676	156.146	1.26179	0.799265	0.954346
Arhgap1	70.9307	62.7579	57.4333	63.7073	59.9743	47.1901	57.6095	54.9246	63.722	58.1313	61.7334	61.1956	56.0338	62.7911	57.4197	58.7482	0.86214	0.960574	0.922158
Arhgap10	35.8921	33.8364	24.8657	31.5314	30.4	28.8462	28.07	29.1054	27.9208	29.4342	29.1053	28.8201	25.1884	32.1128	24.6532	27.3181	0.923061	0.914013	0.866379
Arhgap11a	2.4372	3.77013	3.04965	3.08566	2.15358	3.53227	3.32519	3.00368	3.6239	5.30582	13.3608	7.43017	2.21758	3.21137	3.83403	3.08766	0.973432	2.40797	1.00065
Arhgap12	26.6421	22.2077	28.0324	25.6274	28.0671	34.9215	21.8838	28.2908	28.2919	21.5809	20.9039	23.5922	23.6247	26.7093	22.4687	24.2676	1.10393	0.920586	0.946938
Arhgap15	0.203192	0.356471	0.801584	0.453749	0.323122	0.306222	0.464066	0.36447	0.131081	0.589625	0.35591	0.358872	0.0285292	0.277999	0.624228	0.310252	0.803241	0.790904	0.683753
Arhgap17	65.8388	59.8142	64.0787	63.2439	66.4709	52.6768	59.1172	59.4216	64.5738	61.0996	54.5278	60.0671	56.8589	60.3348	54.4773	57.2237	0.939563	0.949769	0.904809
Arhgap18	219.271	188.135	175.466	194.291	142.561	170.992	107.717	140.423	115.285	146.43	136.943	132.886	170.979	207.262	140.429	172.89	0.722749	0.683955	0.889852
Arhgap19	3.34189	3.77012	3.38197	3.49799	4.66598	4.09742	2.55191	3.77177	3.03449	4.12677	5.33724	4.16617	3.07046	3.70542	3.2099	3.32859	1.07827	1.19102	0.951572
Arhgap20	0.553987	0.375227	0.782036	0.570417	0.394905	0.164935	0.850704	0.470181	0.851474	1.74762	0.480444	1.02651	1.56371	0.494142	1.02545	1.02777	0.824277	1.79958	1.80178
Arhgap21	60.7604	72.3988	74.0709	69.0767	65.5383	64.2149	75.2006	68.3179	76.864	76.3437	81.034	78.0806	72.04	64.2251	72.5324	69.5992	0.989016	1.13035	1.00756
Arhgap22	0.295507	0.525278	0.664745	0.495177	0.682036	0.96556	2.08794	1.24518	0.960624	1.91606	1.4945	1.45706	0.0001	0.154488	0.178422	0.111003	2.51461	2.94251	0.224169
Arhgap23	164.783	183.926	166.744	171.818	167.83	130.171	146.458	148.153	165.14	158.856	180.184	168.06	112.692	143.612	151.262	135.855	0.862269	0.97813	0.790695
Arhgap24	0.535525	1.12548	0.860229	0.840411	1.04095	0.918464	3.32519	1.76153	1.28808	2.04238	2.54415	1.9582	0.852977	0.864674	2.49661	1.40475	2.09604	2.33005	1.67151
Arhgap25	29.0975	26.4657	23.5756	26.3796	22.8628	28.6812	20.4918	24.0119	31.6317	29.266	23.5016	28.1331	24.4492	25.5358	23.3157	24.4336	0.910246	1.06647	0.92623
Arhgap26	33.7505	31.1731	38.2951	34.4062	37.6861	34.9924	28.6113	33.7633	37.7223	32.3396	39.4241	36.4953	37.4415	31.7731	33.0789	34.0978	0.981312	1.06072	0.991037
Arhgap27	217.28	221.724	204.732	214.579	207.566	171.474	161.496	180.179	300.781	219.903	199.125	239.936	157.068	207.106	174.352	179.509	0.839686	1.11817	0.836563
Arhgap27os1	0.830931	0.41274	0.097842	0.447171	1.04095	0.565247	0.232083	0.61276	0.436702	0.926496	0.960788	0.774662	0.227534	1.04994	0.267583	0.515019	1.3703	1.73236	1.15173
Arhgap28	39.6587	28.5847	31.395	33.2128	24.478	25.8791	20.7626	23.7066	21.7647	26.3394	26.6502	24.9181	23.1984	26.6475	25.7677	25.2045	0.713778	0.750256	0.75888
Arhgap29	333.366	323.96	359.943	339.09	329.482	332.565	265.661	309.236	291.864	294.8	282.829	289.831	366.686	366.207	287.986	340.293	0.911959	0.854733	1.00355
Arhgap31	603.401	621.076	652.214	625.564	513.28	433.135	409.838	452.084	638.256	510.669	493.549	547.491	567.415	544.094	514.461	541.99	0.722683	0.875197	0.866403
Arhgap32	12.241	12.0605	14.6028	12.9681	14.572	10.055	15.0016	13.2095	13.2291	10.401	13.7166	12.4489	12.7364	10.1897	12.5718	11.8326	1.01862	0.959963	0.912442
Arhgap33	5.50205	5.19561	5.43455	5.3774	3.30211	4.68611	4.83308	4.27377	4.43161	4.46365	6.13783	5.01103	3.72433	2.96435	4.99312	3.89393	0.794764	0.931868	0.724129
Arhgap35	73.6487	80.1104	73.7741	75.8444	75.2274	53.7135	75.7412	68.2274	67.2817	72.9731	91.2689	77.1746	64.1943	60.1184	77.48	67.2642	0.89957	1.01754	0.886871
Arhgap39	4.32043	5.30814	4.2812	4.63659	4.37884	4.23871	5.0264	4.54798	5.08652	5.91641	4.69679	5.23324	3.61062	4.07594	4.19067	3.95908	0.98089	1.12868	0.853877
Arhgap4	0.960172	0.73271	1.60307	1.09865	1.27427	1.86038	1.97195	1.7022	1.16379	1.57918	0.622768	1.12191	0.0667515	1.26609	1.56042	0.964421	1.54936	1.02117	0.877823
Arhgap42	1.25558	3.78888	2.85417	2.63288	1.2563	1.53071	5.02639	2.60447	2.77252	3.36881	3.96739	3.36957	2.3313	1.63661	5.97389	3.31393	0.98921	1.27981	1.25867
Arhgap44	1.73561	3.13241	2.44365	2.43722	2.44071	2.26069	2.82256	2.50799	3.88586	3.32671	5.72864	4.31374	1.79114	2.03802	3.34364	2.39093	1.02903	1.76994	0.981007
Arhgap45	2.1418	2.47594	3.89023	2.83599	2.22536	4.02677	2.35859	2.87024	5.0865	3.7899	2.29508	3.72383	1.90486	2.77909	2.76409	2.48268	1.01208	1.31306	0.875419
Arhgap5	65.2663	61.7456	83.4712	70.161	73.7927	68.1239	60.2383	67.385	79.2869	59.1211	54.1002	64.1694	89.3537	77.9662	72.5772	79.9657	0.960433	0.914602	1.13975
Arhgap6	3.00956	3.82639	4.53533	3.79043	2.83552	3.43808	6.3023	4.19197	3.97318	5.60058	6.5648	5.37952	5.3448	3.1805	7.13298	5.21943	1.10594	1.41924	1.377
Arhgap8	3.785	3.395	2.69778	3.29259	4.23528	1.67199	2.93855	2.94861	4.45343	2.75823	2.89996	3.37054	3.80962	3.11874	2.89784	3.2754	0.895527	1.02367	0.994778
Arhgap9	0.0924146	0.131394	0.664745	0.296185	0.359013	0.188482	0.0774276	0.208308	0.982454	0.589625	0.0890526	0.553711	0.113817	0.123611	0.223003	0.153477	0.703303	1.86948	0.51818
Arhgdia	535.886	525.876	431.891	497.884	560.763	473.309	532.431	522.168	482.324	482.252	475.701	480.092	383.247	511.13	463.903	452.76	1.04877	0.964265	0.909368
Arhgdib	20.0323	20.0881	20.6823	20.2676	24.4422	23.1947	24.861	24.166	19.2978	20.1283	20.8149	20.0803	21.2082	21.2129	25.6339	22.685	1.19235	0.990762	1.11928
Arhgef1	215.107	202.923	208.168	208.733	195.966	183.173	179.399	186.179	220.829	216.497	189.186	208.837	147.663	194.53	176.583	172.925	0.891951	1.0005	0.828454
Arhgef10	132.711	122.086	123.933	126.243	114.888	85.4081	97.4333	99.2431	120.002	105.21	103.822	109.678	105.871	111.191	89.652	102.238	0.786126	0.868783	0.809849
Arhgef10l	10.6348	9.60333	6.021	8.75304	5.85039	5.93414	8.62213	6.80222	8.42653	9.26407	10.9769	9.55583	6.4251	10.1897	11.1007	9.2385	0.777126	1.09172	1.05546
Arhgef11	56.0535	56.3262	56.8867	56.4221	49.5663	47.9197	42.6851	46.7237	53.4615	54.7627	51.3968	53.207	45.2027	49.2501	59.7826	51.4118	0.828109	0.943016	0.911199
Arhgef12	420.959	459.691	437.923	439.524	359.847	327.823	334.717	340.796	365.292	404.972	417.404	395.889	450.154	457.957	370.753	426.288	0.775374	0.900722	0.969885
Arhgef15	607.271	650.07	663.127	640.156	570.789	529.078	461.516	520.461	565.195	563.382	437.287	521.955	547.995	581.46	483.041	537.499	0.813022	0.815355	0.839637
Arhgef16	0.590913	1.29429	0.997068	0.960757	0.933275	0.376865	1.8173	1.04248	0.545852	1.36864	1.3166	1.07703	0.824548	0.679408	0.579647	0.694534	1.08506	1.12102	0.722903
Arhgef17	38.3477	59.7768	44.61	47.5782	36.9325	31.4129	47.3249	38.5568	39.6655	50.1934	52.3395	47.3995	27.349	30.538	64.8205	40.9025	0.810388	0.996244	0.859691
Arhgef18	44.0717	49.8551	49.4182	47.7817	46.4436	43.2339	40.4037	43.3604	47.0006	45.3936	38.0537	43.4826	42.132	45.4209	38.1611	41.9047	0.907469	0.910028	0.877003
Arhgef19	0.535525	1.3318	0.821133	0.896153	1.07684	0.777178	1.85596	1.23666	1.44089	2.71612	3.23797	2.46499	0.454968	0.772041	1.02545	0.75082	1.37997	2.75064	0.837826
Arhgef2	260.347	255.947	273.131	263.142	239.753	243.298	223.707	235.586	268.459	233.975	249.842	250.759	228.006	234.607	238.907	233.84	0.895282	0.952942	0.888647
Arhgef25	15.2874	17.1434	18.747	17.0593	14.8591	21.7112	22.6571	19.7425	17.486	21.8546	18.609	19.3165	11.2581	13.0922	19.9276	14.7593	1.15729	1.13232	0.865178
Arhgef26	12.2225	17.0497	18.6102	15.9608	15.2539	12.3156	12.6818	13.4171	10.5004	14.4013	18.0575	14.3197	16.3469	11.2704	10.3874	12.6682	0.840628	0.897181	0.793709
Arhgef28	55.8322	47.7907	45.2551	49.626	54.8777	58.9178	58.6526	57.4827	61.5173	47.7721	59.2963	56.1952	42.5303	52.5843	47.4341	47.5162	1.15832	1.13237	0.957487
Arhgef3	173.284	159.967	157.928	163.726	142.379	151.387	109.072	134.279	137.86	137.218	139.901	138.326	164.267	171.924	137.262	157.818	0.820145	0.844863	0.963911
Arhgef37	2.58491	3.67634	3.81204	3.35776	3.48156	3.36744	2.74523	3.19808	5.06468	2.71612	1.54787	3.10956	3.04203	3.08786	2.13997	2.75662	0.952443	0.92608	0.820969
Arhgef39	0.553987	1.7632	1.13391	1.15037	0.323122	0.329769	0.850704	0.501198	1.76834	2.77929	4.39436	2.98066	1.3647	0.679408	2.27371	1.43927	0.435686	2.59106	1.25114
Arhgef4	0.480136	0.41274	0.195584	0.36282	0.610253	1.13039	0.386738	0.709127	0.349382	0.526461	0.498234	0.458026	0.682402	0.52502	0.445905	0.551109	1.95449	1.2624	1.51896
Arhgef40	115.153	116.89	115.882	115.975	100.245	76.4831	107.06	94.596	123.253	114.62	103.985	113.953	74.9116	84.3887	112.834	90.7114	0.815659	0.982562	0.782164
Arhgef5	77.3412	83.1109	95.0062	85.1528	76.3412	78.4142	74.002	76.2525	97.3852	91.924	117.862	102.39	83.155	67.6525	81.8053	77.5376	0.895478	1.20243	0.910571
Arhgef6	35.4858	31.0229	34.0144	33.5077	27.0622	30.0001	24.165	27.0758	19.6908	24.697	25.7253	23.371	29.3959	28.006	29.557	28.9863	0.808046	0.697482	0.865064
Arhgef7	156.797	181.462	168.306	168.855	148.664	147.106	149.243	148.338	180.336	186.071	210.257	192.221	170.463	167.578	153.178	163.74	0.878491	1.13838	0.969706
Arhgef9	14.1611	13.9736	14.8178	14.3175	12.8492	10.8792	14.4217	12.7167	11.1989	13.8118	11.5639	12.1915	15.7214	12.4129	12.0814	13.4052	0.888193	0.851513	0.936283
Arid1a	170.521	161.086	180.017	170.541	156.954	147.458	154.459	152.957	155.958	159.51	163.548	159.672	135.749	133.391	172.396	147.179	0.896891	0.936266	0.863009
Arid1b	63.0321	65.3465	63.221	63.8665	53.9085	51.1699	60.0061	55.0282	61.823	65.1411	69.7394	65.5678	45.9134	55.672	59.0697	53.5517	0.861612	1.02664	0.838494
Arid2	55.5549	56.0631	74.4601	62.026	57.7494	54.2306	48.1753	53.3851	53.4619	60.553	59.403	57.806	72.5797	51.1336	57.7319	60.4817	0.860689	0.931963	0.975102
Arid3a	8.03144	8.79679	7.87812	8.23545	8.36278	7.67668	9.24075	8.42674	8.40469	6.50593	7.54329	7.48464	6.76625	6.36089	7.71254	6.94656	1.02323	0.908832	0.843495
Arid3b	4.76353	4.70794	4.33984	4.60377	4.52241	4.26225	5.79967	4.86144	4.60625	3.60041	2.68647	3.63104	3.95176	3.14962	3.03158	3.37765	1.05597	0.788711	0.733671
Arid4a	52.5085	47.8288	61.7332	54.0235	48.3099	62.1187	42.917	51.1152	49.7731	47.7518	41.7188	46.4146	49.6375	50.9791	50.4651	50.3606	0.946166	0.859155	0.932197
Arid4b	54.4465	48.1666	69.8469	57.4867	53.9447	65.7452	49.1804	56.2901	53.1126	45.2465	52.5354	50.2982	62.4313	51.2571	53.7642	55.8175	0.979185	0.874954	0.970965
Arid5a	79.7782	110.325	91.9161	94.0064	83.1249	86.0904	112.937	94.0508	117.577	119.442	154.917	130.645	82.5016	88.8348	129.908	100.415	1.00047	1.38975	1.06817
Arid5b	174.648	184.862	209.163	189.558	144.968	172.632	166.369	161.323	200.197	182.481	210.95	197.876	160.058	199.157	204.762	187.992	0.85105	1.04388	0.991742
Arih1	72.2273	90.6862	95.2196	86.0444	84.5241	86.7739	101.145	90.8143	92.1002	88.1138	92.8303	91.0148	91.1441	85.5004	94.288	90.3108	1.05544	1.05777	1.04958
Arih2	28.0394	30.3523	28.7098	29.0338	30.075	32.5236	37.8265	33.475	32.6431	32.8809	31.7142	32.4127	29.6516	31.2191	28.8292	29.9	1.15297	1.11638	1.02983
Arl1	60.9719	59.1828	55.7388	58.6312	74.1029	82.9725	78.5596	78.545	55.9016	61.2996	61.5792	59.5935	83.2194	74.6203	69.0999	75.6465	1.33965	1.01641	1.29021
Arl10	9.85933	10.1285	8.07359	9.35381	9.04472	6.97026	8.50613	8.1737	7.7716	9.01139	6.83166	7.87155	8.78473	8.2753	5.0377	7.36591	0.873837	0.841534	0.787477
Arl13b	25.7743	32.1109	35.7933	31.2262	30.9743	31.5306	33.2123	31.9057	30.1693	28.5079	33.9799	30.8857	31.386	30.6925	30.8498	30.9761	1.02176	0.989097	0.991992
Arl14ep	17.226	14.1986	16.7531	16.0592	18.9507	23.0299	15.6976	19.2261	17.355	14.1908	15.0864	15.5441	21.0093	20.6881	13.5526	18.4167	1.1972	0.967921	1.1468
Arl15	45.3084	44.0027	47.3462	45.5524	45.977	38.0531	44.5022	42.8441	41.5431	35.7717	44.1027	40.4725	52.3948	44.2786	46.6315	47.7683	0.940545	0.888482	1.04864
Arl16	5.85284	4.82048	5.66914	5.44749	6.38876	5.39255	6.03165	5.93765	5.04285	6.75858	5.19493	5.66545	6.28296	5.49632	4.41357	5.39762	1.08998	1.04001	0.990845
Arl2	12.2226	9.05941	10.0675	10.4498	12.5262	16.0833	10.2847	12.9647	7.55332	10.1483	8.20152	8.63438	7.36328	9.69567	8.6933	8.58408	1.24066	0.826269	0.821456
Arl2bp	69.2549	62.4021	55.6937	62.4502	64.8199	58.069	63.0996	61.9962	57.2165	56.0681	60.1855	57.8234	52.6797	67.9307	55.2355	58.6153	0.992729	0.925911	0.938592
Arl3	13.4226	12.942	11.1622	12.5089	15.7923	14.9765	15.7749	15.5146	14.3206	13.0539	12.6136	13.3294	13.3903	15.0684	10.9223	13.127	1.24028	1.06559	1.04941
Arl4a	27.2514	25.4899	28.8925	27.2113	36.7888	37.7942	30.8152	35.1327	44.0536	29.8345	22.5763	32.1548	41.8764	34.2434	33.2126	36.4441	1.29111	1.18167	1.3393
Arl4c	28.3407	34.8869	32.6459	31.9578	22.7911	19.0974	21.1105	20.9997	26.3927	34.5714	59.7406	40.2349	25.558	30.7543	29.3787	28.5637	0.657105	1.259	0.893792
Arl4d	97.6874	92.4126	69.2796	86.4599	82.4784	75.6592	62.8674	73.6683	75.8597	70.4272	58.6376	68.3082	53.1059	88.1249	77.4811	72.904	0.852052	0.790056	0.843212
Arl5a	49.1114	47.9788	58.1566	51.7489	54.9856	49.6624	52.0416	52.2299	48.1355	44.9514	48.3013	47.1294	59.9005	59.1307	45.2494	54.7602	1.00929	0.910732	1.05819
Arl5b	61.5165	63.5076	76.5902	67.2048	60.297	58.2333	58.6542	59.0615	55.6006	56.8046	53.7645	55.3899	80.995	63.9179	58.0446	67.6525	0.878829	0.824196	1.00666
Arl5c	1.12634	0.956674	0.742939	0.941984	0.0359913	0.682986	0.81204	0.510339	0.262061	0.842278	0.907416	0.670585	0.625543	0.401509	1.29294	0.773331	0.54177	0.711886	0.820959
Arl6	4.20965	2.90733	3.44062	3.5192	5.92217	4.02678	3.24786	4.39894	2.72886	4.0215	4.25203	3.66746	2.67245	3.79805	3.92319	3.46456	1.24998	1.04213	0.984475
Arl6ip1	108.452	106.93	98.1132	104.498	99.0963	109.38	79.145	95.8738	92.1446	92.9975	105.837	96.993	132.196	113.012	90.0971	111.768	0.917466	0.928177	1.06957
Arl6ip4	26.2544	23.408	19.2162	22.9595	24.5498	29.0817	21.6518	25.0944	20.8915	21.2862	19.6052	20.5943	15.0676	22.6333	20.6409	19.4473	1.09299	0.896983	0.847024
Arl6ip5	127.025	114.264	99.6383	113.642	127.486	139.803	122.023	129.771	113.342	119	121.687	118.01	165.089	143.087	122.953	143.71	1.14192	1.03843	1.26458
Arl6ip6	18.0938	14.1049	14.9351	15.7113	20.5299	20.7693	18.0947	19.798	13.7531	12.717	13.2007	13.2236	23.2268	20.719	14.6225	19.5228	1.26011	0.841664	1.2426
Arl8a	56.1465	49.4789	55.5948	53.7401	59.5445	52.9351	57.8804	56.7867	58.1112	52.173	46.1845	52.1562	56.12	58.6054	47.9237	54.2164	1.05669	0.970528	1.00886
Arl8b	56.6812	51.5615	55.4785	54.5737	61.5177	50.6279	60.1222	57.4226	53.462	50.2992	47.7321	50.4978	74.2574	62.8979	50.1086	62.4213	1.0522	0.925313	1.1438
Armc1	29.9285	28.0971	32.5873	30.2043	36.7169	28.7991	32.787	32.7677	29.7545	29.0763	29.141	29.3239	44.0938	35.355	25.6339	35.0276	1.08487	0.970853	1.15969
Armc10	26.5499	22.0014	22.1876	23.5796	20.6018	25.0313	19.7573	21.7968	23.4892	23.539	24.8537	23.9606	23.2269	25.4434	19.5264	22.7322	0.924391	1.01616	0.964062
Armc2	0.0370258	0.356471	0.273778	0.222425	0.251339	0.0471956	0.386738	0.228424	0.393042	0.252753	0.124634	0.25681	0.199105	0.123611	0.490486	0.271067	1.02697	1.15459	1.21869
Armc5	38.3476	36.6688	31.7858	35.6007	38.1885	31.9545	37.1947	35.7792	35.1466	39.7509	36.9866	37.2947	26.4961	31.7732	30.2257	29.4983	1.00501	1.04758	0.828588
Armc6	7.32987	8.51547	7.50668	7.78401	11.1623	7.95925	11.8312	10.3176	7.9026	9.70621	7.11631	8.24171	7.81814	7.53424	7.26673	7.5397	1.32548	1.0588	0.968615
Armc7	6.70214	6.1897	5.35636	6.08273	12.4903	8.75989	11.174	10.8081	6.309	7.85341	6.86724	7.00988	4.32134	6.11387	6.8655	5.7669	1.77684	1.15242	0.948078
Armc8	33.5841	31.417	32.9195	32.6402	33.1996	37.8651	34.1016	35.0554	29.9074	30.5922	24.4798	28.3265	35.9061	34.336	32.4101	34.2174	1.074	0.86784	1.04832
Armc9	4.35581	4.70575	3.29056	4.11737	5.18661	4.62298	6.19106	5.33355	3.1451	4.56122	4.45682	4.05438	4.56224	4.42126	3.81564	4.26638	1.29538	0.984701	1.03619
Armcx1	11.2994	12.0417	11.9833	11.7748	13.4953	13.3282	12.3725	13.0653	14.3643	12.4644	14.8729	13.9005	15.4087	15.9021	13.1514	14.8207	1.1096	1.18053	1.25868
Armcx2	29.3378	27.1029	29.4985	28.6464	36.4656	34.3328	39.8237	36.874	34.7757	42.4459	54.0307	43.7508	26.8088	28.7781	39.5878	31.7249	1.28721	1.52727	1.10747
Armcx3	32.966	33.5262	38.154	34.8821	36.2281	40.7997	37.41	38.1459	36.0346	35.9565	38.8108	36.934	37.9677	36.8688	37.2415	37.3593	1.09357	1.05882	1.07102
Armcx4	5.96362	5.87084	7.15481	6.32976	6.56822	11.3972	10.5167	9.49404	10.3257	11.0326	18.858	13.4054	3.95176	5.03315	7.84628	5.6104	1.49991	2.11784	0.886353
Armcx5	9.03906	7.49948	7.47887	8.0058	5.94218	10.2666	6.13948	7.44942	6.284	5.82068	5.74381	5.9495	7.14072	10.2546	6.96799	8.1211	0.930502	0.743148	1.0144
Armcx6	3.33236	3.62007	2.73687	3.22977	3.40978	4.75676	4.63976	4.26877	4.03647	4.77946	6.38574	5.06722	3.24626	3.52015	3.6557	3.47404	1.3217	1.56891	1.07563
Armt1	6.14825	5.72079	6.66609	6.17838	8.25511	7.84153	6.37963	7.49209	6.13436	4.84262	5.10598	5.36099	8.87002	5.95948	3.61112	6.14687	1.21263	0.867701	0.994901
Arnt	62.7925	60.2077	65.3508	62.7837	64.1376	62.6604	61.0118	62.6033	63.3077	58.5736	61.2705	61.0506	57.5694	60.2121	68.1639	61.9818	0.997127	0.972396	0.987228
Arntl	39.5844	36.3687	43.9842	39.9791	23.796	24.7958	28.6114	25.7344	25.978	24.4021	24.9068	25.0956	28.4292	23.251	18.0998	23.26	0.643696	0.627719	0.581804
Arntl2	8.7146	6.75239	10.1652	8.54406	10.8034	10.9498	9.70472	10.486	9.2779	8.40084	3.82506	7.16793	9.60918	8.2753	10.0307	9.30506	1.22728	0.838937	1.08907
Arpc1a	88.1229	88.3629	70.5119	82.3326	86.1755	75.6585	78.5647	80.1329	72.6296	80.322	77.3886	76.7801	85.0315	87.6291	75.5199	82.7268	0.973283	0.93256	1.00479
Arpc1b	215.545	224.78	206.554	215.626	284.496	238.564	280.821	267.96	279.454	262.572	260.29	267.439	159.736	235.114	237.766	210.872	1.24271	1.24029	0.977951
Arpc2	205.849	211.298	207.501	208.216	225.83	242.691	230.397	232.973	212.278	224.82	210.122	215.74	253.512	238.406	201.324	231.081	1.1189	1.03614	1.10981
Arpc3	132.707	122.269	122.02	125.665	132.544	142.163	133.779	136.162	133.257	130.812	138.896	134.322	130.974	141.577	110.918	127.823	1.08353	1.06888	1.01717
Arpc4	109.969	105.201	79.7543	98.3081	114.796	107.509	114.367	112.224	89.9148	100.257	109.393	99.8549	104.477	114.005	90.9193	103.134	1.14155	1.01573	1.04909
Arpc5	135.731	132.854	123.04	130.542	147.723	169.868	138.142	151.911	134.801	132.507	137.655	134.988	163.279	156.332	114.527	144.713	1.1637	1.03406	1.10856
Arpc5l	27.1589	25.3024	31.1407	27.8673	29.2875	30.2591	30.5833	30.0433	27.8335	27.0551	26.5968	27.1618	29.5095	27.5739	25.2327	27.4387	1.07808	0.974682	0.984619
Arpin	23.4295	18.6627	20.7019	20.9314	22.2168	23.7363	21.9998	22.651	18.9486	22.781	20.4948	20.7415	18.6781	22.232	17.0744	19.3282	1.08215	0.990927	0.923407
Arpp19	51.4189	53.7186	57.101	54.0795	60.0461	71.9154	59.3492	63.7702	51.6939	48.8885	48.0878	49.5567	65.5298	61.6935	49.8412	59.0215	1.17919	0.916368	1.09138
Arrb1	73.2052	74.7818	70.2767	72.7546	87.1087	75.9657	101.146	88.0735	112.074	105.061	149.189	122.108	82.0765	70.7097	82.3401	78.3754	1.21056	1.67836	1.07726
Arrb2	16.0629	14.0861	15.4629	15.204	21.2478	15.8007	15.5043	17.5176	15.4995	16.8226	13.4142	15.2454	14.1863	14.5126	14.8454	14.5148	1.15217	1.00273	0.95467
Arrdc1	40.157	31.3606	36.0278	35.8485	37.5425	38.0062	25.5956	33.7148	39.9273	34.9295	26.3657	33.7408	26.354	29.1177	39.0082	31.4933	0.94048	0.941207	0.878512
Arrdc2	20.734	14.9677	17.9651	17.8889	13.7465	15.8007	10.3233	13.2902	21.1098	18.6754	9.66037	16.4819	7.477	16.0873	13.1959	12.2534	0.742927	0.921344	0.684971
Arrdc3	16.3952	21.2136	19.3335	18.9808	21.7503	21.7347	27.4127	23.6326	35.3647	39.0774	61.5203	45.3208	29.7371	17.9709	28.1751	25.2944	1.24508	2.38772	1.33263
Arrdc4	82.3807	69.6232	67.9115	73.3051	52.6168	63.7909	71.8371	62.7483	63.3072	62.911	86.0705	70.7629	81.1366	86.6423	70.3925	79.3905	0.855987	0.96532	1.08301
Arsa	111.867	95.0758	84.1148	97.0192	107.638	85.0549	95.3838	96.0256	116.445	115.294	131.721	121.153	87.5922	90.5642	91.078	89.7448	0.989758	1.24876	0.925021
Arsb	18.74	18.7001	17.0463	18.1621	17.8022	18.0142	18.4814	18.0993	16.7656	24.3601	27.1485	22.7581	17.7968	19.453	19.3927	18.8808	0.996539	1.25305	1.03957
Arsg	0.849394	0.712841	1.15345	0.905228	0.717927	0.635891	1.23734	0.863719	1.11344	2.21082	2.17054	1.8316	0.625543	0.401509	0.84713	0.624727	0.954145	2.02336	0.690132
Arsi	10.1916	7.07124	7.62397	8.2956	3.338	3.7913	4.44644	3.85858	3.82037	6.08484	9.90942	6.60488	2.21758	6.02124	5.21602	4.48495	0.465136	0.79619	0.540641
Arsj	0.0001	0.20642	0.097842	0.101454	0.466688	0.282674	1.23734	0.662234	0.589513	1.55813	1.60125	1.24963	0.767689	0.52502	0.401325	0.564678	6.52743	12.3172	5.56585
Arsk	9.91469	7.18378	8.34727	8.48191	10.7675	9.13665	9.74338	9.88251	8.51385	6.94807	8.00583	7.82258	10.5758	8.64583	10.6994	9.97368	1.16513	0.922266	1.17588
Art3	73.2237	64.2402	65.9955	67.8198	42.3878	50.5808	41.6411	44.8699	45.3849	48.994	51.2011	48.5267	58.166	70.4938	48.6375	59.0991	0.661605	0.715524	0.871414
Art4	0.775542	2.10081	1.58352	1.48662	0.933275	0.235578	1.43066	0.866504	2.16128	3.49514	2.89995	2.85212	2.047	1.14257	2.54119	1.91025	0.582867	1.91852	1.28496
Arv1	2.25258	1.81947	1.30984	1.79396	2.72784	1.95457	2.51325	2.39855	2.18311	1.97922	1.47671	1.87968	2.3313	1.5131	2.71951	2.18797	1.33701	1.04778	1.21963
Arvcf	3.26803	8.15911	4.57443	5.33386	4.27117	2.75519	6.26364	4.43	4.12599	6.12695	7.65002	5.96765	4.43506	4.35385	5.66183	4.81691	0.830544	1.11883	0.903083
As3mt	18.98	15.6241	16.1666	16.9236	18.8431	19.1445	21.4198	19.8025	12.9017	14.0224	17.9685	14.9642	21.3505	18.0635	16.3166	18.5769	1.17011	0.884223	1.09769
Asah1	66.2082	55.9885	56.8859	59.6942	66.1828	72.4811	59.0788	65.9142	60.4264	59.0998	56.3243	58.6168	85.0012	66.9111	59.158	70.3568	1.1042	0.981952	1.17862
Asah2	34.655	43.0084	42.4788	40.0474	34.8865	35.9341	31.3951	34.0719	37.0458	39.7509	58.2818	45.0262	37.7257	34.4287	32.856	35.0035	0.850789	1.12432	0.874051
Asap1	78.3746	72.7929	86.1697	79.1124	101.931	92.4247	83.3985	92.5847	101.203	74.4059	82.5309	86.0466	93.589	89.0817	80.3341	87.6683	1.17029	1.08765	1.10815
Asap2	105.083	100.205	117.317	107.535	92.9093	110.475	100.802	101.395	102.411	102.538	108.517	104.489	115.978	112.545	108.174	112.232	0.942906	0.971671	1.04368
Asap3	3.47113	3.50754	2.991	3.32322	3.94815	4.12097	6.80493	4.95802	14.2552	9.4746	16.3852	13.3717	5.62909	2.77909	6.33054	4.91291	1.49193	4.0237	1.47836
Asb1	16.9122	17.2185	16.4599	16.8635	18.8431	15.3062	14.8857	16.345	16.1107	15.0751	11.7241	14.3033	19.0193	15.2845	13.4188	15.9075	0.969251	0.848179	0.94331
Asb10	0.480136	1.08797	0.234681	0.600929	0.825601	0.376865	0.618721	0.607062	0.436702	0.273808	0.231377	0.313962	0.483397	0.370632	0.401325	0.418451	1.01021	0.522462	0.696341
Asb11	0.240118	0.356471	0.547455	0.381348	0.287231	0.117839	0.541393	0.315488	0.0655903	0.168536	0.0712621	0.101796	0.398109	0.0927329	0.401325	0.297389	0.827296	0.266938	0.779836
Asb13	21.0109	18.0437	23.4386	20.8311	22.9347	20.0393	19.1773	20.7171	18.9923	19.307	14.3215	17.5403	22.5729	22.0776	22.112	22.2542	0.994529	0.842024	1.06832
Asb2	2.40028	8.94691	4.67217	5.33979	2.36893	5.01578	3.47984	3.62152	3.92952	4.50575	5.78201	4.73909	4.88993	4.04507	5.52808	4.82103	0.678214	0.887506	0.90285
Asb3	11.0409	7.37134	8.58184	8.99803	9.40363	9.98439	7.46222	8.95008	8.84128	8.06395	7.36537	8.0902	10.4905	9.47954	6.06305	8.6777	0.994671	0.899108	0.9644
Asb4	6.94216	9.30324	8.40591	8.2171	6.96302	9.13665	9.85937	8.65301	9.80182	8.67453	16.8299	11.7687	8.58573	8.80022	10.5211	9.30235	1.05305	1.43223	1.13207
Asb6	32.0886	26.9905	26.8792	28.6528	35.0301	29.1758	27.4513	30.5524	31.4137	26.1077	22.2559	26.5924	22.7719	24.4551	26.5255	24.5842	1.0663	0.928093	0.858003
Asb7	10.3763	9.71588	8.58184	9.55801	11.8083	10.526	9.7047	10.6797	8.7103	9.22196	9.58915	9.1738	10.6326	11.3939	8.60414	10.2102	1.11735	0.959803	1.06824
Asb8	16.4691	13.5234	11.7682	13.9202	15.5052	15.8713	14.3057	15.2274	13.382	12.9907	12.1688	12.8472	17.4272	16.427	13.8646	15.9063	1.0939	0.922913	1.14267
Ascc1	11.1517	10.1473	10.439	10.5793	10.947	11.3031	9.55008	10.6001	10.8278	10.8221	12.916	11.522	10.9454	10.1897	9.8078	10.3143	1.00196	1.0891	0.974948
Ascc2	36.8521	35.5246	35.6173	35.998	36.968	33.909	34.5269	35.1346	36.2816	33.5609	28.7674	32.87	28.5716	35.7875	29.6016	31.3202	0.976016	0.913105	0.870055
Ascc3	23.9834	24.3646	24.8461	24.398	26.8828	29.4819	31.0858	29.1502	25.8469	30.9291	27.5575	28.1112	25.4158	24.9184	28.0858	26.14	1.19478	1.15219	1.0714
Asf1a	12.8688	9.47205	13.3321	11.891	15.0386	15.5887	13.7644	14.7972	10.675	10.8432	9.99837	10.5055	17.2282	14.3273	10.744	14.0998	1.24441	0.883487	1.18576
Asf1b	0.664765	1.35056	0.840681	0.952002	1.04095	1.41297	2.2426	1.56551	0.960624	1.55813	3.29135	1.9367	1.30784	0.957307	0.80255	1.02257	1.64444	2.03435	1.07412
Ash1l	95.246	100.532	117.662	104.48	92.3112	86.1166	91.4024	89.9434	94.6343	91.421	99.0024	95.0192	98.9617	90.1001	106.058	98.3733	0.860867	0.909449	0.941551
Ash2l	24.5005	22.1138	23.3214	23.3119	23.0423	32.5903	27.1421	27.5916	24.559	23.6654	22.772	23.6655	26.3256	29.7043	25.6339	27.2213	1.18358	1.01517	1.1677
Asl	12.5549	12.323	11.1427	12.0069	12.5621	11.5856	9.74338	11.297	9.27789	10.5484	9.48245	9.76958	10.9454	11.116	12.4827	11.5147	0.94088	0.813666	0.95901
Asna1	25.4789	24.4771	22.8717	24.2759	30.8666	26.4207	31.0858	29.4577	24.6898	26.0235	26.6503	25.7879	20.4976	26.6167	23.0928	23.4024	1.21345	1.06228	0.964016
Asns	15.2136	14.1236	13.1953	14.1775	23.2217	21.4756	23.0823	22.5932	14.7136	12.5486	12.5779	13.28	18.8772	15.8711	13.508	16.0854	1.5936	0.936698	1.13457
Asnsd1	18.6907	16.1759	17.3786	17.4151	19.202	22.0173	22.1334	21.1176	19.5817	17.9532	19.2546	18.9298	20.6966	19.3526	18.0552	19.3681	1.2126	1.08698	1.11215
Aspa	5.09587	3.31997	4.06617	4.16067	7.39372	6.92315	7.03691	7.11793	2.6852	3.38987	2.20612	2.7604	4.77621	5.28018	3.2099	4.4221	1.71076	0.66345	1.06283
Asph	33.2702	34.9056	34.933	34.3696	34.2045	31.3893	36.0735	33.8891	26.0433	30.0658	32.5746	29.5612	38.3511	33.07	33.9259	35.1157	0.98602	0.860098	1.02171
Asphd1	0.31397	0.337714	0.293326	0.315003	0.143665	0.494604	0.81204	0.483436	0.829644	0.526461	0.587187	0.647764	0.540255	0.494142	0.267583	0.433993	1.5347	2.05637	1.37774
Aspm	1.08941	3.41376	2.36546	2.28954	1.36397	1.0362	1.93329	1.44449	3.09997	5.22161	15.6736	7.99839	2.72931	1.32784	3.03158	2.36291	0.630906	3.49344	1.03204
Aspn	4.61582	12.8294	10.3607	9.26864	6.17342	4.16806	20.9945	10.4453	21.0008	32.8872	58.8503	37.5794	16.6596	12.1041	31.1174	19.9604	1.12695	4.05447	2.15354
Aspscr1	27.3992	27.5908	22.0311	25.6737	28.3902	28.8933	24.3196	27.201	27.0038	28.8026	24.4087	26.7384	19.4173	25.1653	25.411	23.3312	1.05949	1.04147	0.908759
Asrgl1	10.0809	9.22822	9.91114	9.74009	9.40363	10.3847	9.5114	9.76658	7.53148	9.91675	8.66408	8.7041	9.29646	11.0543	8.51498	9.62191	1.00272	0.893637	0.987867
Ass1	9.59745	10.9929	10.429	10.3398	11.4416	7.53153	12.3557	10.4429	10.8502	9.06594	9.23482	9.71699	11.9426	9.23032	10.2404	10.4711	1.00998	0.939767	1.0127
Aste1	7.80992	8.32791	10.1653	8.76771	7.53728	8.99537	9.08609	8.53958	9.71449	9.17984	7.40096	8.7651	7.76128	8.49146	9.45117	8.56797	0.973981	0.999702	0.977219
Astn1	1.68023	5.40194	2.93236	3.33818	1.11273	1.41297	3.67316	2.06629	2.79435	3.3267	6.54702	4.22269	1.99015	2.3468	7.13299	3.82331	0.618987	1.26497	1.14533
Astn2	0.258581	0.881648	0.0391968	0.393142	0.430796	0.282674	0.30941	0.34096	0.393042	0.631733	0.551606	0.52546	0.255963	0.370632	0.178422	0.268339	0.867269	1.33657	0.68255
Asxl1	63.2354	57.2632	62.3792	60.9593	56.3137	65.5571	55.0188	58.9632	61.6263	60.8686	60.8079	61.1009	44.9183	55.8269	54.8343	51.8598	0.967256	1.00232	0.850729
Asxl2	35.8548	33.5554	36.3012	35.2371	32.4459	36.1459	31.5885	33.3934	31.3698	35.2241	32.0408	32.8782	31.6985	32.6996	37.002	33.8	0.947677	0.933056	0.959216
Asxl3	7.62531	8.08411	6.64657	7.452	4.989	3.22615	3.09321	3.76945	5.41396	5.83219	5.74642	5.66419	3.29789	5.40368	2.45203	3.71787	0.505831	0.76009	0.498909
Atad1	39.7323	33.4427	39.9766	37.7172	44.0747	51.8995	41.757	45.9104	33.7931	31.4344	30.7421	31.9899	55.8635	50.9791	42.4408	49.7611	1.21723	0.848151	1.31932
Atad2	16.3213	19.7692	26.0384	20.7096	27.2416	22.135	28.0314	25.8027	22.3541	27.5605	26.508	25.4742	34.9679	19.978	20.418	25.1213	1.24593	1.23007	1.21302
Atad2b	30.1131	31.2107	37.0834	32.8024	33.5944	32.9199	31.3178	32.6107	36.3908	36.0243	36.1504	36.1885	39.8579	33.0701	35.3524	36.0935	0.994156	1.10323	1.10033
Atad3a	20.8246	22.1326	20.8174	21.2582	26.4879	32.1429	29.4407	29.3572	22.114	24.3933	15.5806	20.696	15.4521	21.9232	18.9022	18.7592	1.38098	0.973552	0.882444
Atad5	3.23111	2.90734	3.44062	3.19302	4.05582	3.08486	3.44118	3.52729	3.03448	2.3582	3.09565	2.82944	3.32632	3.73629	4.63648	3.8997	1.10469	0.886133	1.22132
Atat1	5.81592	4.33281	5.21952	5.12275	6.78356	4.26225	5.37437	5.47339	6.39632	4.92684	4.18087	5.16801	4.94679	5.18754	6.77634	5.63689	1.06845	1.00884	1.10036
Ate1	35.7812	33.1236	34.7375	34.5474	33.2355	36.8759	33.0189	34.3768	32.2868	30.5711	29.1944	30.6841	38.3512	32.6996	34.8175	35.2894	0.99506	0.888173	1.02148
Atf1	24.1239	23.4864	25.0525	24.2209	28.0312	35.4808	32.1806	31.8975	23.9648	28.5224	24.3754	25.6209	34.5487	28.7787	26.3967	29.908	1.31694	1.0578	1.2348
Atf2	45.1605	44.0774	48.3823	45.8734	48.9558	43.4693	36.1122	42.8458	41.1278	41.8984	38.6411	40.5558	53.1342	46.996	38.9189	46.3497	0.934	0.88408	1.01038
Atf3	486.941	776.399	632.327	631.889	371.291	497.27	691.371	519.977	655.932	705.978	900.537	754.149	671.393	725.897	870.071	755.787	0.822893	1.19348	1.19608
Atf4	219.816	260.324	226.594	235.578	231.031	238.652	293.108	254.264	243.486	246.532	241.094	243.704	210.877	246.366	269.94	242.394	1.07932	1.03449	1.02893
Atf5	20.0137	26.5592	21.6011	22.7247	29.1438	23.6892	42.5693	31.8008	27.0914	34.024	46.1132	35.7429	24.9041	25.5049	32.633	27.6807	1.39939	1.57287	1.21809
Atf6	53.801	51.43	51.8229	52.3513	58.4671	55.5494	62.2875	58.768	48.9868	49.5833	58.5843	52.3848	52.9922	49.2808	52.3822	51.5517	1.12257	1.00064	0.984727
Atf6b	64.2524	57.2461	50.4154	57.3046	55.8104	54.0424	61.3599	57.0709	60.3156	59.2699	54.9543	58.1799	46.397	62.0955	56.7512	55.0812	0.995921	1.01527	0.9612
Atf7	86.8675	95.7887	104.291	95.6491	79.9299	80.5336	76.9023	79.1219	80.0459	92.8921	79.6475	84.1952	94.0153	76.731	88.582	86.4428	0.827211	0.880251	0.903749
Atf7ip	92.4804	81.0087	85.642	86.377	72.0694	74.5516	63.7564	70.1258	65.2937	73.4583	79.3828	72.7116	78.3803	75.3417	78.1499	77.2906	0.811857	0.841793	0.894805
Atg10	1.9941	2.10081	2.87372	2.32288	1.72288	1.93102	2.08795	1.91395	1.11343	2.77929	2.50856	2.13376	1.99015	2.3468	3.16532	2.50076	0.823957	0.918585	1.07658
Atg101	24.962	19.7505	15.8539	20.1888	17.9099	23.7363	17.3601	19.6688	23.3147	22.4231	21.3487	22.3622	17.6262	21.9232	18.5902	19.3799	0.974241	1.10765	0.959932
Atg12	41.7263	37.269	38.7059	39.2337	35.5684	38.6892	31.6271	35.2949	33.3347	33.8136	36.6308	34.593	44.7193	42.0863	29.557	38.7875	0.899606	0.881717	0.988627
Atg13	48.7967	33.5924	30.3781	37.5891	32.0871	36.4995	26.7555	31.7807	32.3962	31.6454	29.9055	31.3157	27.8893	35.6639	33.3908	32.3147	0.845477	0.833107	0.859683
Atg14	20.1799	17.4996	19.0013	18.8936	17.8023	21.9936	16.6641	18.82	21.8522	16.3383	14.2146	17.4684	22.6299	19.453	13.2405	18.4411	0.996105	0.924565	0.976052
Atg16l1	44.0159	41.0574	38.1196	41.0643	45.0081	42.9983	33.2896	40.432	40.9314	34.5085	35.6879	37.0426	37.3846	39.4308	37.0911	37.9688	0.984602	0.902063	0.924619
Atg16l2	20.1062	18.5313	19.9786	19.5387	19.2379	15.9891	16.3162	17.1811	19.2106	21.4967	14.019	18.2421	15.5509	17.7239	14.5333	15.936	0.879335	0.933639	0.815614
Atg2a	60.2079	49.404	47.2101	52.274	52.0786	37.4647	41.5638	43.7024	53.4844	52.8039	44.618	50.3021	30.1635	42.0866	45.5616	39.2706	0.836025	0.962278	0.751245
Atg2b	34.3965	36.6123	41.9119	37.6402	35.066	30.6593	33.1351	32.9535	31.0207	37.2245	35.1717	34.4723	40.3412	28.7472	32.4101	33.8328	0.875485	0.915837	0.898848
Atg3	18.4629	20.0508	21.9138	20.1425	22.6117	32.8731	21.9612	25.8153	21.1535	20.886	19.6231	20.5542	23.17	27.2342	20.9529	23.7857	1.28164	1.02044	1.18087
Atg4a	17.9314	12.2465	13.3846	14.5208	15.6958	18.2597	13.9625	15.9727	15.2793	14.3619	10.6932	13.4448	19.073	17.187	14.4152	16.8917	1.09998	0.925897	1.16328
Atg4b	35.1353	37.4189	34.8159	35.79	37.435	35.4158	29.3459	34.0656	35.212	36.1929	28.6963	33.3671	32.0966	35.2315	30.4932	32.6071	0.951817	0.932301	0.911066
Atg4c	6.62831	4.55789	6.52926	5.90515	6.28109	7.04088	6.14764	6.48987	5.28298	4.88473	4.85691	5.00821	6.99369	5.06403	6.33053	6.12942	1.09902	0.848108	1.03798
Atg4d	23.5403	22.6952	18.2778	21.5044	25.447	18.2026	19.4093	21.0196	18.905	16.2331	16.5098	17.216	17.6831	17.5077	20.4626	18.5511	0.977456	0.800578	0.862666
Atg5	20.5493	21.1948	22.774	21.506	25.9495	21.0518	22.3478	23.1164	18.4902	19.4755	19.374	19.1132	28.0598	23.5906	20.0613	23.9039	1.07488	0.888738	1.1115
Atg7	14.1058	14.8739	12.8825	13.9541	14.0695	12.4569	11.4059	12.6441	13.4693	13.6644	13.5209	13.5515	9.41016	11.6718	11.7248	10.9356	0.906123	0.971153	0.783685
Atg9a	66.1954	56.369	67.3381	63.3008	53.1982	44.4105	55.354	50.9876	54.8508	57.8789	61.9991	58.2429	52.1433	52.6783	57.9952	54.2723	0.80548	0.920097	0.85737
Atg9b	7.55143	6.63985	4.8872	6.35949	5.09667	5.34545	4.67842	5.04018	4.73723	5.6427	4.32319	4.90104	4.3782	6.63879	6.50886	5.84195	0.792544	0.770665	0.918619
Atic	13.2934	12.7169	11.4359	12.4821	22.5399	26.8446	33.135	27.5065	14.8227	16.8016	14.446	15.3568	17.0576	16.2726	14.8454	16.0585	2.20368	1.23031	1.28653
Atl1	14.752	11.7791	14.72	13.7504	11.1623	15.8478	13.2231	13.4111	10.2821	10.3589	9.58918	10.0767	15.7783	16.6431	12.5272	14.9829	0.975324	0.732833	1.08963
Atl2	29.3746	27.5344	34.816	30.575	35.03	35.0392	32.671	34.2467	34.9064	28.6974	25.1025	29.5688	39.8009	30.2601	30.0028	33.3546	1.12009	0.96709	1.09091
Atl3	75.255	68.6312	85.2082	76.3648	85.6358	77.2146	83.3202	82.0569	66.4509	68.996	83.9747	73.1405	83.4987	75.8377	76.4568	78.5977	1.07454	0.957778	1.02924
Atm	12.4995	10.7663	12.1592	11.8083	12.275	11.4444	14.9243	12.8812	9.73632	11.0326	11.9553	10.9081	11.4286	11.3631	13.3297	12.0405	1.09086	0.923761	1.01966
Atmin	24.2419	25.2837	19.4703	22.9986	23.5807	15.5887	19.912	19.6938	21.721	23.3495	21.4733	22.1813	24.7051	21.0278	21.2204	22.3178	0.856303	0.96446	0.970395
Atn1	79.109	80.788	72.296	77.3977	77.7849	62.449	91.028	77.0873	78.4888	79.31	90.3024	82.7004	59.1703	65.2867	80.9675	68.4748	0.99599	1.06851	0.884714
Atoh8	52.3425	59.0451	43.7105	51.6994	59.6158	31.8603	43.5742	45.0168	57.0865	53.8999	44.9924	51.9929	42.445	43.939	43.065	43.1497	0.870741	1.00568	0.834627
Atox1	44.4957	40.5138	33.5451	39.5182	47.8792	26.8682	48.4072	41.0515	42.6998	42.9091	47.2695	44.2928	39.204	38.3192	38.2502	38.5911	1.0388	1.12082	0.976541
Atp10a	2.67722	4.1265	3.30378	3.36917	4.19939	3.72065	7.53954	5.15319	4.86821	5.81113	9.16221	6.61385	3.2126	3.79805	6.24138	4.41734	1.52952	1.96305	1.31111
Atp10d	32.2733	26.1087	35.4611	31.281	20.853	25.8083	21.9612	22.8742	31.3698	25.855	23.3413	26.8554	23.6817	23.4979	28.5316	25.2371	0.731247	0.858519	0.806785
Atp11a	97.2817	97.5313	96.0023	96.9384	99.5273	96.8527	89.6221	95.334	105.332	94.7238	107.366	102.474	94.868	88.5261	103.963	95.7857	0.983449	1.0571	0.988109
Atp11b	40.2866	40.0824	46.3489	42.2393	41.9572	45.4476	40.3265	42.5771	40.9315	37.9188	39.4241	39.4248	50.007	48.2311	37.7599	45.3327	1.008	0.933368	1.07323
Atp11c	51.1243	51.1678	63.3382	55.2101	54.2676	51.8056	41.2927	49.122	51.5633	44.804	43.2661	46.5445	63.2827	54.3145	48.1472	55.2481	0.889728	0.843043	1.00069
Atp13a1	78.4675	67.5417	74.4404	73.4832	79.643	53.6185	65.8059	66.3558	71.1444	69.6903	55.1685	65.3344	62.3738	62.342	57.1524	60.6227	0.903006	0.889107	0.824988
Atp13a2	51.7519	44.9593	42.1269	46.2794	49.4227	36.358	43.3035	43.0281	48.9214	46.0251	41.9858	45.6441	35.8492	40.0793	43.4663	39.7983	0.929746	0.986273	0.859957
Atp13a3	79.0021	70.9755	104.058	84.6785	111.948	104.036	130.105	115.363	125.287	102.325	112.188	113.267	114.543	103.842	118.137	112.174	1.36236	1.33761	1.3247
Atp1a1	309.456	311.689	266.837	295.994	324.998	323.5	368.234	338.911	376.726	334.309	479.798	396.944	266.864	304.114	314.026	295.001	1.14499	1.34106	0.996646
Atp1a2	13.1457	32.7113	20.565	22.1407	9.29597	8.50086	17.2828	11.6932	15.6959	27.7289	25.2093	22.878	14.5843	16.3653	31.786	20.9119	0.528133	1.0333	0.9445
Atp1b1	0.904783	1.4631	1.779	1.38229	1.22041	0.5417	1.70131	1.15447	2.07396	2.67401	2.49077	2.41291	2.21758	1.88364	2.54119	2.21414	0.835186	1.74559	1.60178
Atp1b2	49.7573	65.4031	50.4549	55.2051	33.056	32.4722	42.5689	36.0324	36.0854	44.6772	51.9303	44.231	48.1028	38.628	46.8096	44.5135	0.6527	0.801212	0.806329
Atp1b3	100.951	91.748	94.0629	95.5873	136.45	139.01	141.838	139.099	128.16	114.198	123.785	122.048	131.591	114.884	111.134	119.203	1.45521	1.27682	1.24706
Atp23	2.73261	1.96952	1.2121	1.97141	2.62017	2.75519	2.62924	2.6682	2.33592	2.90562	1.45892	2.23349	1.67742	2.13066	0.267583	1.35855	1.35345	1.13294	0.689128
Atp2a2	181.962	234.613	201.684	206.086	177.76	195.018	228.546	200.441	217.597	210.576	232.364	220.179	214.941	203.238	215.683	211.287	0.972609	1.06838	1.02524
Atp2a3	134.748	118.521	138.461	130.577	117.868	103.424	110.192	110.495	139.489	123.321	113.747	125.519	108.712	97.8536	100.933	102.5	0.846205	0.961267	0.784976
Atp2b1	81.9195	92.3949	102.101	92.1385	100.424	113.335	93.1023	102.287	91.4243	91.8995	89.2732	90.8657	113.913	100.383	97.5321	103.943	1.11015	0.986186	1.12811
Atp2b2	1.44021	1.14424	0.684294	1.08958	0.610253	0.400413	0.696049	0.568905	0.785983	1.26337	1.04974	1.03303	0.0853877	0.277999	0.84713	0.403506	0.522132	0.948099	0.370331
Atp2b4	190.188	196.531	214.939	200.553	173.608	157.985	175.068	168.887	179.726	193.053	237.259	203.346	176.748	162.848	176.895	172.164	0.842108	1.01393	0.858446
Atp2c1	78.7263	76.8827	82.9042	79.5044	77.3815	81.6882	74.2351	77.7683	81.7753	71.4177	72.4789	75.224	101.293	97.6668	70.0809	89.6802	0.978163	0.946161	1.12799
Atp5a1	299.221	306.465	248.877	284.854	302.762	287.207	319.059	303.009	244.05	281.029	303.563	276.214	281.577	297.579	266.724	281.96	1.06373	0.969668	0.989839
Atp5b	497.708	493.46	421.765	470.978	491.751	487.98	546.971	508.901	438.838	466.158	473.724	459.573	433.071	483.324	440.506	452.3	1.08052	0.975786	0.960343
Atp5c1	65.0826	65.1412	55.5177	61.9138	62.6309	66.7338	72.4941	67.2863	53.0258	59.4573	61.8224	58.1018	69.3386	69.1347	63.3048	67.2594	1.08677	0.938431	1.08634
Atp5d	72.4132	72.6055	55.1857	66.7348	78.101	46.9545	68.7055	64.587	58.3524	74.0085	76.2509	69.5373	55.2941	62.3428	60.9414	59.5261	0.967816	1.04199	0.89198
Atp5e	43.2216	41.3955	24.8266	36.4812	43.7518	26.9859	48.5617	39.7665	36.1943	39.1827	44.4407	39.9392	45.2028	43.445	34.0597	40.9025	1.09005	1.09479	1.12119
Atp5f1	62.9516	57.773	54.4834	58.4027	78.6783	78.0945	77.2028	77.9919	60.6449	56.4813	62.8384	59.9882	80.0176	74.1955	60.2862	71.4998	1.33542	1.02715	1.22426
Atp5g1	8.4691	9.68591	7.11288	8.42263	10.6609	8.38561	11.6734	10.24	8.02064	10.3649	7.71845	8.70133	7.13095	9.35001	6.0177	7.49955	1.21577	1.03309	0.890405
Atp5g2	1.27381	0.57551	0.675861	0.841727	0.38891	1.02011	0.61742	0.67548	0.510447	1.09186	0.741069	0.781125	0.531107	0.647473	0.77699	0.651857	0.802493	0.928003	0.774428
Atp5g3	66.8733	62.2893	54.267	61.1432	68.4455	69.7244	69.8273	69.3324	56.081	63.8586	61.2535	60.3977	72.9203	73.7051	55.9935	67.5396	1.13393	0.987807	1.10461
Atp5h	33.0253	33.6898	28.9661	31.8937	32.7441	38.65	35.2584	35.5508	28.1585	31.7722	27.387	29.1059	34.2296	33.7138	30.9583	32.9672	1.11467	0.91259	1.03366
Atp5j	128.299	115.351	101.438	115.029	112.052	133.187	106.634	117.291	100.921	112.242	85.0928	99.4186	123.41	133.638	95.7148	117.588	1.01966	0.864289	1.02224
Atp5j2	57.1787	54.6372	39.8393	50.5517	54.6271	55.8794	52.9309	54.4791	45.8647	53.8364	47.572	49.091	69.9071	62.6509	44.8479	59.1353	1.07769	0.971105	1.1698
Atp5k	15.6592	17.3409	14.9546	15.9849	21.659	11.5856	24.0409	19.0952	17.1803	15.7278	15.7625	16.2235	19.531	17.8782	16.6732	18.0275	1.19458	1.01493	1.12778
Atp5l	22.7743	19.9184	18.6145	20.4357	20.3458	19.765	22.0675	20.7261	19.6917	14.4445	21.3531	18.4964	25.9639	18.3922	18.8523	21.0695	1.01421	0.905103	1.03101
Atp5o	52.9982	51.2545	41.5197	48.5908	57.8389	56.6316	57.0843	57.1849	42.685	42.7836	45.6139	43.6942	57.1302	55.7648	50.3106	54.4019	1.17687	0.899227	1.11959
Atp5s	3.41574	2.86982	3.30378	3.19645	3.51745	5.08643	3.36385	3.98924	3.31827	2.46347	2.49077	2.7575	4.43506	3.89068	3.6557	3.99381	1.24802	0.862678	1.24945
Atp6ap1	138.249	123.885	118.776	126.97	138.149	124.376	123.105	128.543	124.282	111.529	107.579	114.463	142.801	136.044	117.781	132.209	1.01239	0.901499	1.04126
Atp6ap2	39.8432	33.5365	34.288	35.8892	39.8395	48.956	36.3054	41.7003	35.6923	35.3084	32.2009	34.4005	52.1961	45.6682	39.0972	45.6538	1.16192	0.95852	1.27208
Atp6v0a1	70.8063	68.1797	66.3269	68.4376	61.626	55.3848	63.0218	60.0109	60.9498	59.8801	58.3173	59.7157	64.2218	59.069	59.3369	60.8759	0.876869	0.872557	0.889509
Atp6v0a2	69.6063	65.2354	63.4355	66.0924	77.7775	62.9422	68.7439	69.8212	68.2628	65.9846	72.0172	68.7549	70.164	71.8523	62.8142	68.2768	1.05642	1.04028	1.03305
Atp6v0b	80.4068	64.7462	57.3355	67.4962	78.1712	75.2354	67.1589	73.5218	70.3583	72.9752	58.3889	67.2408	71.7273	78.9847	57.8658	69.5259	1.08927	0.996217	1.03007
Atp6v0c	131.656	118.124	102.125	117.302	122.314	103.661	116.607	114.194	101.909	109.44	113.081	108.143	128.491	123.392	101.359	117.747	0.973507	0.921925	1.0038
Atp6v0d1	63.6234	54.9187	49.6139	56.052	56.4212	49.0031	54.7093	53.3779	46.2798	50.5518	47.91	48.2472	58.5359	60.8599	51.0002	56.7987	0.952292	0.860758	1.01332
Atp6v0e	60.0049	48.2789	43.5931	50.6256	59.1494	60.6118	53.1241	57.6284	48.2006	54.7209	43.3557	48.7591	68.5996	56.5989	45.5614	56.92	1.13833	0.96313	1.12433
Atp6v0e2	5.4282	6.8274	5.35636	5.87065	7.35783	5.29837	4.9104	5.85553	4.12599	5.39005	3.82506	4.44703	7.59072	6.42264	7.26673	7.09336	0.997424	0.757502	1.20827
Atp6v1a	62.5703	62.44	67.4431	64.1511	63.4921	61.437	60.2771	61.7354	58.4178	61.8374	72.2302	64.1618	74.5976	70.0932	57.6873	67.4594	0.962343	1.00017	1.05157
Atp6v1b2	58.6383	55.4812	54.0513	56.0569	69.2705	61.3896	55.2118	61.9573	54.4006	57.7733	52.7845	54.9861	64.9899	58.4209	53.5412	58.984	1.10526	0.980898	1.05222
Atp6v1c1	27.4729	24.5522	27.7981	26.6077	32.0151	33.3203	27.8767	31.0707	22.5723	26.0655	22.4695	23.7024	30.4478	33.2244	25.4109	29.6944	1.16773	0.89081	1.11601
Atp6v1d	26.4574	25.0211	29.1858	26.8881	32.41	35.7456	30.8924	33.016	25.3448	24.2548	22.5228	24.0408	37.1287	32.1129	26.8822	32.0413	1.2279	0.894106	1.19165
Atp6v1e1	50.6439	43.5153	45.7627	46.6406	53.6579	48.9327	46.9766	49.8557	43.3328	39.7295	40.7585	41.2736	44.3785	47.2734	45.1601	45.604	1.06893	0.884928	0.977774
Atp6v1f	38.1814	36.2559	28.5799	34.3391	34.061	35.5337	31.5497	33.7148	28.2045	33.8767	35.3497	32.477	36.3327	38.7206	27.9967	34.35	0.981821	0.945773	1.00032
Atp6v1g1	59.4765	55.6299	50.6594	55.2553	62.1789	74.8327	59.1065	65.3727	58.1481	54.7957	50.0368	54.3269	66.978	74.111	56.6519	65.9136	1.1831	0.983198	1.19289
Atp6v1g2	2.17872	1.61315	1.173	1.65496	1.14862	1.90747	0.928031	1.32804	1.89932	2.25293	1.38776	1.84667	1.93329	1.54398	2.40745	1.96157	0.802462	1.11584	1.18527
Atp6v1h	39.3997	35.9933	40.8759	38.7563	42.4955	43.1869	44.2313	43.3046	37.5915	33.1608	33.0194	34.5906	48.358	42.9821	38.7407	43.3603	1.11736	0.892515	1.11879
Atp7a	15.749	18.2501	22.5979	18.8657	19.4172	14.8588	22.4251	18.9004	16.7438	16.8858	23.3237	18.9844	20.583	15.7786	20.9975	19.1197	1.00184	1.0063	1.01347
Atp8a1	61.1671	61.4459	64.2947	62.3026	60.4767	50.1572	44.7729	51.8023	53.0473	54.573	44.2454	50.6219	70.2779	62.0025	52.6052	61.6285	0.831463	0.812517	0.989181
Atp8b1	40.0646	37.8504	42.9284	40.2811	61.7691	72.9748	64.3753	66.3731	54.7936	52.5099	76.7484	61.3506	57.683	50.2689	61.9671	56.6397	1.64775	1.52306	1.40611
Atp8b2	89.6192	95.639	94.7907	93.3496	78.6021	65.0158	92.2899	78.6359	116.07	110.535	159.047	128.551	82.6155	87.2293	98.0772	89.3073	0.842381	1.37709	0.956697
Atp9a	112.404	113.026	97.3511	107.594	96.4762	82.7699	82.3546	87.2002	85.4001	97.8612	102.667	95.3094	76.5314	103.037	85.8624	88.4769	0.810459	0.885827	0.822324
Atp9b	50.9574	47.3034	52.1551	50.1386	51.0738	53.9244	50.6497	51.8826	52.1084	50.489	47.821	50.1395	43.3262	49.5897	43.8229	45.5796	1.03478	1.00002	0.909071
Atpaf1	7.76375	7.36968	5.38225	6.83856	7.82085	8.24494	7.21556	7.76045	6.29424	5.95826	5.86491	6.03914	5.00668	7.69829	4.8336	5.84619	1.13481	0.883101	0.854886
Atpaf2	10.4316	10.2223	9.44198	10.032	10.8393	13.9169	11.2899	12.0154	10.0201	10.9905	8.48617	9.83226	7.05055	11.1778	10.3428	9.52372	1.19771	0.980093	0.949338
Atpif1	18.9431	20.107	17.3005	18.7835	21.5708	20.157	23.3531	21.6936	18.3156	21.0125	29.8702	23.0661	21.8906	20.4411	21.8	21.3772	1.15493	1.228	1.13808
Atr	15.6382	15.1365	21.0146	17.2631	20.2429	16.0126	20.26	18.8385	18.1627	15.7488	12.1688	15.3601	15.6362	15.2228	18.2336	16.3642	1.09126	0.889765	0.947929
Atraid	46.0837	37.3438	31.8445	38.424	36.0709	39.0189	30.0805	35.0568	32.3523	37.1823	34.3716	34.6354	41.2226	41.3759	34.7729	39.1238	0.912366	0.9014	1.01821
Atrip	16.36	14.1283	15.4221	15.3035	14.2706	16.2871	14.2195	14.9257	14.3477	10.2207	12.886	12.4848	13.8242	15.9721	11.1947	13.6637	0.975317	0.815815	0.892848
Atrn	113.956	104.36	111.094	109.803	100.388	93.2738	91.2081	94.9566	108.19	98.5562	100.748	102.498	107.292	109.152	93.753	103.399	0.864788	0.93347	0.941675
Atrnl1	37.7014	40.42	42.2246	40.1153	49.4943	40.0785	46.7446	45.4391	43.8349	42.488	54.9016	47.0748	38.9766	33.8729	43.0649	38.6381	1.13271	1.17349	0.963176
Atrx	146.41	146.692	230.436	174.513	143.278	186.119	137.449	155.615	165.121	155.11	145.669	155.3	175.552	151.054	152.465	159.69	0.891714	0.889907	0.915064
Atxn1	42.5754	36.0122	47.1313	41.9063	36.8606	45.0002	36.8853	39.582	37.7663	39.4982	42.3596	39.8747	41.9901	34.3051	33.6583	36.6512	0.944537	0.95152	0.874598
Atxn10	19.8847	19.4879	16.1275	18.5	25.5188	22.3941	28.2633	25.3921	21.0443	23.6232	30.1906	24.9527	21.4926	19.0825	23.9399	21.505	1.37254	1.34879	1.16243
Atxn1l	71.8576	74.1823	77.9394	74.6598	63.6355	63.2967	60.1604	62.3642	71.6466	68.5323	72.8166	70.9985	71.5863	68.302	56.6612	65.5165	0.835312	0.950961	0.877534
Atxn2	31.6086	34.7743	37.9436	34.7755	33.3073	27.8572	36.2281	32.4642	35.8669	34.5925	31.9874	34.1489	39.9147	31.7423	37.1357	36.2642	0.933537	0.981983	1.04281
Atxn2l	186.723	184.371	185.98	185.691	181.792	158.528	183.615	174.645	201.902	189.133	161.002	184.012	132.058	147.871	178.724	152.884	0.940512	0.990958	0.823325
Atxn3	28.1929	24.5146	27.9739	26.8938	25.5188	30.73	22.6571	26.302	28.9468	23.5389	20.9751	24.4869	35.3377	29.8588	23.4495	29.5487	0.977994	0.910505	1.09872
Atxn7	46.6188	51.7864	67.4612	55.2888	55.5598	62.0725	57.5706	58.401	57.9808	53.7731	45.2058	52.3199	67.3207	55.3947	53.0061	58.5738	1.05629	0.946302	1.05942
Atxn7l1	22.2664	20.7446	22.4613	21.8241	23.7244	20.2984	19.216	21.0796	21.219	18.4228	20.2102	19.9507	24.9609	22.0777	23.6723	23.5703	0.965886	0.914158	1.08001
Atxn7l2	6.11134	5.627	5.9819	5.90675	6.81946	5.65157	6.95959	6.47687	5.54494	5.47426	6.61817	5.87912	4.32135	5.03316	5.79557	5.05003	1.09652	0.995323	0.854959
Atxn7l3	67.5746	70.1861	62.0465	66.6024	62.128	58.7051	63.8727	61.5686	62.9148	66.0685	65.8785	64.9539	47.278	59.2227	54.5223	53.6743	0.92442	0.975249	0.805892
Atxn7l3b	121.468	106.874	115.57	114.637	103.439	103.069	89.7388	98.7489	101.576	102.809	89.4153	97.9334	102.63	100.63	82.1175	95.1258	0.861403	0.854289	0.829798
Auh	24.7774	19.019	18.5515	20.7826	18.7354	20.2277	15.5043	18.1558	19.5817	21.0967	16.741	19.1398	15.5225	21.4292	17.4757	18.1425	0.873604	0.920952	0.872963
Aup1	101.916	85.0973	92.2877	93.1003	103.87	92.6137	84.1326	93.5388	93.1273	98.872	66.145	86.0481	79.0901	91.7683	75.5195	82.126	1.00471	0.924251	0.882123
Aurka	1.20019	1.87574	1.38804	1.48799	2.8714	0.75363	2.82256	2.1492	1.72468	3.17933	7.48993	4.13131	3.2126	1.20433	3.52196	2.6463	1.44436	2.77644	1.77844
Aurkaip1	38.1997	34.2865	27.0747	33.187	37.4706	33.7203	35.4935	35.5615	28.1828	35.3085	28.0913	30.5275	22.715	31.8659	25.9014	26.8274	1.07155	0.919865	0.808373
Aurkb	1.07095	1.55688	1.09481	1.24088	1.6511	1.01266	3.2092	1.95765	1.35357	3.03194	8.84196	4.40916	1.62057	0.772041	1.605	1.33254	1.57763	3.55325	1.07386
Auts2	37.166	43.8713	52.1554	44.3976	30.8308	32.4725	37.5039	33.6024	36.3252	44.8671	43.9786	41.7236	42.3029	37.8251	40.7913	40.3064	0.756852	0.939773	0.907852
AV026068	0.0924146	0.525278	0.449713	0.355802	0.323122	0.0942912	1.08269	0.500034	0.545852	1.03177	0.533815	0.703812	0.568685	0.308876	1.24836	0.70864	1.40537	1.9781	1.99167
AV356131	3.45267	3.11365	3.16694	3.24442	4.1276	4.42709	2.62924	3.72798	2.09579	1.97922	1.99264	2.02255	2.95674	2.71733	1.33752	2.3372	1.14904	0.623393	0.720374
Aven	6.99754	7.20253	7.52623	7.2421	9.33185	10.8792	8.00351	9.40485	8.3392	9.09563	7.50769	8.31417	8.15928	8.7076	8.06918	8.31202	1.29864	1.14803	1.14774
Avil	1.44021	1.35056	1.95494	1.5819	2.18947	1.64845	2.01062	1.94951	1.87749	1.51602	0.640559	1.34469	0.938264	1.60574	1.56042	1.36814	1.23238	0.850045	0.86487
Avl9	26.4944	23.5581	30.2611	26.7712	24.5498	23.6421	20.3759	22.8559	24.3189	19.3281	17.844	20.497	23.5111	21.6453	17.8323	20.9962	0.853751	0.765636	0.784284
Avpi1	5.7236	4.16401	3.89023	4.59261	5.09667	5.46319	5.14239	5.23408	4.54076	4.46364	7.15189	5.38543	5.74281	3.67454	5.57267	4.99667	1.13967	1.17263	1.08798
Avpr1a	0.295507	0.76911	0.860229	0.641615	0.394905	0.918465	0.966695	0.760022	0.524022	1.17915	1.61904	1.1074	0.73926	0.370632	1.07003	0.726641	1.18454	1.72596	1.13252
Axin1	36.3351	37.419	33.0955	35.6165	39.1216	33.2495	34.4883	35.6198	36.7622	36.4666	34.1403	35.7897	21.379	35.2622	33.0342	29.8918	1.00009	1.00486	0.839268
Axin2	1.95717	2.43843	1.68126	2.02562	1.75878	1.93102	2.6679	2.11923	1.96481	2.27398	1.65462	1.96447	1.22256	2.0689	1.47126	1.58757	1.04621	0.969812	0.783747
Axl	23.4294	56.1	43.163	40.8975	45.6899	29.9058	106.596	60.7306	49.9687	92.8697	80.3962	74.4115	53.1342	38.1338	100.752	64.0067	1.48495	1.81947	1.56505
Azi2	56.1642	57.1509	66.6017	59.9723	62.0203	50.84	60.7794	57.8799	65.5121	57.921	49.0841	57.5057	81.5638	62.6509	57.0631	67.0926	0.965111	0.958872	1.11873
Azin1	118.7	114.318	173.922	135.647	149.415	165.136	186.28	166.944	169.576	134.957	155.703	153.412	194.402	123.602	141.098	153.034	1.23072	1.13097	1.12818
B2m	1057.93	882.392	819.156	919.826	974.055	853.161	998.647	941.954	795.685	858.601	909.914	854.733	1366.48	1141.21	1090.08	1199.26	1.02406	0.929234	1.30379
B3galnt1	3.23111	3.24495	3.04965	3.17524	4.1635	5.20417	4.29178	4.55315	2.4669	2.8214	2.811	2.69977	4.00862	4.23034	2.987	3.74199	1.43396	0.850257	1.17849
B3galnt2	22.0079	26.484	25.7258	24.7392	26.8109	28.1634	24.8996	26.6246	26.2181	23.7705	19.6052	23.1979	24.9325	24.1155	19.7938	22.9473	1.07621	0.937698	0.927566
B3galt1	0.0739517	0.300202	0.625649	0.333268	0.179557	0.141387	0.541393	0.287446	0.305721	0.800169	0.569396	0.558429	0.142246	0.0309776	0.624228	0.265817	0.862507	1.67562	0.797609
B3galt4	6.27749	5.19561	3.597	5.02337	4.989	4.07387	2.82256	3.96181	3.73305	5.87429	4.44773	4.68502	2.89988	4.81701	3.83403	3.85031	0.788676	0.932646	0.766479
B3galt6	6.66521	4.03271	3.30378	4.66723	5.41969	5.74577	6.14764	5.77103	4.08233	6.35854	5.19493	5.21193	4.8615	6.05212	4.85938	5.25767	1.2365	1.11671	1.12651
B3gat3	35.6705	28.6223	25.3544	29.8824	34.3122	29.1758	31.4338	31.6406	34.8628	30.4238	26.2233	30.5033	21.2083	28.1914	23.6278	24.3425	1.05884	1.02078	0.81461
B3glct	7.40372	6.33974	7.62397	7.12248	6.89124	6.71123	8.5448	7.38242	7.92443	8.12712	7.81014	7.9539	5.91338	5.15666	7.84627	6.30544	1.0365	1.11673	0.885287
B3gnt2	58.8626	55.0364	46.5093	53.4694	52.95	69.2175	40.6251	54.2642	57.4071	57.047	56.3854	56.9465	49.8071	64.8898	56.328	57.0083	1.01486	1.06503	1.06618
B3gnt3	136.404	133.62	112.892	127.639	171.597	152.237	153.147	158.994	155.932	136.896	186.551	159.793	157.356	147.101	126.921	143.793	1.24565	1.25192	1.12656
B3gnt5	2.30796	2.38216	2.11133	2.26715	3.23032	4.99224	2.51325	3.5786	1.83383	2.63191	2.70426	2.39	2.61559	3.08786	4.05693	3.25346	1.57846	1.05419	1.43504
B3gnt8	2.12333	1.89449	2.22862	2.08215	2.33304	1.97812	1.70131	2.00416	4.45344	4.31627	3.46925	4.07965	1.76271	1.60574	2.71951	2.02932	0.962543	1.95935	0.974629
B3gnt9	1.31097	2.04454	1.60307	1.65286	1.79467	2.28424	5.72233	3.26708	2.6852	5.6427	5.33725	4.55505	1.53528	2.28505	3.38822	2.40285	1.97662	2.75586	1.45375
B3gntl1	6.27749	4.83924	6.58791	5.90155	5.70682	6.24027	4.4851	5.4774	6.39632	6.16906	3.66495	5.41011	4.1792	5.2493	5.21602	4.88151	0.928129	0.916727	0.827157
B4galnt1	5.88978	4.59541	4.71126	5.06548	4.66598	4.45064	4.98773	4.70145	5.13017	5.24266	5.37283	5.24855	3.61061	3.76717	3.56654	3.64811	0.928135	1.03614	0.720189
B4galt1	76.4178	73.1499	77.3336	75.6338	84.058	75.1647	93.4505	84.2244	78.9596	81.6493	104.075	88.228	78.2652	71.2657	77.0799	75.5369	1.11358	1.16652	0.99872
B4galt2	6.33979	6.91526	5.14811	6.13439	6.40319	6.28802	9.38872	7.35998	4.51893	9.82753	8.7274	7.69129	4.00863	4.90829	10.1322	6.34971	1.19979	1.2538	1.0351
B4galt3	42.1693	44.7157	46.8773	44.5874	53.8014	57.6455	62.0556	57.8342	58.9848	58.6157	74.7922	64.1309	47.3917	43.7227	48.9495	46.688	1.2971	1.43832	1.04711
B4galt4	104.408	94.6626	95.7648	98.2785	113.956	110.017	82.2769	102.083	148.162	93.5439	69.1518	103.619	128.613	128.481	98.7467	118.614	1.03871	1.05434	1.20691
B4galt5	12.9426	15.8305	19.0793	15.9508	25.0882	17.2371	35.9961	26.1071	18.4902	24.5917	30.582	24.5546	9.95033	13.648	18.0106	13.8696	1.63673	1.5394	0.869527
B4galt6	1.23712	1.31304	1.58352	1.37789	2.26125	1.10685	2.47458	1.94756	3.16546	3.45303	5.05261	3.89037	1.39313	1.17345	1.8279	1.46483	1.41343	2.82342	1.06309
B4galt7	16.8383	14.1799	14.2704	15.0962	17.8022	15.8948	13.3004	15.6658	15.2156	13.1592	13.3964	13.9237	10.5474	13.7715	11.1898	11.8362	1.03773	0.922334	0.784054
B4gat1	38.8645	32.6361	25.6085	32.3697	36.9682	29.741	30.6605	32.4566	28.1173	32.8029	34.3714	31.7639	27.9745	32.3907	25.8122	28.7258	1.00268	0.981284	0.887429
B9d1	3.56344	2.60723	1.95494	2.70854	3.37389	2.44907	3.05454	2.95917	2.16128	2.56874	3.43367	2.72123	2.87145	2.47031	2.76409	2.70195	1.09253	1.00469	0.997568
B9d2	3.34189	3.97645	3.14739	3.48858	4.45062	3.62646	5.25837	4.44515	3.44926	4.73736	4.98145	4.38936	3.98019	3.45839	3.92319	3.78726	1.2742	1.25821	1.08562
Baalc	0.332432	0.487765	0.215132	0.34511	0.215448	0.400413	0.425402	0.347088	0.196571	0.168536	1.01416	0.459756	0.710831	0.432387	0.312164	0.485127	1.00573	1.3322	1.40572
Babam1	56.035	51.9551	44.1795	50.7232	56.8161	45.2354	55.7146	52.5887	43.311	46.1304	51.7883	47.0766	39.602	54.9005	53.0064	49.1696	1.03678	0.928107	0.969372
Babam2	23.6881	23.2579	20.78	22.5753	31.5486	25.8792	26.7554	28.0611	21.8302	20.486	23.4837	21.9333	29.1117	22.2629	22.1566	24.5104	1.243	0.97156	1.08572
Bace1	17.8907	18.2125	18.4343	18.1792	16.7614	14.953	15.6203	15.7782	18.1846	23.2022	26.9349	22.7739	15.9774	15.0684	22.1121	17.7193	0.867929	1.25275	0.974704
Bace2	16.8937	17.4435	16.3035	16.8802	15.8641	22.9592	21.1105	19.9779	25.3667	25.2654	35.4388	28.6903	20.4123	17.8782	17.4757	18.5887	1.18351	1.69964	1.10121
Bach1	44.7359	52.9493	47.9916	48.5589	40.6649	46.1067	42.6077	43.1264	61.6261	56.1952	98.7209	72.1807	42.1038	50.4848	53.7643	48.7843	0.888126	1.48646	1.00464
Bach2	11.8164	11.7416	14.9742	12.8441	10.0138	6.358	8.19682	8.18954	11.832	8.82191	11.048	10.5673	11.5424	8.67673	8.60415	9.60776	0.637613	0.822738	0.748031
Bad	26.8451	21.3448	14.8764	21.0221	24.0832	20.2277	18.6361	20.9823	19.3633	18.1701	23.6259	20.3864	17.0861	18.4032	19.9722	18.4872	0.998108	0.969762	0.879416
Bag1	55.906	62.1582	58.2537	58.7726	67.3686	67.4883	71.7983	68.8851	51.6285	63.1431	60.025	58.2655	56.4319	67.0656	54.7899	59.4291	1.17206	0.991372	1.01117
Bag2	1.16326	1.25678	1.52487	1.31497	2.9073	1.41297	2.12661	2.14896	1.98664	2.23187	1.74357	1.98736	1.39313	1.04994	1.605	1.34936	1.63423	1.51133	1.02615
Bag3	142.755	169.145	154.061	155.32	186.348	114.772	190.11	163.743	177.457	182.711	349.726	236.631	240.824	131.354	216.439	196.206	1.05423	1.52351	1.26323
Bag4	10.6347	11.5165	9.91114	10.6874	11.593	12.4333	11.4833	11.8365	9.25606	8.00079	9.10884	8.78856	12.7933	10.2824	11.591	11.5556	1.10752	0.822326	1.08123
Bag5	97.967	88.9614	84.8607	90.5964	91.9178	96.9441	71.2189	86.6936	85.004	74.5521	55.8801	71.8121	77.1854	93.221	83.5434	84.6499	0.956921	0.792659	0.934363
Bag6	227.268	241.579	193.666	220.838	213.234	174.324	215.861	201.14	194.11	208.208	204.345	202.221	148.999	191.105	202.62	180.908	0.910803	0.9157	0.81919
Bahcc1	67.5551	46.2155	44.1014	52.624	35.03	42.1742	33.3281	36.8441	41.8917	44.4037	45.4025	43.8993	33.2055	52.7392	41.9949	42.6465	0.700139	0.834207	0.810401
Bahd1	58.1583	62.7963	57.2964	59.417	57.2468	45	51.9256	51.3908	60.8842	50.9308	52.9803	54.9318	37.413	50.2071	54.3884	47.3362	0.864917	0.924513	0.796677
Baiap2	27.0852	26.9528	28.443	27.4937	28.4978	26.6091	31.4337	28.8469	45.5379	33.2242	33.4465	37.4029	24.6199	29.1177	35.085	29.6075	1.04922	1.36042	1.07689
Baiap2l1	0.0924146	0.056369	0.097842	0.0822085	0.179557	0.0236478	0.502729	0.235311	0.240231	0.715951	0.249167	0.401783	0.341251	0.0618553	0.267583	0.223563	2.86237	4.88736	2.71946
Bak1	52.9702	49.4976	44.3753	48.9477	54.4835	40.9729	51.7327	49.063	44.2716	52.8051	64.3841	53.8203	40.2839	47.3666	49.8857	45.8454	1.00236	1.09955	0.93662
Bambi	18.2599	21.2698	15.2478	18.2592	14.5002	16.0833	17.3215	15.9683	18.4902	20.8019	29.6213	22.9711	17.2851	20.0088	23.0482	20.114	0.874538	1.25806	1.10159
Banf1	37.0367	33.4239	25.7846	32.0817	38.9062	48.6497	45.5078	44.3546	27.506	35.2453	36.2391	32.9968	33.2054	40.6971	26.9268	33.6098	1.38255	1.02852	1.04763
Banp	21.7494	29.3351	37.2398	29.4414	28.3543	17.5432	28.302	24.7332	33.5748	39.014	26.33	32.9729	31.6986	22.4173	28.9329	27.6829	0.84008	1.11995	0.940271
Bap1	66.4282	63.2474	56.731	62.1355	63.5272	66.217	61.3598	63.7013	59.9019	54.2145	54.1009	56.0724	45.1742	59.501	50.6885	51.7879	1.0252	0.902421	0.833467
Bard1	1.31097	1.21926	1.15346	1.2279	1.6511	1.0362	2.12661	1.60464	1.06977	1.64235	2.97112	1.89441	0.995123	1.54398	2.0508	1.52997	1.30682	1.54281	1.24601
Basp1	0.849394	0.806623	0.527907	0.727975	3.12265	2.26069	5.64502	3.67612	1.68102	5.76902	3.61157	3.6872	0.255963	1.38959	2.67493	1.44016	5.04979	5.06502	1.97831
Batf	1.95717	2.10081	1.75946	1.93915	1.97412	2.1665	2.62924	2.25662	2.2486	1.93711	4.10971	2.76514	3.09889	2.16153	3.07616	2.77886	1.16372	1.42596	1.43303
Batf2	3.45267	2.90734	2.65868	3.00623	4.95311	3.06132	2.47458	3.49634	2.969	3.45303	3.36251	3.26151	4.43506	3.61279	2.54119	3.52968	1.16303	1.08492	1.17412
Batf3	0.313969	0.356471	0.234681	0.301707	1.04095	0.989108	0.618721	0.882926	0.698663	1.22126	1.22765	1.04919	0.0285292	0.494142	0.445905	0.322859	2.92644	3.47752	1.07011
Bax	62.1095	55.1249	51.9166	56.3837	67.8705	83.0769	61.7459	70.8978	61.2118	58.8246	52.3736	57.47	42.8715	63.5147	46.4976	50.9613	1.25742	1.01927	0.90383
Baz1a	25.8826	33.5412	41.4504	33.6247	37.4843	39.7173	43.6335	40.2784	42.2011	43.3744	44.7823	43.4526	42.3709	29.1055	35.7919	35.7561	1.19788	1.29228	1.06339
Baz1b	146.317	177.604	189.343	171.088	156.63	162.789	163.936	161.118	148.05	168.16	163.692	159.967	144.222	143.581	149.569	145.791	0.941728	0.935	0.852138
Baz2a	108.733	105.009	119.373	111.038	105.968	96.1824	91.9577	98.036	105.135	99.1036	110.604	104.948	96.7943	88.2842	104.351	96.4765	0.882903	0.945147	0.868858
Baz2b	86.4998	84.2531	99.831	90.1946	75.8744	99.4892	66.7726	80.7121	84.3293	83.7974	66.7323	78.2863	89.0401	84.7594	84.4355	86.0783	0.894866	0.867971	0.954362
Bbc3	22.8018	20.8384	18.962	20.8674	18.1611	15.7771	18.984	17.6407	26.9602	23.939	24.5865	25.1619	6.31139	18.3723	21.0421	15.2419	0.845373	1.2058	0.730418
Bbip1	12.3703	11.7978	13.1562	12.4414	17.6228	12.3627	14.4604	14.8153	10.3476	11.3695	11.3682	11.0284	16.0626	15.1919	12.1706	14.475	1.1908	0.886428	1.16345
Bbs1	6.96062	6.63985	5.80597	6.46881	6.35287	5.76931	6.03165	6.05128	3.77671	4.42154	5.79981	4.66602	4.20763	5.74334	5.84015	5.26371	0.935454	0.72131	0.813705
Bbs10	1.86486	1.0317	0.703842	1.20013	1.43575	1.53071	1.23734	1.40127	1.30991	0.968605	0.854044	1.04419	0.881406	1.26608	0.401325	0.849604	1.16759	0.870058	0.707924
Bbs12	1.90178	1.61315	2.26772	1.92755	2.29715	4.59192	2.82256	3.23721	2.53239	2.69507	1.35218	2.19321	1.08041	2.22329	1.96164	1.75511	1.67944	1.13782	0.910541
Bbs2	12.0379	12.2105	12.3351	12.1945	10.8752	11.7976	10.5553	11.076	9.67083	10.1273	6.29794	8.69869	11.1728	10.2824	9.8524	10.4359	0.908281	0.713329	0.855785
Bbs4	9.12078	7.12751	6.7052	7.65116	8.07565	8.19474	7.6942	7.9882	6.0907	4.31626	5.49737	5.30144	7.875	7.28722	6.77634	7.31285	1.04405	0.692894	0.955783
Bbs5	1.6433	1.06921	1.30984	1.34078	1.68699	2.09585	2.82256	2.2018	1.63736	1.24231	1.40555	1.42841	2.35972	2.28505	2.18455	2.27644	1.64217	1.06535	1.69784
Bbs7	4.85585	4.33281	3.89023	4.35963	6.74767	6.26383	6.22498	6.41216	4.78089	3.53725	3.61158	3.97657	5.3448	5.06403	5.30518	5.238	1.4708	0.912136	1.20148
Bbs9	20.4386	19.563	17.2809	19.0942	16.223	16.1068	12.7978	15.0425	13.1418	13.475	14.5527	13.7232	14.0157	19.8236	14.5779	16.1391	0.787808	0.71871	0.845235
Bbx	28.8945	28.8848	39.0189	32.2661	29.5386	36.876	29.0366	31.8171	28.8814	30.1711	37.3422	32.1316	37.1856	33.2554	34.9513	35.1308	0.986084	0.995832	1.08878
Bc1	0.0185629	0.056369	0.156487	0.0771396	0.143665	0.353317	0.0774276	0.19147	0.0655903	0.0422089	0.035681	0.0478267	0.113817	0.277999	0.133842	0.175219	2.48212	0.620002	2.27146
Bcam	801.838	724.475	592.239	706.184	691.255	572.135	573.803	612.398	644.01	658.195	580.961	627.722	482.113	706.84	641.681	610.211	0.867193	0.888893	0.864097
Bcap29	9.8039	6.48977	6.60746	7.63371	9.90609	14.6939	7.42354	10.6745	6.26534	6.71645	6.97398	6.65192	8.52887	13.3084	6.77633	9.53787	1.39834	0.871388	1.24944
Bcap31	69.0883	58.6324	57.7852	61.8353	71.8187	84.1364	70.9868	75.6473	68.9177	66.9322	61.9289	65.9263	92.3667	76.6384	63.8394	77.6148	1.22337	1.06616	1.25519
Bcar1	126.154	129.33	115.849	123.778	130.823	113.173	121.136	121.711	121.008	126.163	136.507	127.893	100.64	110.791	111.453	107.628	0.983301	1.03325	0.869527
Bcar3	23.7804	26.6717	26.1168	25.523	33.056	26.1146	30.8152	29.9953	27.0694	26.2128	25.9032	26.3951	25.9275	20.1941	29.1112	25.0776	1.17523	1.03417	0.98255
Bcas2	30.1684	25.4525	32.4504	29.3571	33.9892	36.5227	30.3898	33.6339	27.3314	27.3286	23.4481	26.036	33.2055	33.4408	24.9652	30.5372	1.14568	0.886873	1.0402
Bcas3	19.6077	21.4574	20.5259	20.5303	18.0893	13.493	18.3654	16.6492	15.0847	21.3493	21.2954	19.2431	19.9006	17.4459	20.5517	19.2994	0.810958	0.937303	0.940043
Bcat1	0.0924146	0.243933	0.430165	0.255504	2.44071	1.83683	6.37963	3.55239	0.742323	1.6634	1.67241	1.35938	0.796119	0.0927329	2.0508	0.979884	13.9035	5.32037	3.8351
Bcat2	18.4814	16.6182	13.2734	16.1243	19.9198	17.0722	20.0279	19.0066	19.6908	16.0857	15.7625	17.1797	14.9254	16.921	14.9345	15.5936	1.17875	1.06545	0.967087
Bccip	29.19	30.742	31.4146	30.4489	37.399	50.1571	40.3265	42.6275	28.27	30.7187	27.8423	28.9437	33.8309	34.861	30.4932	33.0617	1.39997	0.950566	1.08581
Bcdin3d	3.98809	3.84515	2.91281	3.58202	3.26621	3.79129	3.90514	3.65421	3.07814	2.71612	2.75763	2.85063	4.03705	3.64366	2.54119	3.4073	1.02016	0.795817	0.951224
Bckdha	42.6864	28.9411	22.5394	31.389	29.9694	32.2841	23.9717	28.7417	27.8771	27.9183	29.39	28.3951	16.8302	30.569	26.8376	24.7456	0.915664	0.904621	0.788353
Bckdhb	2.69568	1.78195	3.47971	2.65245	3.05086	2.99067	3.40251	3.14801	3.1218	3.36881	2.18833	2.89298	2.81459	2.3468	2.09539	2.41893	1.18683	1.09068	0.911961
Bckdk	30.2979	26.2777	26.586	27.7205	26.129	23.5479	24.3969	24.6913	21.5464	24.9917	24.7823	23.7735	21.8338	28.5003	23.3604	24.5648	0.890721	0.857612	0.88616
Bcl10	63.0879	55.4064	45.3719	54.6221	59.149	55.5494	56.6426	57.1137	52.6106	55.0786	67.8887	58.526	61.1798	62.0641	55.6812	59.6417	1.04562	1.07147	1.0919
Bcl2	33.1226	35.9373	38.3737	35.8112	27.3493	39.113	30.2738	32.2454	39.447	40.0879	26.9349	35.4899	34.1436	39.8632	27.9075	33.9714	0.900427	0.991029	0.948626
Bcl2l1	151.986	145.849	129.426	142.42	177.88	126.476	130.22	144.859	276.087	153.046	94.2154	174.449	128.22	150.436	137.486	138.714	1.01712	1.22489	0.973976
Bcl2l11	27.7314	23.0891	27.5242	26.1149	27.457	24.2778	20.7626	24.1658	24.3407	24.318	31.1868	26.6152	24.904	20.7499	20.5517	22.0685	0.925364	1.01916	0.845055
Bcl2l12	14.5674	9.90344	9.34423	11.2717	13.2081	16.5072	8.5448	12.7534	10.544	9.22195	7.77457	9.18017	6.85155	10.375	10.0753	9.10062	1.13145	0.814445	0.807387
Bcl2l13	48.1698	55.0876	47.835	50.3641	47.5561	42.292	45.1981	45.0154	44.4025	49.5623	49.1731	47.7126	39.9147	45.4211	39.5431	41.6263	0.893799	0.947353	0.826507
Bcl2l2	35.2092	42.2859	33.6811	37.0587	34.3122	37.6154	40.1481	37.3586	37.5988	38.6545	45.9672	40.7402	32.6085	41.2832	30.7608	34.8842	1.00809	1.09934	0.941321
Bcl3	27.5837	32.4674	25.1589	28.4033	38.6192	30.1884	48.1365	38.9814	35.8015	40.551	56.4497	44.2674	30.3056	29.797	42.5745	34.2257	1.37242	1.55853	1.20499
Bcl6	2.6403	2.62599	3.0692	2.7785	4.45063	2.87293	6.49562	4.60639	5.13017	7.66392	6.92061	6.57157	8.074	4.87877	7.08841	6.68039	1.65787	2.36515	2.40432
Bcl6b	238.707	238.561	228.149	235.139	200.023	186.875	160.378	182.425	168.9	223.388	220.549	204.279	210.519	184.339	163.611	186.156	0.775819	0.868758	0.791686
Bcl7a	27.362	25.1337	31.2383	27.9113	21.3914	22.2291	18.3654	20.662	27.0476	20.9493	12.0087	20.0019	17.143	23.9303	22.2458	21.1064	0.740272	0.716622	0.756193
Bcl7b	43.5723	37.9257	31.0235	37.5072	43.9311	40.5023	36.1506	40.1947	32.8326	35.0981	32.2361	33.3889	32.8073	38.2884	34.0151	35.0369	1.07165	0.890201	0.93414
Bcl7c	25.3417	24.2814	19.3053	22.9761	25.4188	24.966	27.5804	25.9884	21.9305	22.6167	24.6912	23.0795	13.927	24.4121	22.9117	20.4169	1.1311	1.0045	0.888615
Bcl9	14.9182	11.3476	13.2148	13.1602	11.5571	12.1273	10.7486	11.4777	12.0503	10.6747	12.578	11.7677	8.1877	10.0971	12.7947	10.3598	0.87215	0.894186	0.787209
Bcl9l	68.2187	77.4643	81.1436	75.6089	66.1841	48.2968	65.032	59.8376	72.5621	71.5434	75.8934	73.333	47.3634	48.015	74.0042	56.4609	0.79141	0.969899	0.746749
Bclaf1	90.2465	93.6688	132.396	105.437	114.099	129.396	105.204	116.233	100.544	96.5913	75.022	90.7191	116.021	88.6812	98.8786	101.194	1.10239	0.86041	0.959753
Bclaf3	9.93314	10.4849	14.2118	11.5433	12.3108	13.1633	14.3057	13.2599	13.7312	11.3485	6.86723	10.649	11.0307	12.3512	14.6671	12.683	1.14871	0.922526	1.09873
Bcor	55.1293	69.9234	61.6358	62.2295	61.8047	51.3816	49.4123	54.1995	62.3456	59.7102	76.1076	66.0545	77.7833	53.8503	62.4125	64.682	0.870962	1.06147	1.03941
Bcorl1	20.8815	23.2017	23.1258	22.403	19.525	16.3658	18.9454	18.2787	20.3894	21.644	25.227	22.4201	14.2716	13.8024	19.7938	15.9559	0.815906	1.00076	0.712223
Bcr	55.3149	67.2415	64.9201	62.4922	66.1837	57.2447	76.7476	66.7253	96.0077	94.9765	136.045	109.01	71.0444	63.4847	85.1933	73.2408	1.06774	1.74437	1.172
Bcs1l	5.81592	5.43944	4.90675	5.38737	6.74767	7.04089	6.26364	6.68407	4.80271	6.1059	5.56852	5.49238	3.44004	5.55808	5.92931	4.97581	1.24069	1.01949	0.923607
Bdh1	0.664765	0.731598	0.72339	0.706584	1.04095	0.612343	0.734712	0.796002	0.545852	0.610679	0.320329	0.492287	0.767689	0.802918	1.47126	1.01396	1.12655	0.696713	1.43501
Bdkrb2	7.29295	10.9351	8.36681	8.86495	8.90115	3.81485	8.66079	7.1256	18.7958	16.0857	27.0595	20.647	7.53385	6.85493	10.9669	8.45189	0.803794	2.32906	0.953405
Bdnf	0.221655	0.20642	0.469262	0.299112	0.323122	0.164935	1.35333	0.613796	0.174741	0.779114	1.20985	0.721235	1.13727	0.277999	1.91706	1.11078	2.05206	2.41125	3.71358
Bdp1	33.473	39.3133	49.5753	40.7872	39.7317	39.5602	38.8573	39.3831	37.4385	33.7084	34.5313	35.2261	48.784	36.3122	41.237	42.1111	0.965574	0.863655	1.03246
Bean1	2.91724	2.56972	4.2812	3.25605	15.4334	11.515	14.5376	13.8287	8.86311	6.69541	8.93095	8.16316	4.1792	3.1805	4.90396	4.08789	4.24706	2.50707	1.25547
Becn1	83.2502	89.0745	86.638	86.3209	93.6054	101.09	91.8265	95.5073	88.5428	89.0395	80.733	86.1051	91.4851	97.2643	89.2057	92.6517	1.10642	0.9975	1.07334
Bend3	7.6622	7.6527	4.76991	6.69494	6.10163	8.35958	7.6942	7.38514	7.59698	5.55848	8.9487	7.36805	3.12732	8.61495	6.37513	6.03913	1.10309	1.10054	0.902045
Bend5	7.93915	6.82741	5.10223	6.62293	7.78852	8.19474	6.14764	7.37697	5.52312	6.02167	4.6968	5.41386	5.65752	7.84302	5.75099	6.41718	1.11385	0.817442	0.968933
Bend6	0.0185629	0.243933	0.0587452	0.10708	0.0718827	0.0236478	0.502729	0.19942	0.240231	0.273808	0.427072	0.313704	0.454968	0.0927329	0.401325	0.316342	1.86234	2.92961	2.95425
Bend7	22.1002	20.4257	20.4673	20.9977	14.9309	13.8698	14.0351	14.2786	19.8873	18.528	16.9901	18.4685	22.0328	17.5386	15.5587	18.3767	0.680007	0.879546	0.875175
Bet1	23.1156	18.5876	19.8026	20.5019	23.4372	27.9278	22.8504	24.7385	20.0838	20.2334	17.2925	19.2032	36.9865	29.2412	20.7746	29.0008	1.20664	0.936655	1.41454
Bet1l	22.691	19.2441	21.6011	21.1787	18.8072	20.1806	18.3267	19.1048	19.9528	18.9912	16.7943	18.5794	18.6781	18.8355	15.0237	17.5124	0.902076	0.877268	0.826888
Bex3	10.0624	9.69713	9.3638	9.70778	12.3826	12.4569	12.3725	12.404	9.88914	11.6222	12.6136	11.375	11.1728	11.4248	8.33666	10.3114	1.27774	1.17174	1.06218
Bfar	41.8558	30.0497	31.1306	34.3454	29.8445	38.6982	29.9143	32.819	32.8264	36.2275	31.366	33.4733	27.0682	31.1864	28.6181	28.9576	0.955558	0.974609	0.843129
Bfsp1	0.387821	0.581547	0.136939	0.368769	0.251339	0.635891	0.657385	0.514872	0.196571	0.336971	0.533815	0.355786	0.142246	0.339754	0.312164	0.264721	1.39619	0.964793	0.717851
Bgn	44.9205	88.0241	85.5054	72.8167	126.48	46.0832	428.588	200.384	271.87	502.792	727.203	500.622	176.147	97.635	348.799	207.527	2.75189	6.8751	2.84999
Bhlhb9	6.64811	6.00257	5.10223	5.91764	7.14345	8.26538	6.45798	7.28894	5.41397	6.82531	7.24109	6.49346	5.82809	7.25958	6.8655	6.65106	1.23173	1.09731	1.12394
Bhlhe22	0.0554887	0.656572	0.11739	0.276484	0.430796	0.282674	0.773376	0.495615	0.327551	0.210645	0.658349	0.398848	0.454968	0.247121	0.713389	0.471826	1.79257	1.44258	1.70652
Bhlhe40	143.582	237.252	223.631	201.488	201.888	199.853	293.067	231.603	292.393	304.879	386.411	327.894	266.378	273.089	348.128	295.865	1.14946	1.62736	1.4684
Bhlhe41	1.2925	1.36931	2.09178	1.58453	5.02489	2.09585	2.51325	3.21133	4.51893	3.62147	3.27355	3.80465	4.40663	2.87172	7.17757	4.81864	2.02668	2.40112	3.04105
Bicc1	2.1418	4.4266	6.021	4.19647	10.5163	3.2026	25.1703	12.9631	9.67081	20.7176	15.8693	15.4192	9.72289	5.55807	18.8131	11.3647	3.08904	3.67434	2.70816
Bicd1	3.00956	2.60723	5.35636	3.65772	6.10163	4.73321	4.75575	5.19686	4.25697	4.14782	2.57972	3.6615	3.80962	1.88364	5.21602	3.63643	1.42079	1.00104	0.994179
Bicd2	193.646	235.346	235.544	221.512	188.936	179.75	177.348	182.011	226.936	203.667	211.533	214.045	214.528	241.115	189.016	214.886	0.821677	0.966292	0.970089
Bicdl1	4.65275	3.16992	2.44365	3.42211	5.20435	3.53227	3.47984	4.07215	3.36193	3.85306	3.13123	3.44874	2.98517	4.63175	3.70029	3.7724	1.18996	1.00778	1.10236
Bicra	47.1536	39.6325	39.2531	42.0131	32.0151	27.6453	34.0628	31.2411	37.3948	36.0243	38.7308	37.3833	30.6185	34.0583	32.722	32.4663	0.743604	0.889802	0.772766
Bicral	49.813	42.6145	46.017	46.1482	40.342	41.6091	37.6973	39.8828	43.4856	41.3089	35.759	40.1845	43.1272	48.8485	39.4093	43.795	0.864234	0.870771	0.949008
Bid	1.71715	1.70693	1.30984	1.57797	2.9073	4.63901	3.51851	3.68827	1.70285	1.78973	2.18833	1.89364	1.79114	2.80997	2.00622	2.20244	2.33735	1.20004	1.39574
Bik	8.78845	8.25287	6.92024	7.98719	5.95807	8.17118	6.99825	7.0425	6.76743	7.39022	8.91314	7.69026	6.39668	8.46058	6.77633	7.2112	0.881725	0.962825	0.902846
Bin1	18.8692	18.2874	17.7696	18.3087	22.1092	21.6875	24.1264	22.641	18.2282	21.8336	23.0922	21.0513	16.2332	19.8545	17.5203	17.8693	1.23662	1.1498	0.976001
Bin2	0.166266	0.150151	0.371519	0.229312	2.18947	1.20104	0.773376	1.38796	0.218401	0.358026	0.320329	0.298919	0.199105	0.432387	0.223003	0.284832	6.05272	1.30355	1.24211
Bin3	20.1801	15.6617	14.3682	16.7367	14.8591	17.8729	13.5711	15.4344	12.989	14.1276	16.4741	14.5302	14.2716	16.3961	11.8139	14.1605	0.922189	0.868168	0.846078
Birc2	39.6403	35.3183	42.3027	39.0871	36.358	45.3528	36.9627	39.5578	38.8992	36.8032	31.4004	35.7009	45.0317	38.1957	37.6261	40.2845	1.01204	0.913369	1.03063
Birc3	30.8104	33.0525	26.3525	30.0718	30.4	33.2732	35.8415	33.1716	38.3142	40.6101	49.0624	42.6622	31.8326	36.643	38.9437	35.8064	1.10308	1.41868	1.1907
Birc5	0.960172	1.98827	1.38804	1.44549	0.861492	0.682987	2.39726	1.31391	1.83383	3.05299	9.67813	4.85498	1.47842	0.802918	0.80255	1.02796	0.908972	3.3587	0.71115
Birc6	140.763	136.564	159.05	145.459	134.556	114.512	135.092	128.053	134.122	135.866	149.886	139.958	136.033	126.815	127.678	130.175	0.88034	0.962182	0.894928
Bivm	7.32991	7.70894	9.40287	8.14724	9.9779	8.07701	9.20208	9.08566	8.05541	6.40064	7.98805	7.48137	11.1159	8.67671	11.1452	10.3126	1.11518	0.91827	1.26578
Blcap	17.7431	15.2678	16.5186	16.5098	18.3046	19.2151	18.752	18.7572	12.8798	18.1913	11.5105	14.1939	14.6696	16.921	14.1767	15.2558	1.13612	0.859722	0.924041
Blm	1.42174	1.53812	1.73991	1.56659	2.33304	4.33289	1.73997	2.80197	1.55004	2.96878	2.45519	2.32467	2.16072	1.5131	2.63035	2.10139	1.78858	1.4839	1.34138
Blmh	50.4409	43.3276	44.3164	46.0283	43.9672	59.8115	45.3141	49.6976	39.3818	39.9616	47.572	42.3051	48.6997	50.0217	39.5876	46.103	1.07972	0.919111	1.00162
Blnk	0.0554887	0.131394	0.37152	0.186134	0.143665	0.164935	0.116091	0.141564	0.414872	0.37908	0.106843	0.300265	0.0569585	0.277999	0.356744	0.230567	0.760546	1.61316	1.23871
Bloc1s1	32.0656	30.2552	22.7569	28.3592	30.1364	25.4756	28.3578	27.9899	23.2256	28.343	26.0406	25.8697	23.8814	29.5742	26.2748	26.5768	0.986978	0.912216	0.937148
Bloc1s2	7.2794	5.44525	6.15346	6.2927	7.67233	5.22991	7.67133	6.85786	7.24404	5.1795	5.80272	6.07542	6.17352	5.67448	7.52891	6.45897	1.08981	0.965471	1.02642
Bloc1s3	8.40073	7.20254	4.43759	6.68029	7.78852	6.12253	5.52902	6.48002	6.81109	5.62164	7.29421	6.57565	5.45851	8.2753	5.61725	6.45035	0.970022	0.984336	0.96558
Bloc1s4	21.8602	18.4563	15.1306	18.4824	21.8579	18.0377	17.0895	18.995	16.1762	14.9067	15.2466	15.4432	14.9254	21.0895	15.2466	17.0872	1.02774	0.835562	0.924512
Bloc1s5	12.721	10.4286	7.66307	10.2709	13.7465	12.0566	13.1458	12.983	9.08142	10.2326	9.78488	9.69963	9.58075	14.0186	10.7886	11.4627	1.26405	0.944381	1.11603
Bloc1s6	32.4027	26.7092	22.1093	27.0737	30.3284	25.3612	28.5339	28.0745	25.3884	24.2969	22.5406	24.0753	33.9162	28.8398	26.7485	29.8348	1.03696	0.889249	1.10198
Blvra	13.0534	9.09694	9.24649	10.4656	11.8443	12.9749	12.3338	12.3843	8.9941	10.8221	9.50023	9.77214	10.1778	13.7406	9.94156	11.2867	1.18334	0.933739	1.07845
Blvrb	11.484	11.8166	6.50973	9.93678	11.5212	7.81798	10.594	9.97773	9.45253	11.0116	11.2437	10.5693	9.49545	10.0662	12.1706	10.5774	1.00412	1.06365	1.06447
Blzf1	17.1521	12.398	16.1275	15.2259	18.9149	24.6076	20.2599	21.2608	15.3249	14.654	13.8055	14.5948	15.4656	18.218	16.272	16.6519	1.39636	0.958553	1.09366
Bmf	23.3188	16.8433	17.4569	19.2063	14.2848	16.672	15.775	15.5773	21.4373	16.8226	26.3655	21.5418	16.0626	14.8213	14.1767	15.0202	0.811048	1.1216	0.782044
Bmi1	54.2491	52.9435	59.4881	55.5602	62.2644	57.9942	53.3056	57.8547	48.4052	44.1145	42.8312	45.117	81.3988	62.6288	56.7904	66.9393	1.0413	0.812037	1.20481
Bmp1	96.6179	84.4035	105.757	95.5928	99.2402	95.0395	110.657	101.646	132.905	151.046	141.522	141.824	76.1622	80.837	109.313	88.7707	1.06332	1.48363	0.928634
Bmp2	3.17572	5.90835	3.6752	4.25309	12.5262	10.3376	18.6747	13.8462	19.3416	16.9489	62.6761	32.9889	4.12234	5.03315	11.7694	6.97496	3.25555	7.75645	1.63998
Bmp2k	10.1752	10.9428	11.5677	10.8952	12.9263	12.9109	11.5855	12.4742	14.4419	13.6936	20.6572	16.2642	12.3684	12.4716	9.17651	11.3388	1.14493	1.49278	1.04072
Bmp4	17.5769	19.8819	14.6027	17.3538	31.8715	31.9545	30.9699	31.5986	21.8303	25.7287	39.2638	28.9409	22.8287	17.199	21.265	20.4309	1.82084	1.6677	1.17731
Bmp5	1.07095	3.01987	2.60004	2.23029	1.57932	1.17749	2.39726	1.71802	1.52821	1.68446	2.70426	1.97231	2.07543	1.88364	3.83403	2.5977	0.770315	0.88433	1.16474
Bmp6	201.56	222.788	161.666	195.338	206.519	138.65	126.392	157.187	127.903	122.495	91.9594	114.119	137.74	154.79	90.989	127.84	0.804692	0.584214	0.654454
Bmper	0.646302	0.506521	1.32939	0.827404	2.83552	0.235578	7.53954	3.53688	2.09579	5.09528	4.5011	3.89739	1.99015	0.741163	2.71951	1.81694	4.27467	4.71038	2.19595
Bmpr1a	1.51406	5.12058	4.08571	3.57345	4.12761	3.50872	9.82071	5.81901	4.95553	7.72708	9.19781	7.29347	6.48197	5.09491	10.6994	7.42543	1.6284	2.04102	2.07794
Bmpr2	228.46	225.545	265.506	239.837	236.237	201.616	212.806	216.886	208.521	198.67	233.732	213.641	261.435	251.004	208.147	240.195	0.904307	0.890776	1.00149
Bms1	49.1304	49.3481	53.2497	50.5761	57.4267	66.7589	57.6478	60.6111	53.3318	51.8571	47.9637	51.0509	45.4586	53.8819	45.2937	48.2114	1.19842	1.00939	0.953245
Bmt2	16.4876	14.6677	17.4958	16.217	15.9717	18.9797	14.731	16.5608	13.9714	12.0853	13.6277	13.2281	17.1429	18.1562	12.7947	16.0313	1.0212	0.815694	0.988545
Bmx	9.71157	8.36546	11.4555	9.84418	7.25016	8.54793	11.0193	8.93913	11.2862	10.7168	10.372	10.7917	7.93186	6.79318	12.0368	8.92061	0.908063	1.09625	0.906182
Bmyc	12.8503	11.9666	11.8073	12.2081	14.3566	8.73634	13.0298	12.0409	11.2208	10.1483	8.57513	9.98141	11.1728	14.1729	11.279	12.2082	0.986308	0.817608	1.00001
Bnc2	0.0554887	0.0751254	0.0196484	0.0500875	0.430796	0.376865	1.46932	0.758994	0.393042	1.03177	0.996369	0.80706	0.454968	0.0618553	0.535066	0.35063	15.1534	16.113	7.00034
Bnip1	9.02847	7.87777	6.29468	7.73364	8.7217	11.2324	12.0632	10.6724	9.64899	12.6959	7.88129	10.0754	8.78473	9.60303	8.82705	9.0716	1.38	1.3028	1.17301
Bnip2	124.753	129.173	136.662	130.196	152.467	157.841	148.47	152.926	147.746	143.128	136.72	142.531	156.501	150.806	123.801	143.703	1.17458	1.09474	1.10374
Bnip3	38.4492	34.117	34.1828	35.583	75.3422	49.4529	45.1225	56.6392	62.4126	44.6647	33.1697	46.749	68.1721	62.3511	48.1917	59.5716	1.59175	1.3138	1.67416
Bnip3l	112.97	108.914	108.213	110.032	107.818	88.4138	100.544	98.9253	100.951	101.871	90.1452	97.6557	128.419	125.795	101.628	118.614	0.899056	0.887519	1.07799
Boc	20.3093	18.6627	18.7666	19.2462	13.7465	12.6217	17.5921	14.6534	16.1325	19.286	23.7682	19.7289	16.3753	19.2677	23.182	19.6083	0.761368	1.02508	1.01882
Bod1	35.1905	33.6491	26.3122	31.7173	31.7281	27.3624	32.9027	30.6644	30.8243	34.7609	29.7635	31.7829	26.2971	36.9607	27.9076	30.3885	0.966805	1.00207	0.958105
Bod1l	87.2567	83.2038	123.839	98.0998	81.2576	104.059	77.4054	87.574	101.028	81.2698	80.7513	87.683	89.8655	83.617	81.7608	85.0811	0.892703	0.893814	0.867291
Bok	28.0453	27.0092	18.1019	24.3855	17.8381	20.8399	20.6852	19.7877	25.5632	31.4977	36.3993	31.1534	14.897	27.6974	23.494	22.0295	0.811456	1.27754	0.903385
Bola1	3.41574	3.05739	1.8572	2.77678	3.55334	4.54483	3.05454	3.71757	2.6852	2.69507	2.79321	2.72449	2.95674	4.29209	3.12074	3.45652	1.33881	0.981171	1.2448
Bola2	16.6906	14.2549	11.2404	14.062	17.874	13.5636	17.8628	16.4335	14.7572	17.9595	16.563	16.4266	14.8402	14.9449	13.3297	14.3716	1.16865	1.16816	1.02202
Bola3	11.9825	10.0348	9.63744	10.5516	10.7316	11.4443	11.1353	11.1037	8.18639	8.37977	9.0021	8.52275	13.0491	12.4438	8.69331	11.3954	1.05233	0.807723	1.07997
Bop1	27.5653	28.1534	23.4777	26.3988	32.9483	27.5746	34.4883	31.6704	25.9779	29.2447	25.8676	27.0301	24.1081	23.5906	26.5701	24.7563	1.19969	1.02391	0.93778
Bora	2.19719	2.51345	2.15042	2.28702	2.97908	3.13196	3.5185	3.20985	2.70703	3.17932	4.46551	3.45062	3.29789	2.59382	1.91706	2.60292	1.40351	1.50878	1.13813
Borcs5	8.12378	5.49571	4.30075	5.97341	8.00387	6.47575	6.49562	6.99175	4.51893	5.6848	6.38689	5.53021	5.43008	6.73142	6.37512	6.17887	1.17048	0.925803	1.0344
Borcs6	22.2294	20.4633	18.1801	20.2909	17.2997	17.6845	16.7029	17.229	17.748	18.6543	18.5378	18.3134	9.80819	21.1822	15.6033	15.5312	0.8491	0.902539	0.765427
Borcs7	2.76954	2.58848	2.71733	2.69178	2.62017	3.50872	3.28652	3.13847	2.42324	3.47408	3.52262	3.13998	3.52532	3.02611	3.2099	3.25378	1.16594	1.16651	1.20878
Borcs8	9.10232	8.10284	7.07662	8.09393	7.21426	5.06288	6.95958	6.41224	5.23932	8.46399	9.1978	7.6337	6.14081	7.34897	7.04383	6.84454	0.792229	0.94314	0.845639
Bpgm	7.53296	8.29041	8.81644	8.21327	11.3418	10.526	11.8699	11.2459	9.71449	10.5063	13.9479	11.3896	10.4905	11.7954	9.1837	10.4899	1.36924	1.38673	1.27719
Bphl	5.70514	4.858	3.49926	4.68747	4.59419	4.14451	3.98247	4.24039	3.6239	3.74779	5.28388	4.21852	5.57223	3.82893	3.16532	4.18883	0.904623	0.899958	0.893623
Bpnt1	19.9216	21.8325	19.5876	20.4472	21.4632	22.3941	25.6342	23.1638	18.4029	19.8545	19.8009	19.3528	37.9245	22.3555	17.0299	25.77	1.13286	0.946474	1.26032
Bptf	131.144	153.184	165.177	149.835	128.597	121.695	133	127.764	131.371	139.736	132.945	134.684	131.656	118.354	145.421	131.81	0.852698	0.898882	0.879703
Braf	34.9135	36.9126	47.5223	39.7828	38.0808	34.5212	40.5198	37.7073	34.6881	34.6768	33.8021	34.389	45.3731	36.7753	43.6444	41.9309	0.947828	0.864419	1.054
Brap	57.6593	58.9138	57.0609	57.878	57.713	57.2208	55.1733	56.7024	54.139	57.3741	53.1766	54.8966	49.8084	57.3398	50.9108	52.6863	0.979688	0.948488	0.9103
Brat1	23.8726	16.8245	22.2657	20.9876	20.6735	19.4977	18.3268	19.4993	22.7688	20.444	15.8158	19.6762	15.9773	17.5077	16.1383	16.5411	0.929088	0.937515	0.788137
Brca1	0.867857	1.38807	0.938423	1.06478	0.933275	2.07231	2.12661	1.71073	1.61553	3.47408	5.6219	3.5705	1.30784	1.11169	2.71951	1.71301	1.60665	3.35327	1.60879
Brca2	2.45567	2.77604	2.69778	2.64316	3.7328	4.80385	3.67316	4.06994	2.37958	2.63191	4.00297	3.00482	2.67245	2.22329	3.12074	2.67216	1.5398	1.13683	1.01097
Brcc3	11.2809	8.9844	12.6088	10.958	11.593	15.3532	14.267	13.7377	11.6137	12.4643	9.26897	11.1157	15.1813	12.9687	13.1959	13.782	1.25367	1.01438	1.2577
Brd1	72.3365	80.5393	83.2178	78.6979	71.4961	83.4078	72.2245	75.7095	82.4734	73.4389	65.6833	73.8652	75.1667	79.8497	67.6736	74.23	0.962027	0.938592	0.943228
Brd2	311.223	378.955	307.627	332.602	295.394	307.096	349.32	317.27	335.417	321.244	352.415	336.359	242.666	311.89	375.014	309.857	0.953904	1.0113	0.931615
Brd3	71.6913	66.0231	77.5301	71.7482	63.7433	62.7556	58.4602	61.653	68.2193	68.5751	58.3356	65.0433	63.625	62.4035	51.0447	59.0244	0.859298	0.90655	0.822661
Brd3os	1.84639	1.50061	1.23165	1.52622	2.4766	1.97812	2.39726	2.28399	1.41906	1.22126	2.33066	1.65699	2.81459	1.69837	2.36287	2.29194	1.49651	1.08569	1.50172
Brd4	127.136	129.659	136.722	131.172	122.175	112.889	130.76	121.941	119.237	130.391	136.544	128.724	110.986	97.6032	126.745	111.778	0.929627	0.981335	0.852147
Brd7	27.5098	28.6786	28.1693	28.1192	28.426	33.5793	29.1139	30.3731	31.4354	32.2555	25.7608	29.8172	30.1636	31.6496	28.0858	29.9663	1.08015	1.06039	1.06569
Brd8	51.8069	43.5897	53.895	49.7639	46.6231	67.0643	48.7163	54.1346	56.889	47.5831	39.4414	47.9712	42.8715	50.2379	44.7143	45.9412	1.08783	0.963976	0.923185
Brd9	68.1099	60.8082	81.4972	70.1384	74.2235	80.1803	62.3649	72.2562	91.2071	72.2382	44.4231	69.2895	82.1886	70.9259	68.342	73.8188	1.03019	0.987896	1.05247
Brdt	1.27404	1.57563	0.762487	1.20405	1.93823	1.31878	1.85596	1.70432	1.55004	1.26337	1.60125	1.47155	1.05198	1.88364	1.69416	1.54326	1.41549	1.22217	1.28172
Brf1	44.4774	42.6895	47.3659	44.8443	42.7467	57.1741	40.9838	46.9682	41.9576	50.994	34.7271	42.5596	38.1237	39.6161	41.1033	39.6144	1.04736	0.949053	0.883376
Brf2	8.69613	7.33384	6.11875	7.38291	10.0138	7.25282	7.38488	8.21717	6.89841	5.95851	5.97772	6.27821	4.8615	8.89286	3.61112	5.78849	1.113	0.850371	0.78404
Bri3	48.8344	42.3892	28.8926	40.0387	42.8544	31.7189	38.4319	37.6684	35.0592	43.9407	32.6458	37.2152	44.4634	53.1395	30.3594	42.6541	0.940799	0.929481	1.06532
Bri3bp	1.27404	1.7632	0.840681	1.29264	1.04095	2.04876	2.6679	1.9192	1.44089	2.65296	2.57972	2.22452	0.881406	1.66749	1.64958	1.39949	1.48472	1.72091	1.08266
Brinp2	0.240118	0.469009	0.176036	0.295054	0.359013	1.10685	0.30941	0.591758	0.327551	0.421189	0.516025	0.421588	0.255963	0.185366	0.356744	0.266024	2.00559	1.42885	0.901611
Brip1	6.31442	6.02089	6.45107	6.26213	4.41474	5.15707	4.21445	4.59542	3.82037	5.83218	5.28388	4.97881	6.99369	6.45352	6.91008	6.78576	0.733843	0.795067	1.08362
Brip1os	46.102	41.9581	43.1629	43.741	50.7864	43.4929	43.3422	45.8738	43.5947	43.9197	49.5111	45.6752	43.4968	41.7158	40.078	41.7635	1.04876	1.04422	0.954791
Brix1	14.1612	12.3793	14.4855	13.6753	21.822	20.4631	17.3988	19.8946	14.3643	12.0222	11.7596	12.7154	16.8586	12.9687	11.9923	13.9399	1.45478	0.929803	1.01934
Brk1	71.4331	67.748	49.7703	62.9838	71.4239	70.9732	63.1768	68.5246	58.9414	67.7323	70.664	65.7792	75.9346	77.3486	46.141	66.4747	1.08797	1.04438	1.05543
Brms1	25.2943	20.5008	22.989	22.928	27.2057	22.2528	21.3425	23.6003	22.7907	22.1915	16.4207	20.4676	17.7684	22.4173	20.6855	20.2904	1.02932	0.89269	0.88496
Brms1l	12.9241	13.5797	14.9155	13.8064	15.2539	19.2387	16.2775	16.9234	12.7925	15.1593	14.695	14.2156	11.4571	12.6291	11.279	11.7884	1.22576	1.02964	0.853834
Brox	73.5143	73.5388	76.7009	74.5847	72.5919	67.8138	66.1404	68.8487	73.8936	70.898	64.1623	69.6513	88.7309	82.4547	69.8236	80.3364	0.923095	0.933855	1.07712
Brpf1	56.3116	56.3254	59.8379	57.4916	59.4358	67.276	56.836	61.1826	58.9848	59.0577	51.6279	56.5568	45.2311	50.1452	53.0508	49.4757	1.0642	0.98374	0.860572
Brpf3	31.0362	31.5485	30.4957	31.0268	28.3184	25.7614	28.6114	27.5637	31.9595	33.2659	30.1548	31.7934	27.4626	21.8306	28.175	25.8227	0.888385	1.02471	0.832272
Brsk1	0.812468	1.14424	0.527907	0.828205	1.04095	1.34232	2.97721	1.78683	1.30991	3.05299	1.79694	2.05328	1.53528	1.29696	2.40745	1.74656	2.15747	2.47919	2.10885
Brwd1	41.8186	45.428	52.5071	46.5846	44.0747	44.6468	42.453	43.7248	42.6343	46.9515	40.1533	43.2464	40.6823	40.2028	44.224	41.703	0.938612	0.928341	0.895211
Brwd3	9.56391	9.71591	11.6705	10.3168	10.0138	12.6688	13.1844	11.9557	10.3694	10.5695	12.5958	11.1782	16.2901	9.13986	12.2152	12.5484	1.15886	1.0835	1.21631
Bscl2	16.3213	14.5363	14.3096	15.0557	16.9049	13.0691	15.0016	14.9919	14.0805	19.3702	15.5668	16.3392	13.4756	14.4508	15.1129	14.3464	0.995758	1.08525	0.952888
Bsdc1	65.4696	66.7539	66.1128	66.1121	63.2048	56.2323	59.1944	59.5438	74.4409	66.9321	64.971	68.7813	58.4222	60.119	60.0501	59.5304	0.90065	1.04037	0.900447
Bsg	356.506	321.98	263.929	314.138	318.943	258.605	309.472	295.673	238.513	287.347	269.116	264.992	265.865	293.012	249.647	269.508	0.94122	0.843552	0.857928
Bst1	0.12934	0.281445	0.410616	0.2738	0.430796	1.46006	1.54665	1.14584	3.51474	2.75823	4.09192	3.45496	1.13727	0.339754	0.891711	0.789578	4.18493	12.6186	2.88377
Bst2	117.424	113.57	86.2281	105.741	111.227	128.783	108.993	116.334	95.7906	92.9976	106.583	98.4571	65.6716	115.236	92.5493	91.1523	1.10019	0.931118	0.862036
Btaf1	26.2913	30.104	32.9978	29.7977	36.5375	31.3422	34.6042	34.1613	31.5009	32.6556	28.4116	30.856	30.59	27.3268	29.557	29.1579	1.14644	1.03552	0.97853
Btbd1	49.1069	50.7176	55.6733	51.8326	56.1365	43.7085	53.8019	51.2156	49.3673	50.595	47.6077	49.19	61.7814	46.0243	42.0918	49.9658	0.988097	0.949017	0.963985
Btbd10	19.1461	20.9134	22.5396	20.8664	23.9396	25.1492	24.4743	24.521	20.8041	21.2651	21.242	21.1037	30.9026	21.7071	22.6916	25.1004	1.17515	1.01138	1.20291
Btbd11	0.461673	0.637816	0.527907	0.542465	0.53847	0.117839	0.696048	0.450786	0.524022	1.895	0.818464	1.07916	0.341251	0.741163	1.78332	0.955245	0.830994	1.98937	1.76093
Btbd19	16.6167	16.9183	15.5802	16.3717	21.9297	21.9231	20.5692	21.474	15.8269	16.4015	16.1183	16.1156	16.9723	19.6074	16.5395	17.7064	1.31165	0.984353	1.08152
Btbd2	53.9314	48.3545	39.898	47.3946	48.4893	35.6751	37.4654	40.5433	40.8665	44.6143	44.3346	43.2718	28.7989	43.692	41.772	38.0876	0.85544	0.913011	0.803628
Btbd3	92.2223	90.296	95.3785	92.6323	86.8934	86.6797	72.4945	82.0225	88.4555	78.0066	90.0556	85.5059	92.6503	96.6471	96.1151	95.1375	0.885464	0.923068	1.02704
Btbd6	11.9272	12.2667	10.0871	11.427	12.0237	9.066	10.478	10.5226	11.5264	12.1906	9.83825	11.1851	6.11239	9.44866	10.1645	8.57518	0.920851	0.978829	0.750432
Btbd7	93.9958	95.0387	106.56	98.5315	92.5281	87.2447	85.9885	88.5871	100.264	85.7765	97.8132	94.6179	109.283	92.7868	88.6712	96.9137	0.899074	0.960281	0.983581
Btbd9	27.7872	25.0958	21.4641	24.7824	26.775	31.6959	21.2651	26.5787	26.7639	26.8025	32.2194	28.5953	17.4272	24.5168	18.3227	20.0889	1.07248	1.15386	0.810613
Btd	28.9131	22.9579	22.2853	24.7188	25.9854	24.5133	25.2089	25.2359	27.4842	27.813	27.7534	27.6835	25.0748	26.6783	27.6846	26.4792	1.02092	1.11994	1.07122
Btf3	84.7669	81.33	72.0085	79.3685	95.177	97.3854	105.933	99.4985	79.0941	87.5904	96.883	87.8558	103.767	90.7624	85.2842	93.2712	1.25363	1.10694	1.17517
Btf3l4	12.1506	9.75526	11.6053	11.1704	10.2779	11.7305	9.40671	10.4717	9.34311	9.35882	7.52087	8.74093	8.99012	12.7562	7.83855	9.86162	0.937452	0.782509	0.882836
Btg1	193.967	228.934	206.198	209.7	216.168	224.152	242.772	227.697	250.609	245.427	384.134	293.39	295.199	276.691	289.904	287.265	1.08583	1.3991	1.36989
Btg2	605.768	729.434	646.466	660.556	385.796	507.95	478.658	457.468	665.425	695.323	523.45	628.066	649.75	792.011	672.854	704.872	0.69255	0.950814	1.06709
Btg3	17.9424	15.8642	15.6852	16.4973	17.9462	14.8799	17.2958	16.7073	13.8922	15.8898	13.2888	14.3569	24.3093	19.9628	13.8484	19.3735	1.01273	0.870261	1.17435
Btk	0.12934	0.0188563	0.195584	0.114593	0.107774	0.306222	0.154755	0.189584	0.262061	0.0422089	0.124634	0.142968	0.142246	0.308876	0.0446805	0.165268	1.6544	1.24761	1.44221
Btla	1.07095	0.76911	1.173	1.00435	0.897384	0.894917	1.19868	0.996994	0.327551	1.24231	0.231377	0.600413	0.597114	1.08082	1.02545	0.901128	0.992672	0.59781	0.897222
Btnl9	900.554	829.508	904.108	878.057	762.726	712.437	615.851	697.005	801.306	748.064	541.486	696.952	1152.64	1024.3	812.922	996.621	0.793804	0.793744	1.13503
Btrc	21.3065	20.8571	19.8222	20.6619	20.5659	24.7959	19.6027	21.6548	16.4163	17.6227	14.9798	16.3396	17.7967	22.6643	19.3035	19.9215	1.04805	0.790807	0.964164
Bub1	0.609376	1.20051	0.449713	0.7532	0.502579	0.800726	2.35859	1.22063	1.39723	1.85289	6.49364	3.24792	0.852977	0.52502	1.24836	0.875452	1.6206	4.31216	1.16231
Bub1b	2.99109	3.47002	3.10829	3.1898	2.44071	3.39098	5.72234	3.85134	4.40978	6.19011	15.7091	8.76966	3.35475	2.59382	3.29906	3.08254	1.20739	2.74928	0.966375
Bub3	59.3392	52.6302	51.197	54.3888	62.415	58.3039	55.2507	58.6565	50.187	47.162	48.6212	48.6567	56.517	54.9929	47.5676	53.0258	1.07847	0.894609	0.97494
Bud13	14.3642	11.4977	13.3713	13.0777	14.7873	14.5056	13.6871	14.3267	12.0066	11.3484	9.85602	11.0703	12.5374	11.3013	12.3043	12.0477	1.0955	0.846503	0.921235
Bud23	16.8198	15.6241	15.7561	16.0667	20.5299	18.4145	20.0666	19.6703	17.0058	17.7069	13.5386	16.0838	13.0775	17.4769	15.6479	15.4008	1.22429	1.00106	0.958554
Bud31	32.4763	30.3666	32.1962	31.6797	37.5425	38.1943	39.4369	38.3912	33.8151	34.4664	31.4006	33.2274	43.9236	35.5403	32.4994	37.3211	1.21186	1.04885	1.17808
Bvht	16.4136	16.4307	15.3261	16.0568	16.1871	15.1884	13.2231	14.8662	16.0452	17.0121	14.8552	15.9708	18.0527	18.7428	13.9984	16.9313	0.925851	0.994646	1.05446
Bysl	16.8752	17.4998	14.9546	16.4432	22.0733	22.0644	25.2089	23.1155	17.9663	17.9385	16.4563	17.4537	17.7684	18.2797	17.5648	17.871	1.40578	1.06145	1.08683
Bzw1	127.575	134.336	139.553	133.821	146.796	150.192	159.296	152.095	129.32	149.52	144.722	141.187	185.217	157.695	144.171	162.361	1.13655	1.05504	1.21327
Bzw2	20.3463	16.7308	18.4146	18.4972	22.6117	27.6688	24.5903	24.9569	16.3727	20.1282	18.8402	18.447	19.0477	23.4054	22.5579	21.6703	1.34923	0.997286	1.17154
C1d	16.9121	13.5047	13.8208	14.7459	20.0275	21.146	17.7081	19.6272	15.1938	16.1489	14.8374	15.3934	23.3973	23.745	14.0876	20.41	1.33103	1.04391	1.38411
C1galt1	43.9972	37.1752	41.9314	41.0346	45.7975	39.1837	33.9469	39.6427	39.7309	33.8557	34.7628	36.1165	50.8884	42.8274	34.9512	42.889	0.96608	0.880147	1.04519
C1galt1c1	17.0598	11.9479	13.5276	14.1784	16.1871	18.3909	14.2284	16.2688	14.6481	13.9592	11.3327	13.3133	19.0477	18.5576	13.2851	16.9635	1.14743	0.938985	1.19643
C1qa	0.110877	0.337714	0.0001	0.149564	0.0001	0.0001	0.889367	0.296522	0.960624	4.44259	1.28102	2.22808	0.0569585	0.339754	1.96164	0.786118	1.98258	14.8972	5.25607
C1qb	0.12934	0.225176	0.195584	0.183367	0.359013	0.588795	0.30941	0.419073	1.61553	4.00045	1.06753	2.22784	0.227534	0.339754	2.58577	1.05102	2.28544	12.1496	5.73179
C1qbp	21.2325	19.2628	17.1636	19.2196	30.5796	26.0674	33.4829	30.0433	20.6513	23.5389	20.2635	21.4846	22.6581	22.232	18.4565	21.1155	1.56316	1.11784	1.09864
C1qc	0.0924146	0.20642	0.293326	0.197387	0.0718827	0.612343	0.580057	0.421428	0.720493	2.61085	1.03195	1.45443	0.227534	0.339754	1.78332	0.783536	2.13503	7.36843	3.96954
C1qtnf1	58.2863	60.9966	54.4414	57.9081	48.7044	49.1903	44.5025	47.4657	61.9757	62.8475	101.725	75.5161	54.8126	67.16	56.3052	59.4259	0.819673	1.30407	1.02621
C1qtnf12	2.1418	1.98827	1.779	1.96969	2.26125	0.894917	2.55191	1.90269	2.66337	2.61085	3.14902	2.80775	1.649	2.40855	2.22913	2.09556	0.965986	1.42548	1.0639
C1qtnf2	2.71415	2.92609	2.11133	2.58386	1.14862	1.76619	3.51851	2.14444	2.61971	2.84245	4.78576	3.41597	3.09888	3.52015	4.23525	3.61809	0.829938	1.32204	1.40027
C1qtnf3	0.0924146	0.056369	0.176036	0.108273	0.0001	0.0001	0.0001	0.0001	2.99082	7.97973	20.9752	10.6486	0.284392	0.0309776	0.312164	0.209178	0.00092359	98.3492	1.93194
C1qtnf4	0.31397	0.694085	0.430165	0.479407	0.78971	0.282674	0.657385	0.57659	0.262061	0.989659	0.0712621	0.440994	1.05198	0.494142	0.133842	0.559988	1.20272	0.919875	1.16809
C1qtnf5	4.89574	6.37188	4.02707	5.09823	5.7302	4.32092	8.90862	6.31991	6.02656	11.7645	16.3655	11.3855	2.30287	4.91125	5.83455	4.34956	1.23963	2.23323	0.85315
C1qtnf6	14.6966	11.1226	11.6705	12.4966	18.879	18.0848	31.0857	22.6832	36.1723	49.4568	76.5335	54.0542	16.1763	16.6431	18.4119	17.0771	1.81515	4.32552	1.36654
C1qtnf7	1.69869	2.73853	3.44062	2.62595	2.5125	2.07231	5.83833	3.47438	3.95135	8.12712	4.83912	5.6392	2.75774	2.80996	4.50273	3.35681	1.3231	2.14749	1.27832
C1qtnf9	439.122	414.065	331.463	394.883	300.447	275.203	198.539	258.063	265.934	246.821	233.465	248.74	233.717	372.94	245.906	284.188	0.653517	0.629908	0.719675
C1ra	5.39982	7.81447	7.64449	6.95293	6.85535	4.40354	17.5257	9.59486	11.6574	29.5395	18.027	19.7413	9.06903	7.19459	19.3481	11.8706	1.37997	2.83928	1.70728
C1rl	0.203192	0.337714	0.195584	0.245497	0.753818	0.447508	1.31467	0.838665	0.196571	0.484352	1.33439	0.671771	0.426538	0.401509	1.47126	0.766436	3.4162	2.73638	3.12198
C1s1	9.49002	21.457	13.4296	14.7922	12.4541	13.5636	29.5393	18.519	22.4406	47.3087	41.8053	37.1849	21.8296	15.9638	31.5631	23.1188	1.25194	2.51381	1.56291
C2	0.0370258	0.225176	0.000351492	0.0875178	0.321515	0.0236478	0.30941	0.218191	0.283802	1.60024	1.20951	1.03118	0.147702	0.277997	0.988702	0.471467	2.4931	11.7826	5.3871
C2cd2	84.0064	94.8504	88.6905	89.1824	83.7354	63.5791	67.6623	71.6589	85.3575	77.9017	84.8074	82.6889	99.5308	82.1659	76.0994	85.932	0.80351	0.927188	0.963553
C2cd2l	76.7319	76.0765	71.801	74.8698	77.9918	57.315	62.7513	66.0194	64.7702	65.8797	59.136	63.262	51.741	68.5487	59.1585	59.8161	0.881789	0.84496	0.798935
C2cd3	36.8707	37.044	34.0144	35.9764	38.9063	26.6562	33.2897	32.9507	36.0196	34.9714	35.5989	35.53	34.0866	32.082	32.4549	32.8745	0.915899	0.987592	0.91378
C2cd5	13.3488	11.9667	12.5502	12.6219	15.5052	18.0848	15.6589	16.4163	13.4911	15.833	13.1651	14.1631	11.7982	12.6908	16.1383	13.5424	1.30062	1.1221	1.07293
C3	14.6781	15.943	32.0986	20.9066	40.5573	6.4522	123.647	56.8855	77.3223	262.423	81.2316	140.326	58.5928	23.8685	144.04	75.5004	2.72094	6.71204	3.61133
C4a	0.468524	0.558874	0.6061	0.544499	1.11428	1.37873	0.594533	1.02918	0.531799	0.366046	0.42326	0.440368	0.36968	0.529935	1.08086	0.660158	1.89014	0.808758	1.21241
C4b	1.61799	2.70493	3.24513	2.52268	7.82287	0.929153	15.1418	7.96461	10.951	43.4486	14.183	22.8609	11.4571	5.61491	29.8582	15.6434	3.1572	9.06212	6.2011
C7	1.20019	3.30122	5.35636	3.28592	2.76373	0.894917	11.2899	4.98285	6.94207	12.2117	3.23797	7.46391	5.08893	2.65558	14.2213	7.32194	1.51642	2.27148	2.22827
C77080	26.4943	26.653	26.8205	26.6559	35.3175	21.7817	31.0083	29.3692	38.7047	30.2135	49.5284	39.4822	14.4422	22.1394	22.9592	19.8469	1.10179	1.48118	0.74456
C79130	0.627839	1.08797	1.70081	1.13887	0.430796	0.730082	0.773376	0.644751	0.480362	1.05282	0.782883	0.772022	0.483397	0.741163	1.02545	0.750003	0.566131	0.677882	0.658549
C87436	14.3089	10.3349	13.332	12.6586	13.7465	11.3737	12.9525	12.6909	11.8538	11.0958	9.72836	10.8927	12.6795	10.7455	11.2695	11.5648	1.00255	0.860494	0.913595
Caap1	7.53297	6.2272	7.2721	7.01076	7.68085	9.06601	4.94907	7.23198	6.68011	6.84279	5.31946	6.28079	8.58573	10.0045	6.55344	8.38122	1.03155	0.895879	1.19548
Cab39	104.203	111.316	122.544	112.688	123.394	108.958	110.426	114.259	117.558	99.9434	98.5982	105.367	123.551	119.495	104.452	115.833	1.01395	0.935032	1.02791
Cab39l	25.2574	24.3833	27.3874	25.676	29.2874	26.1381	29.5006	28.3087	21.4809	20.9914	21.9358	21.4694	26.8089	26.2769	25.1881	26.0913	1.10253	0.836164	1.01617
Cabin1	70.1592	66.6038	62.6135	66.4588	69.2346	55.1726	59.117	61.1747	63.8313	63.1845	62.3558	63.1239	49.1827	59.9336	65.5781	58.2315	0.920491	0.949819	0.876204
Cables1	12.721	14.6676	13.9576	13.7821	16.3307	12.2686	14.5377	14.379	23.8166	23.1389	18.858	21.9378	18.8203	17.0755	14.5334	16.8097	1.04331	1.59177	1.21968
Cables2	126.407	95.6693	103.049	108.375	93.4618	98.7372	77.8377	90.0122	92.1183	81.4598	78.8808	84.153	90.6023	92.9379	88.5309	90.6904	0.830562	0.776497	0.836819
Cabp1	61.2784	54.2998	78.1743	64.5842	52.2579	68.6891	50.9589	57.302	78.1518	69.6059	37.3602	61.706	54.9822	55.3019	46.4976	52.2606	0.887245	0.955435	0.809185
Cacfd1	19.9401	19.7693	14.2118	17.9737	19.2738	23.7127	19.0613	20.6826	16.7874	14.2329	15.3177	15.446	23.3405	22.2011	18.7239	21.4218	1.15071	0.859365	1.19184
Cachd1	13.2935	13.7673	11.69	12.9169	12.9569	10.3376	14.1511	12.4819	15.696	17.0543	21.0108	17.9204	12.907	14.8522	14.4442	14.0678	0.966318	1.38735	1.0891
Cacna1a	0.775543	0.675329	0.6061	0.685657	0.682036	0.471056	0.580057	0.577716	1.02611	1.85289	1.38776	1.42225	0.767689	0.555897	1.3821	0.901895	0.842573	2.07429	1.31537
Cacna1b	1.80946	2.3634	1.173	1.78195	1.29219	1.86038	1.04402	1.39886	0.327551	2.98983	1.01416	1.44385	0.852977	0.833796	1.56042	1.0824	0.785017	0.810261	0.607422
Cacna1c	2.38182	7.44636	6.35333	5.39384	3.48156	2.63745	5.72234	3.94712	3.99501	5.26371	9.12664	6.12845	4.49192	3.61278	10.3874	6.16403	0.731783	1.1362	1.14279
Cacna1d	0.406284	1.25678	0.332423	0.665162	0.0718827	0.471056	0.580057	0.374332	0.895134	0.926496	0.444863	0.755498	0.938265	0.370632	0.267583	0.525493	0.562768	1.13581	0.790023
Cacna1g	0.701691	4.63292	3.36242	2.89901	0.717927	1.53071	2.62924	1.62596	2.61971	5.74796	5.10598	4.49122	2.84302	1.76013	4.05693	2.88669	0.560867	1.54922	0.995751
Cacna1h	1.38482	8.36544	4.10526	4.61851	1.90234	3.22615	6.30231	3.81027	3.79854	5.28478	7.06292	5.38208	2.41658	3.55103	6.01847	3.99536	0.825	1.16533	0.865076
Cacna2d1	2.41874	5.94586	4.92629	4.4303	4.12761	3.57937	8.54481	5.41726	4.38795	5.89535	8.66407	6.31579	4.83307	6.20651	8.2475	6.42903	1.22278	1.42559	1.45115
Cacna2d2	0.480136	0.187663	0.547455	0.405085	0.359013	0.0471956	0.154755	0.186988	0.873304	0.421189	0.0890526	0.461182	0.0853877	0.0927329	0.133842	0.103988	0.461602	1.13848	0.256706
Cacnb1	3.56344	3.65759	3.53836	3.58646	3.84047	2.63745	3.2092	3.22904	4.78088	4.67419	2.66868	4.04125	1.79114	3.55103	3.16532	2.83583	0.900341	1.12681	0.790704
Cacnb2	1.1448	1.50061	0.860229	1.16855	0.394905	0.21203	1.12135	0.576095	0.589513	0.842278	1.40555	0.94578	1.73428	0.926429	1.11461	1.25844	0.493001	0.809365	1.07693
Cacnb3	21.0294	21.4198	19.2358	20.5617	24.6215	16.4836	18.5587	19.8879	21.4809	25.6867	25.8141	24.3272	16.0058	17.94	19.9722	17.9727	0.967234	1.18314	0.874086
Cacng1	0.794005	0.600303	0.723391	0.7059	0.969166	0.824273	1.04402	0.94582	0.676833	1.4318	1.10311	1.07058	0.966694	1.01906	1.11461	1.03345	1.33988	1.51662	1.46402
Cacng4	0.627839	0.712841	1.19255	0.84441	1.14862	0.306222	0.696048	0.716963	1.33174	0.610679	1.22765	1.05669	0.938265	0.401509	0.445905	0.595226	0.84907	1.25139	0.704902
Cacng7	1.32943	3.52629	2.385	2.41357	1.36397	1.0833	4.52377	2.32368	2.51056	3.83201	4.80354	3.71537	2.87145	1.35872	4.36899	2.86639	0.962755	1.53936	1.18761
Cactin	81.7724	76.4136	72.8373	77.0078	81.8324	82.488	66.4632	76.9279	70.8167	74.0274	52.1442	65.6628	47.3348	70.2466	59.5151	59.0322	0.998962	0.852677	0.766574
Cacul1	43.9413	48.4858	52.1168	48.1813	49.6019	44.4578	50.9204	48.3267	45.3847	44.6152	52.4995	47.4998	53.9877	49.2815	45.7846	49.6846	1.00302	0.985856	1.0312
Cacybp	27.5562	37.7886	56.1995	40.5148	60.2617	33.8854	62.2502	52.1324	45.3171	47.0564	44.5298	45.6344	148.486	31.3373	44.3424	74.7219	1.28675	1.12637	1.84431
Cad	29.4115	24.9834	24.8852	26.4267	35.2455	32.3784	40.713	36.1123	25.9342	26.0443	28.2335	26.7373	23.3406	26.7094	26.0796	25.3765	1.36651	1.01175	0.960261
Cadm1	5.66821	5.1581	4.9263	5.25087	3.98404	4.87449	3.78915	4.21589	2.37958	3.62146	2.0638	2.68828	4.12234	6.36089	4.14609	4.87644	0.802894	0.511968	0.928692
Cadm3	0.387821	0.89661	0.860229	0.714887	1.22041	0.96556	5.60635	2.59744	7.16037	5.64568	10.1136	7.63988	2.18915	1.69837	2.67493	2.18748	3.63336	10.6868	3.0599
Cadm4	0.720154	0.881648	0.840681	0.814161	0.287231	0.800726	0.502729	0.530229	0.589513	1.57918	0.942997	1.03723	0.426538	0.555897	0.891711	0.624715	0.651258	1.27399	0.767312
Cadps2	8.19763	10.2036	8.5232	8.97481	7.14248	6.00479	5.68368	6.27698	6.81109	7.20072	7.25863	7.09015	4.57721	6.57704	6.24137	5.79854	0.6994	0.790005	0.646091
Calcoco1	75.606	69.6616	60.2283	68.4986	62.6304	55.6204	48.0205	55.4238	53.2437	62.2575	61.3597	58.9536	62.744	64.2563	53.1401	60.0468	0.809122	0.860654	0.876613
Calcrl	123.468	111.963	134.011	123.147	140.444	113.431	113.052	122.309	137.505	133.611	175.99	149.035	163.445	145.676	140.965	150.029	0.993192	1.21022	1.21829
Cald1	181.892	227.943	239.94	216.592	240.685	284.442	323.035	282.721	236.62	229.642	293.742	253.335	236.702	242.304	257.502	245.503	1.30532	1.16964	1.13348
Calhm2	16.8753	15.399	16.7726	16.349	18.4483	12.6688	12.8365	14.6512	18.6867	17.5595	14.8195	17.0219	18.1948	13.8333	15.6479	15.892	0.896154	1.04116	0.972049
Calm1	842.113	823.827	837.361	834.434	825.742	859.966	806.553	830.754	808.06	752.308	744.016	768.128	896.527	890.37	705.685	830.861	0.99559	0.920538	0.995718
Calm2	106.198	116.148	116.101	112.816	120.821	155.935	133.342	136.699	119.011	125.341	126.435	123.596	175.371	145.053	114.707	145.044	1.21171	1.09555	1.28567
Calm3	171.798	189.645	142.039	167.827	167.433	173.194	182.88	174.502	150.584	176.163	211.529	179.425	117.612	183.444	153.937	151.664	1.03977	1.06911	0.903693
Calml4	0.646302	0.337714	0.508358	0.497458	0.78971	1.0362	0.81204	0.879317	0.851474	0.315917	0.907416	0.691602	0.73926	0.52502	0.312164	0.525481	1.76762	1.39027	1.05633
Calr	440.794	374.674	337.665	384.378	429.733	493.112	544.252	489.032	566.939	434.793	447.279	483.004	484.09	480.189	392.175	452.151	1.27227	1.25659	1.17632
Calu	220.348	248.497	241.347	236.731	300.974	301.276	387.654	329.968	265.596	282.684	375.664	307.981	296.973	266.599	293.017	285.53	1.39385	1.30098	1.20614
Camk1	70.1763	65.0646	64.8422	66.6944	66.3268	66.5928	70.9485	67.956	71.1227	66.8064	70.3439	69.4243	52.8779	66.4177	67.5846	62.2934	1.01892	1.04093	0.934013
Camk1d	0.683228	0.675328	0.664746	0.674434	1.11273	0.471056	0.889367	0.824384	1.72468	2.73718	1.56567	2.00918	0.454968	0.64853	2.80867	1.30406	1.22234	2.97906	1.93356
Camk2a	3.74807	2.7948	2.26771	2.93686	1.18451	0.800726	1.50799	1.16441	1.3754	2.80034	3.09565	2.4238	2.30287	2.87172	1.51584	2.23014	0.396481	0.825302	0.759363
Camk2b	1.90178	2.38216	2.91281	2.39892	1.07684	0.706534	0.232083	0.671819	0.131081	0.526461	0.925207	0.527583	1.08041	8.36794	1.20377	3.55071	0.280051	0.219926	1.48013
Camk2d	43.4802	39.2947	46.6231	43.1327	47.269	48.2731	45.6621	47.0681	39.9055	49.3096	47.6075	45.6075	53.6461	49.0956	45.3831	49.3749	1.09124	1.05738	1.14472
Camk2g	69.9184	66.4908	63.0821	66.4971	70.8852	69.7499	64.0665	68.2339	55.579	61.8584	53.8696	57.1023	64.5058	61.8785	61.9224	62.7689	1.02612	0.858719	0.943934
Camk2n1	44.0895	52.2178	41.8923	46.0665	54.5549	31.9074	47.9819	44.8147	56.4091	49.2044	29.6747	45.0961	46.1407	46.8415	33.0789	42.0204	0.972826	0.978933	0.912167
Camk2n2	4.44966	4.67043	3.53836	4.21948	3.84047	3.01422	3.71183	3.52217	3.3401	3.38987	2.73984	3.1566	3.2126	3.58191	3.4328	3.4091	0.83474	0.748102	0.807943
Camk4	1.18173	1.27553	1.56397	1.34041	2.26125	0.706534	0.502729	1.15684	1.812	1.24231	1.40555	1.48662	0.426538	0.339754	1.42668	0.730991	0.863048	1.10908	0.545349
Camkk1	3.06494	2.21335	3.10829	2.79553	5.49149	5.83994	7.03692	6.12278	5.43578	6.6112	4.39435	5.48044	4.1792	3.27313	4.27983	3.91072	2.19021	1.96043	1.39892
Camkk2	16.8937	14.8926	15.6584	15.8149	17.6586	15.8242	18.0948	17.1925	18.1191	17.8964	18.8758	18.2971	14.4137	16.18	13.7309	14.7749	1.08711	1.15695	0.934237
Camkmt	0.923246	0.881648	1.19255	0.999148	0.897384	1.60135	1.31467	1.27113	1.00428	1.28442	1.04974	1.11281	1.47842	1.17345	0.579647	1.07717	1.27222	1.11376	1.07809
Caml	25.0358	22.0763	20.3109	22.4743	28.4977	29.0109	22.4251	26.6446	25.5195	19.8124	19.5875	21.6398	32.8929	24.8256	20.3734	26.0306	1.18556	0.962867	1.15824
Camsap1	22.4879	22.4321	27.5631	24.161	25.5548	24.3486	25.7489	25.2174	24.2086	23.7284	23.2878	23.7416	23.4826	20.8734	21.4879	21.948	1.04372	0.98264	0.908403
Camsap2	83.4909	96.4617	101.339	93.7639	90.4826	76.1063	79.7637	82.1175	84.8973	81.6711	93.7937	86.7874	94.0718	78.152	80.1558	84.1265	0.875791	0.925595	0.897217
Camsap3	0.147803	0.337714	0.48881	0.324776	0.0359913	0.0707434	0.348074	0.151603	0.240231	0.210645	0.658349	0.369742	0.227534	0.154488	0.178422	0.186815	0.466793	1.13845	0.575211
Camta1	8.08686	9.94096	10.6344	9.55407	9.72665	11.2324	9.66605	10.2084	8.86312	9.57988	8.27269	8.90523	14.3284	9.44865	8.11376	10.6303	1.06848	0.932087	1.11264
Camta2	81.9772	82.7726	85.0725	83.2741	79.2118	64.7575	77.4437	73.8043	80.0062	82.8728	70.4502	77.7764	71.9261	72.5936	71.8189	72.1129	0.886282	0.933981	0.86597
Cand1	57.8814	58.8762	68.3411	61.6996	63.0971	54.3484	66.6179	61.3545	59.7492	56.468	69.4186	61.8786	57.7399	59.1309	58.7127	58.5278	0.994407	1.0029	0.948594
Cand2	0.387821	1.25678	0.48881	0.711137	0.394905	1.01266	1.50799	0.971852	0.895134	2.16871	1.67241	1.57875	0.227534	0.586775	1.02545	0.613253	1.36662	2.22004	0.862356
Cant1	92.0182	84.0277	86.9302	87.6587	86.2473	71.0907	77.0955	78.1445	75.6648	82.9544	77.0161	78.5451	72.4376	78.6146	73.3347	74.7956	0.891463	0.896033	0.85326
Canx	186.376	187.969	196.404	190.25	227.939	273.527	269.646	257.037	241.321	195.361	220.966	219.216	288.914	243.307	183.578	238.6	1.35105	1.15225	1.25414
Cap1	267.155	271.622	257.904	265.56	301.757	277.958	302.325	294.013	252.592	266.749	296.824	272.055	234.125	258.225	246.39	246.247	1.10714	1.02446	0.927272
Cap2	2.17872	6.8274	4.22255	4.40956	2.65606	3.97968	4.9104	3.84871	3.29645	3.91623	4.80353	4.0054	4.32135	3.45839	6.8655	4.88175	0.872812	0.908346	1.10708
Capg	15.6381	15.0239	14.3486	15.0035	66.2914	65.0867	72.0697	67.8159	34.3607	36.4666	54.4211	41.7495	22.0327	24.4552	31.6077	26.0319	4.52	2.78264	1.73505
Capn1	63.3834	56.9818	49.0861	56.4838	55.0933	51.6638	53.5103	53.4225	51.9345	56.3418	57.4822	55.2528	55.3234	58.3588	57.1524	56.9449	0.945802	0.978207	1.00816
Capn10	10.4317	9.0219	10.9276	10.1271	11.3418	7.98281	8.42882	9.25114	10.3257	8.50609	8.0414	8.95773	6.9937	7.78127	8.33666	7.70388	0.913507	0.884534	0.760721
Capn11	1.47713	1.78195	0.0391968	1.09943	1.22041	2.63745	0.193419	1.35043	0.0001	0.37908	0.0001	0.126427	1.67742	1.35872	1.29294	1.44303	1.2283	0.114993	1.31253
Capn12	14.6412	11.479	13.8599	13.3267	13.1004	12.6924	10.9033	12.232	9.99829	10.9905	5.0704	8.6864	10.4052	9.47954	9.04995	9.6449	0.917859	0.651804	0.723727
Capn15	43.2957	37.5502	39.9766	40.2742	43.8235	39.8192	43.265	42.3026	45.2321	42.9936	34.9763	41.0673	29.6803	32.2054	37.4478	33.1112	1.05036	1.01969	0.822144
Capn2	308.457	292.67	305.147	302.091	342.328	308.831	315.65	322.27	382.067	289.851	272.735	314.884	317.095	333.199	271.987	307.427	1.0668	1.04235	1.01766
Capn5	3.98809	3.97644	5.3759	4.44681	5.56326	4.09742	9.74337	6.46802	9.82363	8.50611	14.4105	10.9134	3.07046	3.70542	8.91621	5.2307	1.45453	2.45421	1.17628
Capn6	0.0554887	0.0376127	0.0001	0.0310671	0.0359913	0.353317	0.193419	0.194242	0.829644	1.51602	1.99264	1.4461	0.398109	0.0309776	0.133842	0.187643	6.25234	46.5476	6.03992
Capn7	29.356	28.6224	34.9915	30.99	35.7121	39.984	31.1633	35.6198	31.8719	31.0552	28.1624	30.3632	36.93	31.9895	30.0473	32.9889	1.1494	0.979774	1.0645
Capns1	224.283	196.314	174.505	198.367	241.73	205.398	239.208	228.779	195.048	210.648	225.391	210.362	173.672	202.653	193.123	189.816	1.15331	1.06047	0.956891
Caprin1	151.839	176.826	178.875	169.18	191.37	166.101	196.225	184.565	171.668	173.934	209.493	185.032	193.638	172.451	178.547	181.545	1.09094	1.0937	1.07309
Caprin2	1.03402	1.70693	2.71733	1.81943	2.29715	1.50716	2.08795	1.96409	2.16128	1.34759	1.26323	1.5907	1.10884	1.791	1.64958	1.51647	1.07951	0.874286	0.83349
Capza1	69.0608	66.3413	72.8494	69.4172	85.1657	72.2932	85.6812	81.0467	74.0949	66.214	81.4391	73.916	93.6976	74.7763	67.6172	78.697	1.16753	1.06481	1.13368
Capza2	109.373	104.942	115.492	109.936	134.952	153.486	119.317	135.918	103.148	104.914	101.174	103.079	152.581	136.325	99.816	129.574	1.23634	0.937627	1.17863
Capzb	156.285	151.25	130.796	146.11	164.272	174.981	162.617	167.29	148.117	158.031	165.06	157.069	135.696	170.694	143.547	149.979	1.14496	1.075	1.02648
Car11	0.12934	0.393983	0.136939	0.220087	0.215448	0.235578	0.773376	0.408134	0.393042	0.589625	0.800673	0.594447	0.483397	0.432387	0.445905	0.453896	1.85442	2.70096	2.06235
Car13	0.461673	0.619059	0.567003	0.549245	3.91226	2.75519	4.63976	3.76907	2.77252	1.68446	5.65748	3.37149	3.4969	1.14257	1.42668	2.02205	6.86227	6.1384	3.68151
Car14	0.369358	0.187663	0.410616	0.322546	0.502579	0.400413	0.0387638	0.313919	0.371212	0.0211545	0.249167	0.213844	0.170675	0.339754	0.579647	0.363359	0.973253	0.66299	1.12653
Car15	1.96182	1.2158	2.43602	1.87121	2.02888	1.98384	2.11919	2.04397	2.32678	1.29124	0.927199	1.51507	0.634286	1.14887	2.01545	1.2662	1.09232	0.809674	0.676674
Car2	0.738617	0.937917	0.997068	0.891201	0.753818	0.824273	0.850704	0.809598	2.07396	1.24231	1.67241	1.66289	1.39313	0.617653	1.33752	1.1161	0.908436	1.8659	1.25236
Car4	212.507	189.624	162.817	188.316	168.943	131.821	100.989	133.918	153.764	120.77	101.617	125.384	189.877	176.592	124.29	163.586	0.711133	0.665815	0.86868
Car5b	1.56945	1.31304	1.09481	1.32577	2.4766	2.02521	3.82782	2.77654	1.76834	2.16871	3.43367	2.45691	1.47842	2.0689	2.49661	2.01464	2.09429	1.8532	1.51961
Car7	61.9045	57.8646	53.8159	57.8617	46.013	27.9278	42.1046	38.6818	42.1317	52.8055	44.9568	46.6313	32.5799	44.9277	54.7002	44.0693	0.668522	0.805911	0.761631
Car8	181.675	163.724	155.566	166.988	177.375	186.616	159.295	174.429	123.318	152.245	120.495	132.019	206.027	225.345	146.269	192.547	1.04456	0.79059	1.15306
Card10	309.471	275.793	308.464	297.909	275.033	253.428	248.221	258.894	314.416	262.561	211.316	262.764	179.986	252.613	238.289	223.629	0.869036	0.882028	0.750662
Card19	20.2354	19.1502	19.138	19.5079	23.0065	18.1084	24.9769	22.0306	23.1182	21.8546	18.182	21.0516	19.6162	18.434	20.6409	19.5637	1.12932	1.07913	1.00286
Card6	13.4139	11.6662	12.3351	12.4717	10.4086	12.3156	9.74327	10.8225	11.6574	13.3697	12.1688	12.3986	11.3718	11.1416	11.5465	11.3533	0.867761	0.994139	0.910323
Carf	4.30196	3.8264	6.95933	5.02923	6.02985	7.25283	5.14239	6.14169	5.28298	4.61103	3.87843	4.59081	5.77123	5.89773	2.987	4.88532	1.2212	0.912826	0.971385
Carhsp1	119.67	137.232	124.747	127.216	151.893	126.175	165.513	147.86	172.191	150.505	183.226	168.641	171.485	157.115	141.361	156.654	1.16227	1.32562	1.2314
Carm1	41.542	40.0823	38.4517	40.0253	43.9673	38.2179	47.247	43.1441	39.5346	43.7723	41.4876	41.5982	30.5334	34.5523	36.8238	33.9698	1.07792	1.0393	0.848708
Carmil1	0.57245	1.29429	1.66171	1.17615	0.359013	1.27168	3.28652	1.63907	2.70703	2.46347	4.02076	3.06375	1.27942	1.60574	4.77022	2.55179	1.39359	2.6049	2.16962
Carmil2	1.10787	1.3318	2.03313	1.49093	0.717927	1.53071	1.00536	1.08467	1.39723	1.38969	0.925207	1.23738	0.909835	1.5131	2.13997	1.52097	0.727508	0.829934	1.02015
Carmil3	0.461673	0.600303	0.762488	0.608155	1.29219	0.518152	0.734712	0.848351	0.916964	0.526461	0.587187	0.676871	0.113817	0.64853	0.624228	0.462192	1.39496	1.11299	0.75999
Carnmt1	5.26309	5.82983	4.2603	5.11774	5.65661	4.33722	7.19808	5.73064	4.27924	4.63467	6.02669	4.9802	6.91228	6.49412	5.53987	6.31542	1.11976	0.973125	1.23403
Carns1	0.701691	1.36931	0.762487	0.944496	0.825601	1.20104	0.773376	0.933339	1.06977	1.30548	1.72578	1.36701	0.341251	0.957307	1.07003	0.789529	0.988187	1.44734	0.835927
Cars	20.0878	18.0438	21.3077	19.8131	28.426	25.3844	30.3125	28.041	23.4019	23.6233	18.5912	21.8721	22.2602	20.7808	21.9338	21.6583	1.41527	1.10392	1.09313
Cars2	15.9336	12.3043	15.0719	14.4366	15.1821	14.3172	12.2952	13.9315	13.5347	16.8436	10.4431	13.6071	10.5473	13.3083	12.7501	12.2019	0.965013	0.942544	0.845206
Casc1	0.406284	0.450252	0.645197	0.500578	0.394905	0.824273	0.580057	0.599745	0.545852	0.484352	0.249167	0.426457	0.284392	0.64853	0.757969	0.56363	1.19811	0.85193	1.12596
Casc3	62.481	58.7617	61.4807	60.9078	66.9368	63.7916	56.9905	62.573	57.6317	60.9519	49.0492	55.8776	61.6926	56.1984	56.5728	58.1546	1.02734	0.917413	0.954797
Casc4	1.01556	2.00703	2.28726	1.76995	1.47165	1.97812	3.94381	2.46453	1.33174	3.91623	3.09565	2.78121	1.99015	2.03803	3.47738	2.50185	1.39243	1.57135	1.41352
Casd1	35.2274	31.4357	36.0278	34.2303	30.8667	34.1444	32.555	32.522	33.2037	31.8555	33.2506	32.7699	40.3128	38.9059	33.8367	37.6851	0.950095	0.957337	1.10093
Cask	33.455	33.9867	33.9946	33.8121	29.0362	29.3406	30.2739	29.5502	30.0819	32.8028	32.2899	31.7249	39.0334	33.1626	34.7283	35.6414	0.873954	0.93827	1.0541
Caskin1	0.424747	0.337714	0.254229	0.338897	0.466688	0.824273	0.270747	0.520569	0.414872	1.07388	0.391491	0.626748	0.398109	0.401509	0.624228	0.474615	1.53607	1.84938	1.40047
Caskin2	451.844	468.31	457.607	459.254	475.817	336.051	376.236	396.035	514.579	433.745	388.044	445.456	355.284	390.853	400.111	382.083	0.862344	0.969956	0.831964
Casp1	8.65921	7.12751	11.0645	8.95041	9.00883	10.2198	7.26889	8.83251	6.22168	9.4746	5.79981	7.16536	11.9404	9.3869	8.69331	10.0069	0.986827	0.800563	1.11804
Casp12	10.7824	9.69714	13.1171	11.1989	18.2688	17.8023	19.216	18.429	13.0327	17.2437	14.108	14.7948	21.0946	18.9898	19.3481	19.8108	1.64561	1.3211	1.769
Casp2	33.621	30.5542	34.2098	32.795	28.9644	32.5667	24.4743	28.6685	31.4355	28.6342	28.2337	29.4345	34.5416	35.4168	24.1182	31.3589	0.874172	0.897529	0.956209
Casp3	13.8842	10.4099	12.1006	12.1316	15.0745	21.9231	16.7415	17.913	14.8227	17.7701	30.5645	21.0524	15.9773	14.142	17.4311	15.8501	1.47656	1.73534	1.30652
Casp4	10.7824	9.94096	10.1848	10.3027	14.1772	16.1303	17.1282	15.8119	13.1855	15.1804	20.388	16.2513	11.6561	13.4319	14.5334	13.2071	1.53473	1.57738	1.28191
Casp6	18.3708	13.4671	14.5441	15.4607	17.2279	20.2748	13.1458	16.8828	13.5784	13.5802	14.1257	13.7614	18.1664	19.1442	9.76323	15.6913	1.09199	0.890093	1.01492
Casp7	55.2227	47.0973	45.0396	49.1199	45.295	47.3312	42.4143	45.0135	45.625	43.7723	49.351	46.2494	54.8685	51.0717	41.5937	49.178	0.916401	0.941563	1.00118
Casp8	63.179	51.8613	62.4186	59.153	72.4646	75.2587	61.9004	69.8746	58.8322	58.4674	59.2439	58.8478	76.4178	62.1252	54.3885	64.3105	1.18125	0.994842	1.08719
Casp8ap2	23.1896	25.0021	31.786	26.6592	22.145	29.5759	25.0931	25.6047	27.528	20.1703	22.4519	23.3834	29.14	25.7521	26.6593	27.1838	0.960443	0.877122	1.01968
Casp9	26.5128	22.489	21.2492	23.417	21.4272	18.2732	17.1282	18.9429	19.9528	23.7285	19.5341	21.0718	19.8437	23.4053	18.3227	20.5239	0.808937	0.899851	0.876453
Casq1	0.277044	0.487765	0.938423	0.567744	0.466688	0.706534	0.386738	0.519987	0.611343	0.715951	1.45892	0.928738	1.27942	0.802918	1.02545	1.03593	0.915882	1.63584	1.82464
Casq2	11.0409	32.0918	19.3727	20.8351	8.93703	13.8226	17.2829	13.3475	12.4433	18.9704	27.7535	19.7224	18.5929	15.8712	26.6147	20.3596	0.640625	0.946593	0.977176
Cast	124.66	127.394	135.883	129.312	137.14	145.903	128.828	137.29	143.837	131.129	128.234	134.4	146.352	136.913	129.016	137.427	1.0617	1.03934	1.06275
Casz1	69.6613	66.7357	68.3997	68.2656	51.0735	49.8978	45.1594	48.7102	48.6374	53.036	45.5262	49.0665	44.2077	48.1692	51.5797	47.9855	0.71354	0.71876	0.702924
Cat	67.5559	62.8153	59.8183	63.3965	66.1479	54.5604	60.6636	60.4573	58.8322	60.0263	67.6219	62.1601	76.0199	69.413	67.3167	70.9165	0.953638	0.980498	1.11862
Catip	1.95717	2.25086	2.16997	2.126	1.14862	1.29523	1.43066	1.2915	0.895134	0.800169	0.854044	0.849782	0.454968	1.01906	0.624228	0.699419	0.60748	0.399709	0.328983
Catsper2	1.40328	0.956674	1.11436	1.1581	1.6511	2.26069	1.35333	1.75504	1.5937	1.57918	1.35218	1.50835	1.3647	1.57486	1.3821	1.44055	1.51544	1.30243	1.24389
Catsperg1	2.21565	2.02579	2.85417	2.3652	2.33304	2.7315	1.392	2.15218	1.44089	1.49497	0.565193	1.16702	1.50685	1.97627	1.56042	1.68118	0.909934	0.493411	0.710797
Cav1	2671.94	2561.46	2483.24	2572.21	2855.26	2491.71	2200.01	2515.66	2312.05	2217.38	2353.64	2294.36	3043.84	2775.29	2364.53	2727.89	0.978014	0.891978	1.06052
Cav2	540.593	458.247	491.313	496.718	592.967	545.583	411.108	516.553	404.913	381.697	343.352	376.654	700.945	684.438	478.129	621.171	1.03993	0.758286	1.25055
Cav3	0.461673	0.506521	0.215132	0.394442	0.825601	0.188482	1.35333	0.789138	0.0874204	0.336971	0.284748	0.23638	1.59214	0.277999	1.29294	1.05436	2.00064	0.599276	2.67304
Cavin1	1610.67	1759.33	1454.07	1608.02	1386.3	1370.76	1132.75	1296.6	1183.49	1298.44	1414.22	1298.72	1053.87	1609.07	1145.87	1269.6	0.806334	0.807648	0.789543
Cavin2	1303.81	1365.09	1371.44	1346.78	971.758	1110.33	835.1	972.396	867.834	945.303	832.258	881.798	1260.84	1328.39	921.48	1170.24	0.722015	0.654746	0.868914
Cavin3	111.165	97.0267	80.7545	96.3154	128.06	124.568	129.485	127.371	132.312	134.075	165.381	143.923	80.0568	113.414	108.242	100.571	1.32244	1.49429	1.04418
Cavin4	0.369358	0.506521	0.273778	0.383219	0.251339	0.0942912	0.193419	0.179683	0.196571	0.168536	0.33812	0.234409	0.426538	0.710285	0.535067	0.557297	0.468878	0.611684	1.45425
Cbarp	0.960171	1.3318	1.15346	1.14848	1.07684	1.05975	2.43592	1.52417	1.26625	2.52664	1.58346	1.79212	0.227534	1.11169	3.38822	1.57581	1.32712	1.56043	1.37209
Cbfa2t2	22.7775	21.6676	22.0988	22.1813	18.5201	17.6113	18.3997	18.177	19.631	19.588	21.5049	20.2413	19.5027	19.172	22.3208	20.3318	0.819476	0.912539	0.91662
Cbfa2t3	154.353	157.854	184.358	165.522	129.854	111.641	129.254	123.583	175.797	141.736	119.677	145.737	153.49	133.949	140.472	142.637	0.746627	0.880469	0.861742
Cbfb	53.2847	60.6381	67.6771	60.5333	62.5579	59.4352	58.6142	60.2024	56.9984	58.4481	54.831	56.7592	77.2709	66.4481	51.0892	64.9361	0.994534	0.937652	1.07273
Cbl	78.6885	89.393	98.3676	88.8164	86.8572	82.4416	82.0834	83.7941	96.6191	93.4815	91.3381	93.8129	94.6985	74.8166	85.5056	85.0069	0.943453	1.05626	0.957109
Cblb	24.4082	25.4713	31.434	27.1045	26.2726	23.9482	28.9592	26.3933	25.956	22.1494	28.2692	25.4582	29.794	21.7998	23.9845	25.1928	0.973762	0.939261	0.929468
Cbll1	14.4566	12.5668	11.7487	12.924	14.4285	12.5275	11.5219	12.826	13.2292	8.73772	11.297	11.088	15.3234	13.1848	11.591	13.3664	0.992412	0.857934	1.03423
Cbr1	22.4325	17.4998	17.6912	19.2078	18.4842	17.967	18.9454	18.4655	14.8882	16.1699	15.4244	15.4942	18.0811	18.5266	17.3419	17.9832	0.961354	0.806659	0.936243
Cbr2	0.498599	0.393983	0.234681	0.375754	0.107774	0.141387	0.425402	0.224854	0.371212	0.231699	0.640559	0.41449	0.540255	0.123611	0.223003	0.295623	0.598408	1.10309	0.786745
Cbr3	5.09587	5.27063	4.06617	4.81089	5.70682	4.89804	5.37437	5.32641	2.72886	5.49531	4.62563	4.28327	4.12234	5.86685	5.70641	5.23187	1.10716	0.890327	1.0875
Cbr4	4.04348	2.85107	2.11133	3.00196	2.58428	5.10997	2.82256	3.5056	2.4669	4.00045	2.66868	3.04534	3.09889	3.79805	2.71951	3.20548	1.16777	1.01445	1.0678
Cbwd1	5.53897	5.04556	5.27817	5.28757	7.57317	6.68768	7.42355	7.22813	4.80272	2.88456	4.98144	4.22291	6.39668	6.02124	5.12686	5.84826	1.36701	0.798648	1.10604
Cbx1	66.5955	55.65	69.7489	63.9981	72.8592	91.5071	63.138	75.8348	57.1512	62.5947	52.9625	57.5695	68.6283	62.5889	56.7066	62.6413	1.18495	0.899549	0.978798
Cbx2	16.4875	15.7367	16.0493	16.0912	12.9928	11.4914	12.8751	12.4531	17.5078	16.191	12.9872	15.562	12.4521	11.5483	14.6225	12.8743	0.773909	0.967114	0.800085
Cbx3	44.4969	43.7911	55.1996	47.8292	51.7731	45.2368	47.5407	48.1835	44.853	48.79	45.6067	46.4166	68.6164	55.4084	49.2861	57.7703	1.00741	0.970465	1.20785
Cbx4	33.898	34.6996	29.7332	32.7769	34.1329	31.1068	33.1737	32.8045	29.9728	30.8868	39.4418	33.4338	27.2069	31.4954	37.8491	32.1838	1.00084	1.02004	0.981904
Cbx5	49.6101	50.661	61.2459	53.839	61.1233	62.049	56.6039	59.9254	44.8389	50.2571	49.333	48.143	65.1315	52.3997	59.6938	59.075	1.11305	0.894203	1.09725
Cbx6	119.607	117.451	103.988	113.682	101.107	90.9892	98.9798	97.0253	92.0126	116.305	125.85	111.389	96.5451	108.719	106.503	103.922	0.85348	0.979831	0.91415
Cbx7	88.2545	76.301	75.6341	80.0632	70.9928	70.4092	53.1626	64.8549	58.2211	57.2893	26.9171	47.4758	45.9134	66.1402	52.4717	54.8418	0.810046	0.592979	0.684981
Cbx8	8.27148	7.5589	6.11875	7.31638	10.1932	8.78343	6.45695	8.47786	6.76743	7.26388	6.44027	6.82386	6.39668	6.51528	7.40047	6.77081	1.15875	0.932683	0.925432
Cby1	15.6936	13.5422	11.5923	13.6094	12.4544	17.6374	13.9577	14.6832	9.86731	12.6959	13.343	11.9687	11.5424	14.6052	12.7947	12.9808	1.0789	0.879448	0.953811
Cc2d1a	24.8697	21.101	20.2915	22.0874	25.1599	23.3595	19.68	22.7331	20.5858	21.3282	18.1108	20.0083	14.698	19.8235	24.6085	19.71	1.02924	0.905868	0.892364
Cc2d1b	25.4606	20.0506	22.4027	22.638	24.2267	27.4334	19.68	23.78	21.6773	22.402	17.1857	20.4217	17.0861	20.0088	20.3735	19.1561	1.05045	0.902098	0.846195
Cc2d2a	11.7979	12.6044	13.7231	12.7085	11.3777	12.1743	10.3233	11.2918	10.0638	12.1274	15.7269	12.6394	11.5992	11.4557	15.6479	12.9009	0.888523	0.994563	1.01514
Ccar1	50.1639	50.1544	63.3762	54.5648	62.3073	76.3656	67.6229	68.7653	64.2243	62.6372	57.9433	61.6016	69.7937	49.1571	69.9472	62.966	1.26025	1.12896	1.15397
Ccar2	48.5023	42.8954	43.5733	44.9903	48.4533	49.8511	48.2524	48.8523	44.4247	43.6882	36.0613	41.3914	34.2858	45.0505	42.9312	40.7558	1.08584	0.920007	0.90588
Ccbe1	0.0185629	0.168907	0.234681	0.140717	0.610253	0.0471956	2.51325	1.0569	0.545852	1.11599	0.640559	0.767467	0.710831	0.247121	0.80255	0.586834	7.51082	5.45398	4.17031
Ccdc102a	35.2643	29.9352	28.8926	31.364	31.1897	30.7064	29.8099	30.5687	26.742	28.571	28.2159	27.843	13.2197	27.5738	26.793	22.5288	0.974641	0.887736	0.718302
Ccdc107	9.93314	7.46513	7.50668	8.30165	11.4853	9.2073	9.39541	10.0293	7.20403	8.63243	5.51516	7.11721	5.14579	7.50336	7.93544	6.86153	1.20811	0.857324	0.826526
Ccdc112	2.45567	2.53221	3.85113	2.94634	3.91226	3.95613	1.50799	3.12546	2.83801	3.47408	2.04601	2.78603	3.61061	3.64366	3.16532	3.4732	1.0608	0.945592	1.17882
Ccdc114	0.627839	0.581547	0.801584	0.670323	0.969166	0.777178	0.696048	0.814131	1.13526	0.421189	0.978578	0.845009	1.05198	0.555897	0.223003	0.610293	1.21453	1.2606	0.910446
Ccdc115	18.0296	17.0952	18.1105	17.7451	20.5464	22.5999	16.3547	19.8337	15.3781	17.2905	12.488	15.0522	14.0406	18.9497	16.8329	16.6077	1.1177	0.848245	0.935905
Ccdc117	62.5709	64.4282	77.3727	68.1239	68.0501	52.2762	54.4387	58.255	53.5275	61.8581	69.7567	61.7141	105.33	56.5988	56.9295	72.9528	0.855133	0.905909	1.07088
Ccdc12	32.8426	28.7348	29.1077	30.2284	38.3073	36.9938	34.7132	36.6714	37.417	34.5053	32.0306	34.651	30.0213	36.9556	33.7552	33.5774	1.21315	1.14631	1.11079
Ccdc120	3.82192	4.18277	4.45713	4.15394	4.41474	4.19161	5.10372	4.57002	3.97318	2.94772	4.25203	3.72431	3.80962	3.24225	2.27371	3.10853	1.10017	0.896573	0.748332
Ccdc122	0.184729	0.20642	0.195584	0.195578	0.215448	0.5417	0.154755	0.303968	0.152911	0.463298	0.160215	0.258808	0.199105	0.401509	0.133842	0.244819	1.5542	1.3233	1.25177
Ccdc124	35.3381	33.8928	27.9152	32.382	43.7517	57.5509	45.8167	49.0398	29.6017	32.0239	31.8629	31.1628	28.0882	39.7705	34.0151	33.9579	1.51441	0.962349	1.04867
Ccdc125	7.97608	6.30223	6.82249	7.0336	7.78852	9.20729	6.57294	7.85625	6.70194	6.6533	5.72865	6.3613	5.3448	6.70054	4.77022	5.60519	1.11696	0.904415	0.796916
Ccdc126	9.37926	6.86492	6.88114	7.70844	9.22418	11.5385	8.19684	9.65317	6.98573	7.55865	7.40095	7.31511	8.81316	9.47953	6.28596	8.19288	1.25229	0.948974	1.06285
Ccdc127	32.8086	30.6667	34.3076	32.5943	32.5535	39.6783	31.8977	34.7098	28.9686	28.2552	29.8348	29.0195	35.7641	35.0771	27.4617	32.7676	1.06491	0.890325	1.00532
Ccdc130	9.37926	7.84025	7.29165	8.17039	8.39867	9.34857	7.61687	8.4547	9.10325	8.14816	5.47958	7.577	7.5907	8.58408	7.0884	7.75439	1.0348	0.927373	0.949085
Ccdc134	11.2071	10.6725	12.4329	11.4375	16.1512	13.4459	11.9085	13.8352	14.2552	13.6434	7.18746	11.6954	11.4287	11.641	11.3681	11.4793	1.20963	1.02254	1.00365
Ccdc136	0.941709	1.20051	0.782036	0.974752	0.861492	1.31878	1.16001	1.11343	1.85566	1.72657	1.79694	1.79306	0.170675	0.802918	2.36287	1.11215	1.14227	1.8395	1.14096
Ccdc137	20.5471	21.2323	21.4821	21.0872	22.8603	22.3234	20.5306	21.9048	21.6312	19.0754	15.1019	18.6028	20.7234	19.4205	18.5456	19.5632	1.03877	0.882187	0.927729
Ccdc138	2.17872	1.68817	1.97449	1.94713	2.11769	2.94358	2.04928	2.37018	1.85566	2.3582	1.88589	2.03325	1.3647	1.54398	1.64958	1.51942	1.21727	1.04423	0.78034
Ccdc14	3.00955	2.49469	3.38197	2.96207	2.15358	3.65001	2.20394	2.66918	2.51056	2.65296	2.08159	2.41504	2.13229	3.45839	2.00622	2.5323	0.901119	0.815321	0.854909
Ccdc141	1.31097	2.81355	1.779	1.96784	1.50754	1.95457	2.16527	1.87579	2.11762	3.13721	2.13496	2.46326	1.3647	1.48223	3.07616	1.97436	0.953225	1.25176	1.00331
Ccdc142	3.89274	3.54933	4.6929	4.04499	2.48653	4.04202	2.26486	2.93114	2.74635	2.73651	1.70046	2.39444	0.904111	2.30842	2.25304	1.82186	0.724634	0.591952	0.450398
Ccdc142os	0.240118	0.187663	0.11739	0.181724	0.215448	0.423961	0.348074	0.329161	0.0655903	0.105372	0.124634	0.0985321	0.113817	0.185366	0.312164	0.203782	1.81133	0.542208	1.12139
Ccdc148	0.240118	0.356471	0.254229	0.283606	0.466688	0.306222	0.386738	0.386549	0.785983	0.105372	0.195796	0.362384	0.653972	0.339754	0.356744	0.450157	1.36298	1.27777	1.58726
Ccdc149	6.62831	8.51552	9.10963	8.08449	7.96797	10.1963	8.89278	9.01902	7.37867	8.3166	8.53952	8.07826	6.59569	8.73847	9.00538	8.11318	1.1156	0.99923	1.00355
Ccdc15	2.21565	1.83822	1.83765	1.96384	2.11769	2.44907	1.89463	2.1538	2.20494	1.87395	1.93927	2.00605	3.24103	1.82188	2.987	2.6833	1.09673	1.0215	1.36636
Ccdc152	0.166266	0.056369	0.0196484	0.0807611	0.466688	0.164935	0.232083	0.287902	0.174741	0.0632634	0.142424	0.126809	0.36968	0.277999	0.133842	0.260507	3.56486	1.57018	3.22565
Ccdc157	27.3624	27.8531	31.4726	28.896	27.7442	25.7849	26.6781	26.7357	31.392	27.6026	27.6821	28.8922	23.9092	26.8636	23.4941	24.7556	0.925239	0.999868	0.856714
Ccdc159	1.42174	0.862892	2.11133	1.46532	1.00506	1.29523	1.73997	1.34675	1.30991	1.11599	1.22765	1.21785	0.938265	0.772041	1.87248	1.19426	0.919084	0.831115	0.815018
Ccdc160	0.12934	0.187663	0.0587452	0.125249	0.251339	0.235578	0.232083	0.239667	0.174741	0.0632634	0.320329	0.186111	0.113817	0.0309776	0.624228	0.256341	1.91352	1.48592	2.04664
Ccdc163	9.12558	7.21217	8.12958	8.15578	9.62683	7.95926	8.07857	8.55489	8.9595	8.63356	7.23023	8.27443	7.10741	8.0461	6.90701	7.35351	1.04894	1.01455	0.901632
Ccdc166	11.2071	8.38422	9.24646	9.61259	8.07566	7.95927	7.1529	7.72928	5.19565	7.13756	4.02076	5.45132	7.59071	7.3181	5.12687	6.67856	0.804078	0.567102	0.694772
Ccdc167	10.1547	9.22822	8.34726	9.24339	8.82938	6.33446	7.73286	7.63223	8.55751	6.82175	6.74271	7.37399	7.61914	7.10195	7.93544	7.55218	0.825696	0.797758	0.817035
Ccdc17	1.47713	1.01294	1.46623	1.31877	2.15358	1.24813	0.618721	1.34014	1.17892	0.463298	0.854045	0.832088	0.796118	1.26608	1.42668	1.16296	1.01621	0.630959	0.881854
Ccdc171	0.203192	0.469009	1.07526	0.582487	0.897384	0.96556	1.46932	1.11075	0.698663	0.863333	0.33812	0.633372	1.05198	0.154488	0.178422	0.46163	1.90692	1.08736	0.792516
Ccdc173	0.701691	0.637816	1.2512	0.863569	0.502579	1.60135	1.50799	1.20397	0.764153	0.75806	0.729511	0.750575	1.05198	0.895551	1.87248	1.27334	1.39418	0.869154	1.47451
Ccdc174	14.1793	15.1177	16.753	15.35	17.7663	24.5135	16.5095	19.5964	15.7158	13.8067	11.8664	13.7963	16.2332	17.7547	17.8324	17.2734	1.27664	0.898782	1.12531
Ccdc18	0.627839	0.375227	0.801584	0.60155	0.646144	0.635891	0.464066	0.582034	0.414872	0.779115	0.836254	0.676747	0.199105	0.494142	0.0892611	0.260836	0.967557	1.12501	0.433607
Ccdc181	5.46512	5.34566	5.57139	5.46072	6.31698	9.25439	6.14764	7.23967	5.19566	5.1795	4.53668	4.97061	3.61061	7.13283	5.21602	5.31982	1.32577	0.910248	0.974197
Ccdc184	5.24357	5.06431	5.66913	5.32567	4.5583	5.34545	10.478	6.79392	4.86821	4.54786	5.49737	4.97115	4.15077	4.63174	4.77022	4.51758	1.27569	0.933431	0.848264
Ccdc186	39.0861	38.0945	46.9165	41.3657	44.7207	39.1366	40.2492	41.3688	37.2861	38.993	39.6194	38.6328	51.656	39.8323	37.8043	43.0975	1.00008	0.933934	1.04187
Ccdc189	0.535525	0.787866	0.48881	0.604067	0.897384	0.494604	1.46932	0.953769	0.480362	1.24231	0.907416	0.876696	0.767689	0.988184	0.757969	0.837947	1.57891	1.45132	1.38718
Ccdc191	4.94816	4.74545	7.52623	5.73995	5.34791	7.29993	5.49036	6.04607	5.71958	4.69525	4.87471	5.09651	6.45352	5.21842	5.92931	5.86708	1.05333	0.887903	1.02215
Ccdc22	12.9003	10.67	8.48425	10.6848	11.9522	10.1672	12.1421	11.4205	12.6901	11.6822	11.764	12.0454	7.68099	10.9928	10.2202	9.63133	1.06885	1.12734	0.901401
Ccdc24	0.21474	0.0998184	0.313329	0.209296	0.0574464	0.258464	0.470742	0.262217	0.0437602	0.299845	0.0613112	0.134972	0.255948	0.0940929	0.121491	0.157177	1.25286	0.644887	0.750982
Ccdc25	16.2105	14.8363	17.9455	16.3308	19.4173	24.2544	20.5693	21.4137	17.748	15.1172	17.9329	16.9327	20.2133	18.6193	16.1383	18.3236	1.31125	1.03686	1.12203
Ccdc28a	3.47113	2.94485	2.63913	3.01837	3.76869	5.03933	2.93855	3.91552	2.85984	2.31609	2.18833	2.45475	3.12732	3.52015	1.91706	2.85484	1.29723	0.813271	0.945823
Ccdc28b	7.01601	4.80173	4.9263	5.58135	6.06574	8.1241	4.40777	6.1992	12.989	7.41127	6.63595	9.01207	6.68097	10.3132	6.73176	7.90864	1.1107	1.61468	1.41698
Ccdc3	1.95717	7.9903	4.43759	4.79502	2.69195	3.2026	5.83833	3.91096	4.67174	5.49531	8.46838	6.21181	3.4969	3.48927	6.91008	4.63208	0.81563	1.29547	0.96602
Ccdc32	16.6167	14.3862	13.293	14.7653	17.5151	13.7756	13.5324	14.941	12.0285	11.5169	11.6173	11.7209	11.1444	14.2038	13.1959	12.848	1.0119	0.793814	0.870151
Ccdc34	6.55443	7.80274	8.30818	7.55512	8.50636	11.4914	10.1687	10.0555	9.03776	8.69557	12.151	9.96144	10.5758	7.71951	11.0115	9.76894	1.33095	1.3185	1.29302
Ccdc43	14.7336	13.4109	15.6583	14.6009	17.6228	20.416	17.1669	18.4019	13.5566	12.0222	12.7382	12.7723	22.0897	17.94	12.8839	17.6379	1.26032	0.874761	1.208
Ccdc47	92.9602	97.1565	100.58	96.8989	100.397	128.331	98.2816	109.003	86.4198	85.3235	85.8785	85.8739	116.292	109.419	83.5872	103.099	1.12492	0.886222	1.06399
Ccdc50	68.4052	65.6752	83.6675	72.5826	80.935	77.4253	81.9286	80.0963	78.0425	70.8211	76.1253	74.9963	84.8328	82.9065	81.3366	83.0253	1.10352	1.03325	1.14387
Ccdc51	2.69569	2.10081	1.60307	2.13319	2.97908	3.34389	3.6345	3.31916	2.66337	1.74762	2.45519	2.28873	1.42156	3.48927	1.3821	2.09764	1.55596	1.07291	0.983336
Ccdc57	0.923246	1.0317	0.801584	0.918843	1.04095	1.20104	2.16527	1.46909	0.960624	1.28442	0.765092	1.00338	1.1657	0.926429	0.936291	1.00947	1.59884	1.092	1.09863
Ccdc58	4.19118	3.13241	4.37894	3.90084	7.42961	4.80385	5.64501	5.95949	4.40978	4.77946	4.02076	4.40333	4.74778	4.84789	2.94242	4.17936	1.52774	1.12882	1.0714
Ccdc59	27.6204	22.4513	28.2671	26.1129	31.5486	38.3359	26.7941	32.2262	28.685	22.9285	18.1464	23.2533	31.0164	24.8258	23.2711	26.3711	1.23411	0.89049	1.00989
Ccdc6	34.1196	34.0241	40.5826	36.2421	48.7046	45.518	50.1084	48.1103	56.8238	46.741	48.0878	50.5509	45.4016	35.6946	37.3586	39.4849	1.32747	1.39481	1.08948
Ccdc61	22.8755	18.9064	16.5575	19.4465	20.9965	23.5008	14.4217	19.6397	21.59	17.5806	14.1614	17.7773	13.1913	20.0397	15.0237	16.0849	1.00993	0.914168	0.827137
Ccdc62	2.20086	1.92122	2.54139	2.22116	2.51249	2.51971	2.08397	2.37206	1.96481	3.34106	1.31302	2.2063	2.27444	2.28505	2.94242	2.50064	1.06794	0.99331	1.12583
Ccdc66	9.97007	10.1285	11.5728	10.5571	13.8901	15.7536	14.1124	14.5854	10.7623	11.6432	10.5499	10.9851	14.9539	13.2157	13.9092	14.0263	1.38157	1.04054	1.32861
Ccdc68	0.184729	0.41274	0.254229	0.283899	0.394905	0.329769	0.889367	0.538014	0.742323	0.358026	1.28102	0.79379	0.483397	0.463264	0.668808	0.53849	1.89509	2.79603	1.89676
Ccdc69	7.01601	5.36442	6.50972	6.29672	5.74271	5.41609	4.4851	5.21463	2.79435	6.63225	4.34098	4.58919	3.8949	4.26122	5.08228	4.4128	0.828151	0.728823	0.70081
Ccdc71	34.8764	30.5355	24.4943	29.9687	32.2665	28.54	28.5726	29.793	28.8154	24.2972	21.9181	25.0102	22.5729	31.0012	25.0098	26.1946	0.994137	0.834544	0.874065
Ccdc71l	34.6181	29.4476	31.0039	31.6899	34.2404	33.3673	26.9101	31.5059	35.8233	30.8659	19.8543	28.8478	31.8408	32.8848	24.3411	29.6889	0.994196	0.910317	0.936858
Ccdc77	8.78846	7.24005	9.57881	8.53577	9.26007	8.54794	8.27415	8.69405	8.62298	7.17967	6.06666	7.28977	9.63761	6.70054	8.4704	8.26952	1.01854	0.854026	0.968807
Ccdc8	8.08686	5.64576	7.21346	6.98203	6.31698	3.41453	7.50088	5.74413	6.94207	8.86402	11.4038	9.06996	5.99867	3.64366	7.84628	5.82954	0.822702	1.29904	0.834935
Ccdc80	55.6479	64.2024	75.1067	64.9857	64.3183	53.217	131.648	83.0611	91.3115	150.759	142.815	128.295	78.0946	59.9634	129.374	89.144	1.27814	1.97421	1.37175
Ccdc82	56.0351	57.2821	70.1585	61.1586	62.02	68.2636	55.019	61.7675	58.6362	51.5623	37.6984	49.299	60.071	54.7149	51.134	55.3066	1.00996	0.806084	0.904315
Ccdc84	12.721	10.2598	13.7231	12.2346	17.2638	15.6829	12.7205	15.2224	15.3903	15.0751	7.59665	12.6874	11.7129	10.0353	9.80782	10.5187	1.24421	1.037	0.859746
Ccdc85a	110.334	133.073	129.157	124.188	128.239	129.395	86.1045	114.58	139.127	83.5018	102.031	108.22	120.086	130.492	101.732	117.437	0.922629	0.87142	0.945636
Ccdc85b	86.6835	89.1303	61.0106	78.9415	73.9363	70.5729	59.4264	67.9785	64.77	74.9961	72.4609	70.7423	48.8984	98.6233	53.9426	67.1548	0.861126	0.896137	0.850691
Ccdc85c	32.7718	36.2563	31.7663	33.5981	35.9632	29.6703	32.5936	32.7424	33.684	30.9501	36.0258	33.5533	24.0797	32.1437	28.6654	28.2963	0.974529	0.998666	0.842198
Ccdc86	9.06539	9.2845	8.73824	9.02938	14.5361	11.0911	14.8857	13.5043	9.10326	10.9695	11.1725	10.4151	7.33484	9.07814	9.18369	8.53222	1.4956	1.15347	0.94494
Ccdc88a	26.1252	28.1346	56.7881	37.016	33.8816	37.0173	35.1455	35.3481	39.9491	37.1823	37.0045	38.0453	34.2573	29.7353	33.6584	32.5503	0.954943	1.02781	0.879359
Ccdc88c	113.212	107.938	110.821	110.657	77.1298	92.5882	72.4188	80.7123	103.19	120.725	125.762	116.559	65.3882	89.8559	110.694	88.646	0.729391	1.05334	0.801088
Ccdc9	48.022	50.0046	49.3404	49.1223	46.1565	71.1612	51.8095	56.3757	50.0128	47.1623	39.6907	45.6219	20.8387	57.1239	44.5806	40.8477	1.14766	0.928741	0.831551
Ccdc90b	6.79446	6.45229	6.8225	6.68975	6.81946	7.22929	7.19156	7.0801	7.20402	8.96928	7.00955	7.72762	7.24955	8.89284	6.24138	7.46126	1.05835	1.15514	1.11533
Ccdc91	21.1955	23.5393	19.9981	21.5776	21.3196	23.7598	24.165	23.0815	22.5943	22.2336	19.7654	21.5311	20.1849	24.4552	21.3542	21.9981	1.06969	0.997843	1.01949
Ccdc92	4.56044	4.38909	3.90978	4.28644	5.27613	3.76775	4.17579	4.40656	4.86821	5.07422	2.70426	4.21556	4.97522	4.6935	4.41357	4.6941	1.02802	0.983466	1.0951
Ccdc93	22.9864	27.497	35.3437	28.609	26.0572	26.1617	27.3354	26.5181	29.7764	25.476	25.1203	26.7909	36.4748	23.992	27.1942	29.2203	0.926914	0.936449	1.02137
Ccdc94	8.69613	8.57131	8.24952	8.50565	10.4445	9.06601	6.61161	8.70737	6.65828	6.69542	6.52922	6.62764	6.59568	8.46057	7.17757	7.41127	1.02372	0.779204	0.871335
Ccdc97	53.7824	55.5938	54.3837	54.5866	52.0784	43.4223	46.7447	47.4151	53.8985	49.6675	47.3762	50.3141	40.4265	46.3783	45.1602	43.9883	0.868622	0.921729	0.805844
Cchcr1	11.6686	10.4286	10.9472	11.0148	19.1302	16.4129	17.5148	17.686	15.1065	12.6749	12.9872	13.5895	8.58574	11.7953	10.1645	10.1818	1.60565	1.23375	0.924379
Ccl11	0.203192	0.337714	0.703842	0.414916	0.646144	0.235578	1.66264	0.848121	0.676833	0.715951	0.569396	0.65406	0.312822	0.185366	2.45203	0.983406	2.04408	1.57637	2.37013
Ccl19	0.0365877	0.0376127	0.0580494	0.0440833	0.143665	0.0236478	0.0756141	0.0809756	0.259345	0.476348	0.225587	0.320427	0.183657	0.0309776	0.358874	0.19117	1.83688	7.26867	4.33656
Ccl2	0.738617	1.55688	1.38804	1.22785	7.57318	2.63746	28.186	12.7989	1.24442	6.54803	6.77829	4.85691	2.35973	1.82188	9.04996	4.41052	10.4239	3.95564	3.59208
Ccl21a	0.220056	0.614454	0.0852376	0.306583	0.0359913	0.400413	0.580057	0.33882	2.64782	4.4216	4.88588	3.9851	4.82585	2.63288	0.668808	2.70918	1.10515	12.9985	8.8367
Ccl25	1.25558	1.51936	2.05268	1.60921	1.93823	2.35488	2.20394	2.16568	1.65919	1.09493	1.19206	1.31539	1.44999	1.26608	0.84713	1.18773	1.34581	0.817417	0.738086
Ccl27a	2.2895	1.65066	2.12955	2.02324	1.86645	1.22459	1.95713	1.68272	1.92115	1.61556	1.17148	1.5694	1.70585	1.58917	2.00622	1.76708	0.831699	0.775686	0.873393
Ccl3	0.277044	0.131394	0.0196484	0.142695	0.861492	0.423961	0.0774276	0.454294	0.436702	0.631734	0.0712621	0.379899	0.0569585	0.123611	0.535067	0.238545	3.18366	2.66231	1.67171
Ccl6	0.0370258	0.0376127	0.0782936	0.0509774	1.36397	2.07231	1.66264	1.69964	0.807813	3.03194	0.444863	1.42821	2.61559	0.308876	0.84713	1.2572	33.3411	28.0165	24.6619
Ccl7	0.0924146	0.393983	0.586552	0.35765	5.92217	0.706534	20.7626	9.13043	1.11343	5.57953	1.56567	2.75288	1.47842	0.401509	5.66183	2.51392	25.529	7.69713	7.029
Ccl9	0.0185629	0.0938817	0.0782936	0.0635794	1.00506	0.918465	0.966695	0.963407	0.567682	1.32653	0.658349	0.850854	0.341251	0.123611	1.51584	0.660234	15.1528	13.3825	10.3844
Ccm2	30.7965	30.1413	25.12	28.6859	26.8829	30.0469	29.5778	28.8359	31.6535	29.3291	28.4295	29.804	24.2217	32.2671	23.5831	26.6906	1.00523	1.03898	0.930443
Ccm2l	216.607	191.082	239.721	215.803	224.137	207.8	171.471	201.136	241.759	220.148	128.198	196.702	152.523	194.629	181.307	176.153	0.932034	0.911486	0.816266
Ccna1	0.517062	0.300202	0.625649	0.480971	0.107774	0.612343	0.0774276	0.265848	0.502192	0.75806	0.640559	0.633604	0.568685	0.52502	0.713389	0.602365	0.552732	1.31734	1.25239
Ccna2	2.54798	5.17685	4.59397	4.10627	2.29715	3.27325	7.81019	4.4602	5.39214	9.22194	26.3836	13.6659	4.15077	3.55103	4.41357	4.03846	1.08619	3.32806	0.983486
Ccnb1	0.378972	0.864912	0.693179	0.645688	0.682036	0.96556	1.392	1.0132	0.950308	1.80985	6.45124	3.07047	1.02355	0.262239	1.21416	0.833316	1.56918	4.75534	1.29059
Ccnb1ip1	0.203192	0.431496	0.273778	0.302822	0.251339	0.282674	0.580057	0.371357	0.174741	0.652788	0.106843	0.311457	0.625543	0.0618553	0.0446805	0.244026	1.22632	1.02852	0.805841
Ccnb2	1.07095	2.88858	1.8572	1.93891	1.68699	0.75363	3.05454	1.83172	2.51056	5.11633	16.8299	8.15226	1.649	1.23521	3.03158	1.97193	0.944716	4.20456	1.01703
Ccnc	6.84984	7.91528	11.26	8.67504	13.8542	10.5024	12.5272	12.2946	8.99409	8.46398	8.7886	8.74889	14.9539	10.5603	11.2344	12.2495	1.41724	1.00851	1.41204
Ccnd1	300.691	371.082	322.041	331.271	368.78	380.526	394.136	381.147	301.143	383.111	416.048	366.767	389.024	451.72	298.022	379.589	1.15056	1.10715	1.14585
Ccnd2	117.609	141.348	178.811	145.923	124.507	96.7817	135.71	119	115.852	141.802	136.648	131.434	158.55	108.751	133.742	133.681	0.815497	0.90071	0.916109
Ccnd3	177.767	174.947	168.883	173.866	176.944	128.056	165.017	156.672	189.845	198.431	182.787	190.354	166.512	166.217	158.798	163.842	0.901111	1.09484	0.94235
Ccndbp1	28.3223	22.2078	20.35	23.6267	23.6525	30.259	23.1597	25.6904	20.9352	21.8967	18.7512	20.5277	22.6583	26.5548	17.6986	22.3039	1.08735	0.868835	0.944012
Ccne1	0.12934	0.356471	0.273778	0.253196	0.430796	0.565247	1.58532	0.860454	0.371212	0.673842	1.40555	0.816868	0.199105	0.123611	0.133842	0.152186	3.39837	3.22622	0.601059
Ccne2	1.45867	1.55688	1.46623	1.49393	2.11769	2.04876	3.17053	2.44566	1.87749	3.30565	2.70426	2.62913	1.87643	2.0689	1.33752	1.76095	1.63707	1.75988	1.17874
Ccnf	0.794005	1.36931	1.60307	1.25546	1.83056	0.800726	1.43066	1.35398	1.68102	2.8214	4.98144	3.16129	0.454968	0.802918	0.980872	0.746253	1.07847	2.51803	0.594405
Ccng1	37.8306	36.7813	41.3254	38.6458	43.2492	42.8807	51.8869	46.0056	36.5655	35.8769	39.0859	37.1761	49.6375	42.3333	40.5684	44.1797	1.19044	0.961971	1.1432
Ccng2	53.6714	43.9459	44.551	47.3894	46.5874	51.6639	33.251	43.8341	51.4977	46.3621	43.4262	47.0953	55.494	54.1286	44.2686	51.2971	0.924976	0.993794	1.08246
Ccnh	7.03448	7.54015	8.01494	7.52986	11.4494	9.16019	9.97537	10.195	9.03776	6.40065	7.65003	7.69615	10.8316	8.52233	8.2475	9.20048	1.35394	1.02208	1.22187
Ccni	157.171	173.417	142.079	157.556	144.824	130.346	135.349	136.84	139.059	160.833	191.286	163.726	165.39	165.942	141.505	157.612	0.868516	1.03916	1.00036
Ccnj	7.23754	7.67143	9.01192	7.97363	6.99891	7.55896	7.73286	7.43024	8.88493	7.81131	8.18375	8.29333	6.14082	7.22546	7.26674	6.87767	0.931852	1.04009	0.862552
Ccnjl	3.87731	4.4266	5.57139	4.6251	1.6511	2.61391	2.82256	2.36252	3.51475	2.8214	4.62563	3.65393	3.61061	3.24225	1.42668	2.75985	0.510805	0.790021	0.596711
Ccnk	36.0956	34.4555	39.1164	36.5558	41.5623	36.2874	44.1547	40.6681	38.2901	39.6244	39.7093	39.2079	39.2612	33.6257	32.6776	35.1882	1.11249	1.07255	0.962587
Ccnl1	117.683	140.487	181.448	146.539	146.759	174.842	194.595	172.065	192.495	163.742	137.608	164.615	186.096	170.691	199.854	185.547	1.17419	1.12335	1.26619
Ccnl2	189.171	149.058	240.277	192.835	224.1	271.291	197.299	230.897	283.544	249.27	146.309	226.374	206.568	194.71	184.208	195.162	1.19738	1.17393	1.01207
Ccno	1.01556	2.43842	1.64217	1.69872	1.22041	2.1194	1.89463	1.74481	2.35775	2.82139	2.20612	2.46175	2.89988	2.87172	3.38822	3.05327	1.02714	1.44918	1.7974
Ccnt1	56.2932	57.5821	65.9369	59.9374	57.0673	63.6501	57.7252	59.4809	56.9989	57.1	62.0891	58.7293	62.9141	51.8747	54.2545	56.3478	0.992383	0.979845	0.94011
Ccnt2	55.4625	46.5535	62.9068	54.9743	59.2921	68.1718	54.2069	60.5569	57.3695	53.4788	36.2039	49.0174	56.1194	50.9178	42.7081	49.9151	1.10155	0.891643	0.907972
Ccny	173.496	189.252	182.172	181.64	177.878	164.811	148.933	163.874	197.89	164.33	176.642	179.621	203.497	181.005	150.058	178.187	0.902191	0.988883	0.980988
Ccnyl1	45.1291	50.0771	58.0521	51.0861	59.2831	61.8416	62.541	61.2219	60.0524	55.282	48.316	54.5501	63.3063	60.2967	50.4363	58.0131	1.19841	1.06781	1.13559
Ccp110	12.6841	12.6419	14.5832	13.3031	16.9049	14.7881	18.984	16.8923	11.6792	13.896	12.9694	12.8482	18.9055	14.5126	13.3297	15.5826	1.26981	0.965807	1.17135
Ccpg1	91.3354	90.9496	89.1987	90.4946	83.0875	89.2686	72.0302	81.4621	79.4836	77.2904	78.147	78.307	93.5896	92.9417	81.4041	89.3118	0.900188	0.865323	0.98693
Ccpg1os	1.16326	1.08797	1.29029	1.18051	1.43575	1.15394	1.27601	1.28857	1.24442	1.62129	1.42334	1.42968	1.53528	1.54398	0.624228	1.2345	1.09154	1.21108	1.04573
Ccr10	0.683228	0.787867	0.215132	0.562076	0.251339	0.0942912	0.270747	0.205459	0.545852	0.358026	0.427072	0.44365	0.625543	0.586775	0.356744	0.523021	0.365536	0.789307	0.930516
Ccr2	0.0554887	0.0376127	0.0782936	0.0571317	0.107774	0.21203	0.154755	0.158186	0.10925	0.547516	0.0178905	0.224885	0.170675	0.0927329	0.312164	0.191857	2.7688	3.93627	3.35816
Ccr7	0.535525	1.12548	0.821133	0.827379	0.897384	1.20104	0.81204	0.970155	0.589513	1.32653	1.20985	1.04196	1.81957	3.08786	1.33752	2.08165	1.17256	1.25936	2.51596
Ccrl2	32.1623	29.1662	25.2566	28.8617	25.5547	34.945	22.8891	27.7963	22.9217	24.0443	28.625	25.197	30.533	28.3767	24.7423	27.884	0.963085	0.873025	0.966125
Ccs	16.8567	15.0802	15.9907	15.9759	17.551	16.6013	13.0298	15.7274	12.989	11.18	15.0331	13.0674	10.1209	17.3533	13.4188	13.631	0.984445	0.817944	0.853224
Ccsap	0.997098	1.89449	0.899326	1.26364	0.430796	0.777178	0.928031	0.712002	1.35357	2.33714	3.98517	2.55863	0.255963	0.895551	1.47126	0.874258	0.563454	2.02481	0.691858
Ccser1	2.25258	3.16992	3.14739	2.85663	3.19443	2.94358	2.08795	2.74199	4.08233	3.87412	6.49364	4.8167	2.35973	2.53207	2.76409	2.55196	0.959868	1.68615	0.893348
Ccser2	132.146	144.444	154.685	143.758	130.896	133.958	137.721	134.192	147.096	135.512	163.281	148.63	168.673	156.579	149.568	158.273	0.933453	1.03389	1.10097
Cct2	100.106	101.735	101.182	101.008	132.763	141.027	154.694	142.828	110.024	124.517	129.976	121.506	142.657	110.665	102.401	118.574	1.41403	1.20294	1.17391
Cct3	77.0252	79.9571	89.2591	82.0805	108.177	102.082	122.371	110.877	88.368	92.1558	89.4515	89.9918	133.102	85.1297	73.8697	97.3671	1.35083	1.09638	1.18624
Cct4	95.7884	102.223	112.206	103.406	127.593	107.119	137.294	124.002	115.438	118.898	110.443	114.926	170.089	103.225	103.872	125.729	1.19918	1.11141	1.21588
Cct5	104.205	110.023	107.029	107.086	134.735	114.631	148.044	132.47	123.168	116.303	131.4	123.624	140.583	96.6777	108.064	115.108	1.23705	1.15444	1.07492
Cct6a	64.6937	66.866	77.9196	69.8264	94.215	89.6706	97.6652	93.8503	68.6564	71.8378	72.7642	71.0861	114.854	71.5126	66.0685	84.145	1.34405	1.01804	1.20506
Cct7	124.937	123.454	118.421	122.271	150.494	140.363	168.689	153.182	137.441	132.286	132.486	134.071	196.844	121.071	109.803	142.573	1.25281	1.09651	1.16604
Cct8	69.3653	72.8112	87.0095	76.3953	93.3176	100.457	115.953	103.243	84.6999	91.1238	82.6732	86.1656	134.639	79.3244	73.3352	95.7662	1.35142	1.12789	1.25356
Ccz1	28.156	25.6025	26.5077	26.7554	30.1129	30.73	28.6886	29.8438	26.2835	24.4864	24.551	25.107	29.5097	33.7803	27.8184	30.3695	1.11543	0.938389	1.13508
Cd109	20.3278	21.6824	22.3635	21.4579	23.5448	22.5118	23.2757	23.1108	35.5832	39.2456	84.0068	52.9452	24.1934	22.2629	30.0474	25.5012	1.07703	2.4674	1.18843
Cd14	2.41874	3.11365	1.91584	2.48274	7.39372	13.022	7.07558	9.16377	8.36103	8.61137	12.0621	9.67817	8.67102	3.92156	7.75711	6.78323	3.69098	3.89817	2.73215
Cd151	292.506	264.727	217.188	258.14	323.064	274.891	243.739	280.565	258.676	241.881	262.319	254.292	260.401	283.518	221.346	255.088	1.08687	0.985092	0.988177
Cd164	131.456	125.162	135.685	130.768	156.845	141.052	145.028	147.642	126.963	123.885	125.511	125.453	193.716	156.087	138.868	162.89	1.12904	0.959358	1.24565
Cd19	0.147803	1.06921	0.48881	0.568608	1.11273	0.447508	0.580057	0.713432	0.218401	1.07388	0.71172	0.668	0.284392	1.23521	0.80255	0.774051	1.2547	1.1748	1.36131
Cd1d1	4.90997	3.72655	4.88457	4.50703	4.01781	4.2858	2.82256	3.70872	4.9554	6.18786	7.64645	6.26324	4.88993	4.60087	4.5919	4.69423	0.822875	1.38966	1.04154
Cd2	0.203192	0.225176	0.430165	0.286178	0.215448	0.353317	0.154755	0.241173	0.174741	0.37908	0.302539	0.285453	0.511826	0.494142	0.267583	0.424517	0.84274	0.997469	1.4834
Cd200	477.199	390.405	384.051	417.218	326.001	416.323	256.335	332.886	331.066	296.867	259.786	295.906	354.748	477.148	326.951	386.282	0.797871	0.709236	0.925852
Cd22	0.0924146	0.619059	0.312874	0.341449	0.143665	0.565247	0.81204	0.506984	0.131081	0.421189	0.302539	0.284936	0.454968	0.64853	0.0892611	0.397586	1.4848	0.834491	1.16441
Cd247	6.84495	3.86391	4.61158	5.10681	2.26125	2.61391	2.00873	2.29463	1.85566	1.87395	3.08066	2.27009	2.5303	3.53712	2.63035	2.89926	0.449327	0.444522	0.567723
Cd248	4.02502	7.22129	5.37591	5.54074	9.29596	7.04089	20.2599	12.1989	8.47018	24.8444	23.5192	18.9446	5.85652	6.42265	15.425	9.23472	2.20168	3.41914	1.66669
Cd24a	9.23156	7.07124	9.28559	8.52946	7.68085	6.9938	8.19683	7.62383	7.07305	5.43215	4.91028	5.80516	5.79967	6.7623	9.27285	7.27827	0.893823	0.680601	0.85331
Cd27	0.923246	0.375227	0.567003	0.621825	0.53847	0.400413	0.541393	0.493425	0.480362	0.273808	0.782883	0.512351	0.170675	0.741163	0.356744	0.422861	0.793511	0.823947	0.680031
Cd274	69.3837	64.4094	52.3312	62.0414	43.5363	52.6765	37.968	44.7269	32.9417	46.362	43.5335	40.9457	56.1194	72.439	67.6734	65.4106	0.72092	0.659974	1.05431
Cd276	11.0778	7.95277	6.02101	8.35053	8.25511	7.77086	10.594	8.87332	17.0495	20.9913	45.8463	27.9624	3.8949	8.1518	7.26672	6.43781	1.06261	3.34858	0.770946
Cd2ap	118.54	115.338	145.385	126.421	124.192	119.617	109.974	117.928	111.072	103.856	109.725	108.218	131.415	122.922	118.415	124.251	0.932817	0.85601	0.982832
Cd2bp2	53.9864	50.9793	45.6454	50.2037	50.4273	55.1961	47.7113	51.1116	50.8428	51.7735	54.2605	52.2923	47.591	54.806	44.6251	49.0074	1.01808	1.0416	0.97617
Cd300lg	1325.13	1134.1	931.649	1130.29	1030.58	804.649	695.05	843.426	819.976	841.774	603.66	755.137	1069.99	1191.58	869.164	1043.58	0.746202	0.668089	0.923281
Cd302	6.88678	7.61516	5.94282	6.81492	7.46551	7.5354	11.4059	8.80227	7.44414	7.09545	10.4787	8.33943	7.05056	6.76231	7.13299	6.98195	1.29162	1.2237	1.02451
Cd320	5.74207	4.55789	3.46017	4.58671	7.53729	5.55738	8.35147	7.14871	5.95972	6.19011	6.26236	6.1374	4.86149	4.35384	4.14609	4.45381	1.55857	1.33808	0.971024
Cd34	678.541	600.14	574.015	617.565	644.313	679.853	630.112	651.426	744.237	758.423	1044.9	849.187	778.757	797.331	681.687	752.592	1.05483	1.37506	1.21864
Cd36	5331.48	4752.2	4490.22	4857.97	4401.57	4058.8	2807.36	3755.91	3782.24	3216.2	2782.65	3260.36	6841.78	5770.32	3705.09	5439.06	0.773144	0.671137	1.11962
Cd37	0.240118	0.619059	0.508358	0.455845	0.646144	0.96556	1.16001	0.923905	0.589512	1.78973	0.960788	1.11334	0.995123	1.23521	0.490486	0.90694	2.0268	2.44237	1.98958
Cd38	142.922	108.768	121.649	124.446	132.367	126.028	106.171	121.522	107.863	112.22	107.828	109.304	179.758	153.338	110.114	147.737	0.976501	0.87832	1.18715
Cd3eap	9.5085	7.70896	10.4194	9.21229	11.1623	13.5401	11.2513	11.9846	8.68848	10.3168	6.84945	8.61824	5.11736	9.07812	8.38124	7.52557	1.30093	0.935516	0.816906
Cd40	13.1272	9.64085	9.07056	10.6129	11.1982	11.8447	9.47273	10.8385	13.4256	14.8014	14.5705	14.2658	10.9738	14.8522	10.2536	12.0265	1.02126	1.3442	1.1332
Cd44	15.6382	18.6438	16.3621	16.8814	21.6426	18.8854	29.3073	23.2784	11.1334	21.3282	31.8096	21.4237	16.0626	16.0565	23.3157	18.4783	1.37894	1.26908	1.0946
Cd46	7.40373	4.67043	7.44804	6.5074	5.85039	7.37056	5.25838	6.15978	8.5575	4.06361	1.33439	4.65183	5.71438	5.77422	4.94854	5.47905	0.94658	0.714853	0.841972
Cd47	134.262	122.891	152.518	136.557	124.974	128.36	110.462	121.265	112.141	102.894	111.209	108.748	175.095	144.106	128.258	149.153	0.88802	0.796356	1.09224
Cd53	0.258581	0.300202	1.09481	0.551198	0.574362	0.635891	0.850704	0.686986	1.15709	1.07388	0.373701	0.868224	0.170675	0.679408	0.668808	0.506297	1.24635	1.57516	0.91854
Cd55	14.9916	15.4365	16.8704	15.7662	13.8901	13.6107	21.3812	16.294	19.167	27.6866	19.4982	22.1173	18.6497	15.3154	18.7239	17.563	1.03348	1.40283	1.11397
Cd59a	40.6004	38.3558	37.7867	38.9143	52.1145	40.9018	40.1716	44.396	51.6507	35.2456	32.0235	39.6399	55.0397	45.9462	36.021	45.669	1.14087	1.01865	1.17358
Cd63	6.79733	10.3168	9.30144	8.80519	28.041	27.9276	45.1475	33.7054	17.9299	27.4686	31.498	25.6322	10.1778	9.91459	21.1138	13.7354	3.8279	2.91103	1.55992
Cd68	0.57245	0.97543	0.918875	0.822252	0.394905	0.871369	2.82256	1.36294	1.68102	3.41092	1.28102	2.12432	0.881406	0.710285	1.24836	0.946684	1.65758	2.58354	1.15133
Cd72	0.0924146	0.0751254	0.176036	0.114525	0.359013	0.188482	0.502729	0.350075	0.458532	0.273808	0.231377	0.321239	0.199105	0.123611	0.133842	0.152186	3.05674	2.80496	1.32884
Cd74	8.60383	11.8166	8.99237	9.80427	4.5942	5.36899	10.0914	6.68486	7.98991	11.6642	10.3008	9.98497	9.49543	13.0922	18.7239	13.7705	0.681832	1.01843	1.40454
Cd79a	0.720154	1.14424	0.723391	0.862595	0.251339	0.588795	0.889367	0.5765	0.480362	0.75806	0.622768	0.620397	0.767689	1.35872	0.936291	1.0209	0.668333	0.719221	1.18352
Cd81	791.323	642.873	629.648	687.948	759.211	647.921	623.483	676.872	676.445	635.116	585.438	632.333	943.402	770.204	611.768	775.125	0.983899	0.919158	1.12672
Cd82	10.007	10.2598	11.045	10.4373	9.97791	13.3046	15.1177	12.8001	15.8925	14.3172	26.312	18.8406	7.81814	7.84301	8.29208	7.98441	1.22638	1.80512	0.764991
Cd83	5.16972	4.33282	2.83462	4.11239	2.29715	3.48517	2.86122	2.88118	3.31828	5.36899	3.59378	4.09368	2.89988	5.00227	7.35588	5.08601	0.70061	0.995452	1.23675
Cd84	0.0185629	0.0938817	0.215132	0.109192	0.323122	0.353317	0.193419	0.289953	0.349382	0.715951	0.391491	0.485608	0.312822	0.154488	0.668808	0.378706	2.65543	4.44728	3.46825
Cd9	161.218	135.346	131.346	142.637	155.552	152.189	171.628	159.79	166.149	164.182	189.984	173.438	179.502	161.52	162.092	167.705	1.12026	1.21594	1.17575
Cd93	1304.17	1216.14	1161.17	1227.16	1121.96	1159.24	1107.29	1129.5	1147.48	1279.37	1769.8	1398.88	1139.59	1202.53	1045.55	1129.22	0.920415	1.13994	0.920192
Cd99l2	45.2335	46.3286	39.9956	43.8526	40.1623	37.6529	37.3104	38.3752	34.8408	36.7189	44.9031	38.8209	41.8195	38.8439	34.6393	38.4342	0.875096	0.88526	0.876442
Cda	3.08341	3.45127	2.89326	3.14265	4.52241	4.68611	5.45169	4.88674	4.19147	5.07422	6.0133	5.093	4.06548	3.76717	2.63035	3.48767	1.55497	1.62061	1.10979
Cdadc1	22.5987	22.5265	22.8913	22.6722	20.53	23.6892	17.4761	20.5651	22.7689	20.6755	17.9329	20.4591	21.7769	23.4671	20.8192	22.0211	0.907064	0.902388	0.971282
Cdan1	41.3314	42.2809	47.4753	43.6959	48.3743	33.9211	39.0134	40.4363	36.7987	37.9549	35.6983	36.8173	34.9325	35.6429	39.8077	36.7944	0.925403	0.842581	0.842056
Cdc123	14.6781	13.4109	12.7848	13.6246	20.4582	19.2622	19.0227	19.581	13.6658	15.1804	15.549	14.7984	12.111	16.5505	16.5841	15.0819	1.43718	1.08615	1.10696
Cdc14a	14.7888	13.4297	14.4072	14.2086	15.4333	16.0833	13.0685	14.8617	13.0982	19.7492	15.6202	16.1559	19.4741	16.952	17.8769	18.101	1.04597	1.13705	1.27395
Cdc14b	3.72961	3.60132	3.81204	3.71432	4.45063	5.58093	3.28652	4.43936	3.38376	3.49514	3.20239	3.36043	3.78119	2.43943	3.78945	3.33669	1.1952	0.904722	0.898331
Cdc16	33.7134	28.1722	32.7633	31.5496	35.8914	34.0738	32.6324	34.1992	32.396	30.4447	30.2619	31.0342	23.3974	32.3597	27.5509	27.7693	1.08398	0.983663	0.880179
Cdc20	6.01901	8.92812	5.27817	6.74177	8.36278	5.9577	7.77152	7.364	7.11671	10.5694	26.1699	14.6187	6.82312	6.85493	6.4197	6.69925	1.0923	2.16837	0.993694
Cdc23	40.2679	35.337	38.7255	38.1101	40.5932	38.8304	37.2333	38.8856	35.2996	35.2031	31.9163	34.1397	36.6453	39.0912	33.5247	36.4204	1.02035	0.895816	0.955662
Cdc25a	7.97607	8.70305	9.77431	8.81781	12.1314	10.0079	12.1019	11.4137	10.6095	10.7168	12.3289	11.2184	10.5758	8.30619	8.60415	9.16205	1.2944	1.27224	1.03904
Cdc25b	9.98859	7.50264	8.73823	8.74315	13.3158	17.19	11.5992	14.035	16.0671	19.2227	19.552	18.2806	20.2985	11.6101	16.272	16.0602	1.60526	2.09085	1.83689
Cdc26	23.631	19.7616	23.1789	22.1905	24.4605	31.3568	21.5268	25.7814	21.8672	23.8829	19.4387	21.7296	26.7458	24.2035	19.293	23.4141	1.16182	0.97923	1.05514
Cdc27	25.9406	24.8523	26.8791	25.8907	31.0461	28.9404	28.7273	29.5713	28.3573	25.9603	28.7671	27.6949	33.0917	29.2103	25.3665	29.2228	1.14216	1.06969	1.1287
Cdc34	32.9562	31.8485	27.1919	30.6655	34.2761	32.2607	33.5988	33.3785	24.0994	29.6027	25.8853	26.5291	22.0042	29.488	26.2581	25.9168	1.08847	0.865112	0.845143
Cdc34b	0.221918	0.41274	0.176164	0.270274	0.251609	0.0942912	0.154934	0.166945	0.241358	0.231699	0.178005	0.217021	0.0570326	0.309216	0.178422	0.181557	0.617687	0.802965	0.671751
Cdc37	142.351	143.825	115.827	134.001	141.449	153.157	142.594	145.733	129.058	138.897	146.043	137.999	79.9715	154.944	132.494	122.47	1.08755	1.02984	0.913947
Cdc37l1	45.8619	41.039	47.796	44.899	47.3408	50.5101	42.6076	46.8195	41.9139	39.3088	32.0943	37.7723	38.9197	43.2906	39.8105	40.6736	1.04277	0.841274	0.905892
Cdc40	24.6481	19.3191	22.3439	22.1037	20.7812	24.0424	23.0824	22.6353	22.5943	17.8543	18.9826	19.8104	28.5999	23.7141	22.4687	24.9276	1.02405	0.896248	1.12776
Cdc42	303.686	290.183	292.282	295.384	328.441	337.477	344.345	336.754	282.778	287.032	279.869	283.226	386.029	348.2	290.536	341.588	1.14006	0.958842	1.15642
Cdc42bpa	137.068	151.288	168.703	152.353	140.587	125.18	122.139	129.302	154.403	123.253	130.762	136.139	129.695	129.624	123.533	127.617	0.8487	0.893578	0.837642
Cdc42bpb	398.122	435.441	415.253	416.272	409.773	357.369	371.055	379.399	471.95	434.724	442.614	449.763	341.486	403.14	360.961	368.529	0.911421	1.08045	0.885308
Cdc42bpg	14.5489	17.5373	15.6779	15.9214	15.2539	10.4318	13.5324	13.0727	13.9059	17.0121	15.3711	15.4297	8.69945	12.9687	13.9984	11.8888	0.821079	0.969119	0.746723
Cdc42ep1	321.384	290.667	268.439	293.497	299.98	187.629	237.898	241.836	254.583	267.813	241.417	254.604	219.815	253.505	250.275	241.198	0.823981	0.867486	0.821809
Cdc42ep2	87.3297	74.1064	66.3083	75.9148	79.5353	52.2056	63.5247	65.0885	63.5475	65.8163	54.9906	61.4515	65.7285	64.5343	57.1078	62.4569	0.857389	0.809479	0.822723
Cdc42ep3	88.1236	78.683	76.7471	81.1846	76.0898	78.532	65.8059	73.4759	81.0552	77.5858	64.0282	74.2231	82.0753	104.428	67.6734	84.7256	0.905048	0.914251	1.04362
Cdc42ep4	124.038	126.554	96.1595	115.584	131.755	106.297	120.784	119.612	182.849	138.094	155.198	158.714	109.166	136.105	122.063	122.445	1.03485	1.37315	1.05936
Cdc42ep5	7.75452	7.27757	4.94584	6.65931	5.99396	5.03933	7.50088	6.17806	4.54076	6.54804	7.61444	6.23441	3.46847	5.40369	7.13299	5.33505	0.927732	0.936195	0.801142
Cdc42se1	85.3541	84.2349	74.3818	81.3236	79.356	66.3581	74.9689	73.561	77.7808	83.3551	95.4633	85.5331	69.5094	73.5198	69.0554	70.6949	0.904547	1.05176	0.869303
Cdc42se2	120.766	110.363	108.924	113.351	103.044	96.3345	91.4399	96.9395	91.0318	96.5348	94.9124	94.1597	121.905	105.416	89.2503	105.524	0.855215	0.830691	0.930947
Cdc45	1.84639	1.6319	1.73991	1.7394	2.58428	2.61391	4.29178	3.16332	1.89932	2.92667	4.62563	3.15054	2.30287	2.0689	2.27371	2.21516	1.81863	1.81128	1.27352
Cdc5l	42.9401	44.5254	45.7196	44.395	44.5491	46.4569	38.2966	43.1009	42.5917	41.7769	38.6793	41.016	52.3281	44.1833	40.9525	45.8213	0.970849	0.923886	1.03213
Cdc6	2.38181	2.3634	2.58049	2.4419	2.69195	2.00166	4.21446	2.96936	1.48455	1.76867	4.53653	2.59658	3.38318	2.59382	1.07003	2.34901	1.216	1.06335	0.96196
Cdc7	1.77254	2.34464	3.16694	2.42804	4.63008	4.38	3.90514	4.30507	3.07814	2.94772	3.66495	3.23027	2.70088	2.43943	3.96777	3.03603	1.77307	1.3304	1.2504
Cdc73	32.9563	33.4989	41.5601	36.0051	36.717	37.5589	38.0452	37.4404	31.7628	29.2869	28.8208	29.9568	45.9136	36.096	34.5055	38.8384	1.03986	0.832016	1.07869
Cdca2	0.794005	1.05046	0.899326	0.914597	0.430796	0.894917	2.86122	1.39564	1.65919	3.11616	5.31946	3.36494	1.33627	1.04994	1.33752	1.24124	1.52597	3.67915	1.35715
Cdca3	0.904783	1.36931	1.173	1.14903	0.969166	1.60135	1.93329	1.50127	1.68102	2.21082	7.84572	3.91252	1.25099	0.957307	1.3821	1.1968	1.30655	3.40506	1.04157
Cdca4	17.2445	14.6113	14.4073	15.421	18.6995	14.7647	18.0175	17.1606	13.6003	15.1172	17.1679	15.2951	13.5893	13.6171	13.5526	13.5863	1.1128	0.991836	0.881026
Cdca5	0.221655	0.82538	0.586552	0.544529	0.323122	0.306221	1.35333	0.660891	0.589513	2.31609	2.66868	1.85809	0.0853877	0.463264	0.624228	0.39096	1.21369	3.4123	0.717978
Cdca7	5.77899	5.85208	9.1292	6.92009	8.32689	10.5966	10.13	9.6845	5.71959	8.06396	5.92434	6.5693	6.62411	5.49632	6.37512	6.16518	1.39948	0.949308	0.890911
Cdca7l	0.184729	0.20642	0.957971	0.449707	0.466688	0.659439	1.23734	0.787822	0.393042	1.45286	1.95706	1.26765	0.341251	0.308876	0.668808	0.439645	1.75186	2.81885	0.977626
Cdca8	1.1448	2.40091	1.64216	1.72929	2.0818	1.88392	3.47984	2.48185	1.61553	3.89517	10.283	5.26457	2.84302	1.32784	1.3821	1.85099	1.43519	3.04435	1.07037
Cdh11	1.11627	1.54028	2.09424	1.5836	0.862546	0.989108	2.4791	1.44358	3.60548	10.1062	9.8473	7.85299	2.41976	1.7632	4.16105	2.78134	0.911586	4.95896	1.75634
Cdh13	243.105	228.945	214.035	228.695	302.199	215.296	248.415	255.303	243.643	241.787	369.764	285.065	237.383	243.594	266.634	249.204	1.11635	1.24648	1.08968
Cdh19	0.166266	0.337714	0.273778	0.259253	0.251339	0.306222	1.16001	0.572524	0.851474	1.97922	0.67614	1.16894	0.36968	0.216243	1.64958	0.745168	2.20836	4.5089	2.87429
Cdh2	1.51406	1.57563	1.30984	1.46651	1.2563	0.565247	3.17053	1.66403	2.09579	6.08484	6.84945	5.01003	1.50685	1.29696	2.54119	1.78167	1.13468	3.41629	1.2149
Cdh23	110.907	124.184	105.405	113.499	68.5528	55.7374	41.0611	55.1171	61.8442	73.1007	39.157	58.034	50.3197	76.7308	61.432	62.8275	0.485619	0.511318	0.553553
Cdh24	0.738617	0.844136	0.312874	0.631876	0.430796	0.777178	1.16001	0.789328	1.30991	2.27398	2.68647	2.09012	0.454968	1.17345	0.579647	0.736022	1.24918	3.3078	1.16482
Cdh3	0.0370258	0.0001	0.0782936	0.0384731	0.0001	0.117839	0.0774276	0.0651222	0.393042	0.75806	2.15275	1.10128	0.0001	0.154488	0.0446805	0.0664228	1.69267	28.6248	1.72647
Cdh4	0.88632	1.10672	1.46623	1.15309	0.933275	0.96556	1.27601	1.05828	1.04794	1.2002	2.04601	1.43138	1.25099	0.895551	1.11461	1.08705	0.917779	1.24135	0.942728
Cdh5	3189.12	2987.94	2585.45	2920.84	2649.75	2262.03	2173.29	2361.69	2427.4	2417.14	3096.44	2646.99	2453.3	2685.43	2369.05	2502.59	0.808566	0.906245	0.856807
Cdh6	0.406284	2.11957	1.58352	1.36979	0.574362	1.27168	0.81204	0.886027	0.829644	0.273808	1.76136	0.954937	0.73926	0.741163	1.96164	1.14735	0.646834	0.697141	0.837612
Cdhr4	1.44631	2.07102	2.24687	1.9214	1.20978	2.789	1.14948	1.71609	2.35567	2.42876	1.1257	1.97004	1.12887	1.38761	0.815887	1.11079	0.893144	1.02532	0.578114
Cdip1	41.9851	38.0941	37.6111	39.2301	41.6339	27.551	32.0911	33.7587	29.1869	39.3721	31.0623	33.2071	31.2153	32.823	30.0474	31.3619	0.86053	0.84647	0.799435
Cdipt	155.734	141.967	126.4	141.367	128.742	114.937	110.772	118.15	125.566	130.537	147.326	134.476	130.177	153.585	133.428	139.063	0.83577	0.951257	0.983704
Cdiptos	2.86185	2.19459	1.93539	2.33061	3.3021	4.07387	1.70131	3.02576	3.1218	2.5898	2.27729	2.66296	3.18417	2.80996	4.90396	3.6327	1.29827	1.1426	1.55869
Cdk1	1.6433	2.92609	1.779	2.11613	2.44071	2.661	5.3357	3.47914	4.58442	6.19011	15.5134	8.76264	4.23606	1.85276	2.94242	3.01041	1.6441	4.14088	1.4226
Cdk10	17.2273	13.1421	16.1939	15.5211	18.4082	20.0152	15.1558	17.8597	14.9446	16.5626	10.3855	13.9642	12.0171	12.7107	9.79953	11.5091	1.15067	0.899694	0.741514
Cdk11b	84.6136	85.8486	128.064	99.5087	108.07	159.603	109.265	125.646	114.739	102.704	71.5532	96.3321	79.8586	99.3357	102.535	93.9098	1.26266	0.968077	0.943734
Cdk12	56.1642	59.1199	65.1749	60.153	48.2381	54.0895	49.7604	50.696	54.1386	53.7098	54.3856	54.078	43.9517	46.3781	52.3822	47.5707	0.842784	0.899008	0.790828
Cdk13	59.1558	61.0333	69.142	63.1104	59.9743	51.6876	57.5316	56.3978	62.2814	60.0057	60.772	61.0197	52.878	53.6037	57.8211	54.7676	0.893638	0.966873	0.867807
Cdk14	19.0909	23.2205	23.7711	22.0275	31.6923	22.5118	24.3584	26.1875	24.952	19.9177	23.1102	22.66	24.0512	18.7737	18.8131	20.546	1.18885	1.02871	0.932743
Cdk15	0.147803	0.375227	0.0782936	0.200441	0.0718827	0.5417	0.464066	0.359216	0.218401	0.252753	0.106843	0.192666	0.0285292	0.247121	0.356744	0.210798	1.79213	0.961208	1.05167
Cdk16	78.709	74.9887	75.0838	76.2605	84.2018	70.0066	80.1894	78.1326	77.6076	77.9425	81.6214	79.0572	69.0549	73.3349	70.7046	71.0315	1.02455	1.03667	0.931432
Cdk17	92.7394	89.3547	108.824	96.9727	118.334	127.559	103.233	116.375	99.4591	101.419	87.5118	96.13	127.42	109.864	92.7719	110.019	1.20008	0.99131	1.13453
Cdk18	0.406284	0.431496	0.254229	0.364003	0.323122	0.282674	0.541393	0.382396	0.567682	0.252753	0.569396	0.463277	0.312822	0.154488	1.15919	0.542167	1.05053	1.27273	1.48946
Cdk19	139.967	111.304	145.227	132.166	118.046	131.353	117.536	122.312	107.777	113.781	114.729	112.096	127.387	133.357	141.987	134.244	0.92544	0.848143	1.01572
Cdk2	38.3659	36.6125	37.963	37.6471	40.9881	42.4099	36.5762	39.9914	37.0895	33.4344	33.7487	34.7575	33.9446	34.7992	36.0211	34.9216	1.06227	0.923245	0.927604
Cdk20	10.0439	6.75238	5.29772	7.36467	6.56821	7.39411	5.49036	6.48423	6.39632	6.27432	4.39436	5.68833	5.57223	8.12092	4.90396	6.19904	0.880451	0.772382	0.841727
Cdk2ap1	34.5362	35.9724	28.8812	33.1299	33.2276	23.6661	36.9223	31.272	32.0918	36.7745	40.1814	36.3492	36.5363	40.1929	28.6508	35.1267	0.94392	1.09717	1.06027
Cdk2ap2	15.1581	15.3803	14.7787	15.1057	18.7354	12.0331	21.3039	17.3575	14.7354	18.1069	13.165	15.3358	15.8067	14.2656	16.1829	15.4184	1.14907	1.01523	1.0207
Cdk4	67.5936	55.9882	49.2815	57.6211	68.5524	55.9493	70.6777	65.0598	51.2353	63.9429	66.6794	60.6192	49.3532	63.5772	50.3315	54.4206	1.1291	1.05203	0.944457
Cdk5	17.9276	13.1108	14.2509	15.0964	14.7514	15.2591	13.6484	14.553	16.0234	16.7384	14.5705	15.7774	10.4336	14.7905	13.6417	12.9553	0.964	1.04511	0.858167
Cdk5r1	1.55098	1.38807	1.64217	1.52707	0.861492	2.07231	2.43592	1.78991	1.79017	1.09493	2.40182	1.76231	1.96172	1.29696	1.91706	1.72525	1.17212	1.15404	1.12977
Cdk5rap1	5.3728	4.2953	4.71126	4.79312	5.09667	4.73321	4.75575	4.86188	5.76324	3.13721	3.1846	4.02835	5.28793	6.05211	3.07616	4.8054	1.01434	0.840444	1.00256
Cdk5rap2	36.2219	46.8709	41.3356	41.4761	37.6336	41.1558	39.5702	39.4532	42.9012	43.1276	46.4405	44.1564	30.7779	41.7639	38.7237	37.0885	0.951227	1.06462	0.894213
Cdk5rap3	20.5492	15.2678	14.0749	16.6306	19.6686	22.4647	16.0456	19.393	18.25	18.7386	17.3281	18.1056	9.69449	19.3604	16.1828	15.0792	1.1661	1.08869	0.906714
Cdk6	13.7365	12.0792	20.4673	15.4277	14.3207	16.5542	17.9788	16.2846	19.5162	18.8859	23.5725	20.6582	17.1998	14.1112	18.8131	16.708	1.05554	1.33904	1.08299
Cdk7	12.6472	10.1285	9.57881	10.7848	13.9977	13.9404	13.9964	13.9782	12.6834	12.9275	9.26897	11.6266	13.1344	14.0494	12.973	13.3856	1.29609	1.07805	1.24115
Cdk8	14.7746	14.7469	15.7471	15.0895	15.3921	19.5489	21.8187	18.9199	16.9301	21.0498	13.9601	17.3133	16.8413	15.4698	16.5639	16.2917	1.25384	1.14737	1.07967
Cdk9	80.7564	77.4462	74.3423	77.515	82.9806	86.396	74.621	81.3325	73.3275	77.2279	67.0166	72.524	59.9002	75.3107	74.6282	69.9464	1.04925	0.935613	0.90236
Cdkal1	7.99454	8.36543	8.11269	8.15755	7.60906	8.40666	9.00876	8.34149	6.7456	6.27432	8.48618	7.1687	6.5104	8.27531	7.53421	7.43997	1.02255	0.878781	0.912035
Cdkl1	1.1448	0.637816	0.742939	0.841852	0.897384	0.494604	0.773376	0.721788	0.458532	1.22126	1.24544	0.975077	0.682402	0.864674	1.07003	0.872369	0.857381	1.15825	1.03625
Cdkl2	1.05249	1.65066	0.840681	1.18128	1.72288	1.15394	2.04928	1.64203	1.83383	1.97922	1.38776	1.7336	2.27444	2.00715	3.34364	2.54174	1.39005	1.46757	2.15169
Cdkl3	0.88632	1.42558	1.64216	1.31802	2.15358	2.49617	1.12135	1.9237	1.35357	1.36864	1.10311	1.27511	0.73926	1.11169	0.579647	0.810199	1.45954	0.967441	0.614709
Cdkl5	5.18818	6.0584	4.67216	5.30625	6.38876	3.46163	3.78915	4.54651	5.47945	5.26371	4.46552	5.06956	6.65254	4.16858	4.72564	5.18225	0.856823	0.955395	0.976633
Cdkn1a	436.415	503.909	397.572	445.965	356.007	408.168	514.018	426.064	657.503	391.802	332.141	460.482	366.145	463.83	430.338	420.104	0.955375	1.03255	0.942011
Cdkn1b	133.449	120.526	127.65	127.208	126.769	136.153	97.5102	120.144	114.608	113.778	98.0249	108.804	135.665	121.657	104.184	120.502	0.944467	0.855318	0.947281
Cdkn1c	266.437	250.596	193.773	236.935	145.609	172.631	124.652	147.631	151.236	153.738	110.037	138.337	140.809	237.914	120.323	166.349	0.623084	0.58386	0.702085
Cdkn2aip	34.8766	35.6747	36.0865	35.5459	28.0312	36.9704	32.439	32.4802	37.0022	38.9297	26.4725	34.1348	34.4281	40.5118	35.7091	36.883	0.913753	0.960301	1.03762
Cdkn2aipnl	31.3686	27.3281	25.9604	28.219	30.4719	33.0141	32.8643	32.1168	32.5924	33.3925	29.8881	31.9577	28.344	32.823	25.1435	28.7702	1.13812	1.13249	1.01953
Cdkn2b	1.03402	0.844136	0.840681	0.906279	1.79467	1.50716	2.12661	1.80948	1.39723	1.24231	3.36251	2.00068	1.848	1.60574	1.20377	1.5525	1.9966	2.20758	1.71305
Cdkn2c	7.34834	10.3911	6.88114	8.20686	10.5163	7.5354	10.0527	9.36813	7.44416	10.3589	23.5548	13.786	8.61416	9.41777	8.15834	8.73009	1.1415	1.67981	1.06376
Cdkn2d	19.5707	28.4723	19.8221	22.6217	21.0684	24.0426	21.4585	22.1898	22.9437	21.5177	32.5032	25.6549	17.0292	25.999	22.3796	21.8026	0.980909	1.13408	0.963791
Cdkn3	0.110877	0.243933	0.0587452	0.137852	0.0359913	0.117839	0.618721	0.257517	0.371212	0.779115	1.45892	0.869749	0.0853877	0.247121	0.445905	0.259471	1.86807	6.30931	1.88225
Cdnf	0.794005	0.544034	0.840681	0.72624	1.00506	0.989108	0.81204	0.935403	0.698663	0.779115	0.800673	0.759484	0.426538	0.988184	1.24836	0.887694	1.28801	1.04578	1.22231
Cdo1	0.88632	0.712841	1.19255	0.93057	1.04095	0.847821	1.12135	1.00337	1.30991	2.06344	0.889626	1.42099	0.653972	0.52502	1.42668	0.868557	1.07824	1.52701	0.93336
Cdon	5.68669	4.65168	5.3759	5.23809	5.49148	5.93413	9.47274	6.96612	7.9681	11.4748	10.0339	9.8256	7.05053	4.81702	8.11376	6.66044	1.3299	1.8758	1.27154
Cdpf1	7.82838	5.77705	4.94584	6.18376	7.28604	6.05188	7.92618	7.08803	4.73723	4.67419	5.39062	4.93401	6.11238	6.17563	5.43893	5.90898	1.14623	0.797899	0.955565
Cdr2	39.0861	54.4498	53.9146	49.1502	63.6714	50.6279	68.2031	60.8341	53.3529	52.6784	73.8665	59.9659	50.8315	43.0435	51.8027	48.5592	1.23772	1.22006	0.987977
Cdr2l	24.3342	24.2708	28.3648	25.6566	31.1179	26.5149	35.2615	30.9648	34.6226	38.8035	49.2087	40.8783	23.1984	18.6193	24.876	22.2312	1.20689	1.59328	0.866492
Cds1	2.76954	2.71977	2.15042	2.54658	2.01002	2.75519	2.35859	2.3746	1.65919	2.3582	1.97485	1.99741	2.13229	2.84084	2.94242	2.63852	0.932468	0.784352	1.0361
Cds2	454.695	463.259	415.554	444.503	401.055	371.365	316.286	362.902	412.313	360.801	320.112	364.409	389.708	410.612	334.363	378.228	0.816423	0.819812	0.850901
Cdt1	6.77599	6.0584	6.25558	6.36332	7.07069	8.21829	9.35675	8.21524	4.97737	6.61121	8.69969	6.76276	5.14579	4.90964	7.17757	5.74433	1.29103	1.06277	0.902725
Cdv3	77.1788	86.5534	83.1728	82.3017	100.885	92.8028	104.154	99.2806	92.1252	86.4191	100.05	92.8648	89.8126	90.3763	75.3991	85.196	1.2063	1.12835	1.03517
Cdyl	19.552	19.9195	18.5905	19.354	23.6164	24.3959	21.5744	23.1956	21.0655	18.4229	19.7122	19.7335	20.8104	22.5094	23.1373	22.1524	1.19849	1.01961	1.14459
Cdyl2	2.4372	3.30122	2.61959	2.786	3.19443	3.39098	3.59583	3.39375	3.29644	3.20038	4.8747	3.79051	1.99015	2.80996	3.87861	2.89291	1.21814	1.36055	1.03837
Ceacam1	279.616	241.102	284.245	268.321	248.084	238.428	227.985	238.166	296.389	213.024	173.279	227.564	328.417	267.508	224.84	273.588	0.887615	0.848104	1.01963
Ceacam2	1.05366	1.27012	1.59145	1.30508	1.50062	0.850568	2.14179	1.49766	1.31785	0.318259	0.833961	0.823357	1.76303	1.49864	0.78011	1.34726	1.14756	0.630888	1.03232
Cebpa	10.284	14.6113	8.54273	11.146	9.54721	9.06598	11.5606	10.0579	10.5004	14.296	10.8523	11.8829	11.3149	15.4698	11.6802	12.8216	0.902379	1.06611	1.15033
Cebpb	26.7898	59.8891	37.4548	41.3779	38.9063	32.0722	71.9534	47.644	41.4991	55.4996	67.6041	54.8676	40.7392	56.1974	68.5204	55.1523	1.15144	1.32601	1.33289
Cebpd	145.673	222.038	158.323	175.345	213.625	169.45	248.028	210.368	233.058	257.58	257.162	249.267	213.248	287.131	247.288	249.222	1.19974	1.42158	1.42133
Cebpg	104.389	103.817	123.604	110.603	101.716	108.909	96.0413	102.222	126.659	102.135	96.5838	108.459	114.399	118.044	90.097	107.513	0.924223	0.980615	0.972062
Cebpz	31.0547	32.4673	38.9014	34.1411	36.6452	41.6562	43.8835	40.7283	34.0114	29.7922	27.7889	30.5308	38.3796	35.5094	28.4425	34.1105	1.19294	0.894254	0.999103
Cebpzos	2.51106	2.7948	3.34288	2.88291	4.41473	4.63902	2.86122	3.97166	3.14363	2.21082	3.23798	2.86414	4.49191	3.92156	2.36287	3.59211	1.37765	0.993489	1.246
Cecr2	51.3819	44.1523	56.2207	50.585	40.3778	43.3986	37.2719	40.3494	48.5502	36.5504	28.287	37.7959	65.3587	40.2337	43.1988	49.5971	0.797657	0.747176	0.98047
Celf1	85.5574	90.1987	105.64	93.7987	93.8557	88.2807	94.9584	92.3649	84.4606	88.5134	84.968	85.9807	97.3426	87.6924	89.3843	91.4731	0.984714	0.916651	0.975206
Celf2	1.20019	1.44434	3.12784	1.92412	2.72784	0.96556	7.38488	3.69276	3.88586	11.3485	4.98144	6.7386	3.46847	2.09978	7.93544	4.50123	1.91919	3.50217	2.33937
Celf4	1.10787	1.35056	1.70081	1.38641	2.26125	1.90747	3.01588	2.39487	1.5937	1.55813	3.02449	2.05877	3.2126	1.5131	1.605	2.11023	1.72738	1.48496	1.52208
Celf5	0.258581	0.506521	0.234681	0.333261	0.323122	0.659439	0.116091	0.366217	0.480362	0.75806	0.640559	0.626327	0.341251	0.308876	0.267583	0.305903	1.09889	1.87939	0.917909
Celsr1	0.184729	0.281445	0.410616	0.292263	0.143665	0.306222	0.232083	0.227323	1.89932	1.2002	2.02822	1.70925	0.312822	0.216243	0.0892611	0.206109	0.777803	5.84831	0.705216
Celsr2	8.9177	10.0723	9.48106	9.49035	10.9829	7.04089	7.92618	8.64999	11.832	10.7168	11.3149	11.2879	5.82809	8.80022	7.98002	7.53611	0.911451	1.18941	0.794081
Cemip	0.0924146	0.0751254	0.0001	0.05588	0.0001	0.0001	0.0001	0.0001	0.0219301	1.13704	7.22304	2.794	0.0569585	0.0309776	0.312164	0.133367	0.00178955	50.0001	2.38666
Cend1	0.517062	1.16299	0.645197	0.775083	1.00506	1.13039	1.19868	1.11138	0.895134	0.800169	1.92148	1.20559	0.312822	0.833796	1.78332	0.976646	1.43388	1.55544	1.26005
Cenpa	8.19764	8.51548	8.93372	8.54895	5.99396	5.81641	8.69946	6.83661	9.01594	11.4748	19.5697	13.3535	9.80819	6.66967	6.77634	7.7514	0.799702	1.562	0.906708
Cenpb	298.527	347.18	249.79	298.499	310.388	299.458	345.577	318.474	277.439	315.901	325.46	306.267	227.178	355.371	299.938	294.162	1.06692	1.02602	0.985472
Cenpc1	6.48058	6.133	8.89462	7.1694	6.85535	11.7269	7.1529	8.57838	8.38285	6.33749	8.87757	7.86597	10.8316	7.47249	8.0246	8.77623	1.19653	1.09716	1.22412
Cenpe	1.68023	2.70101	3.32333	2.56819	1.50754	2.75519	2.62924	2.29732	5.08651	8.16923	17.6305	10.2954	2.07543	1.08082	3.70028	2.28551	0.89453	4.00882	0.88993
Cenpf	1.71715	5.57074	6.39242	4.5601	0.574362	1.50716	3.55717	1.87956	6.72377	10.2536	28.7139	15.2304	5.82809	2.28504	7.44505	5.18606	0.412176	3.33993	1.13727
Cenph	0.184729	0.337714	0.215132	0.245858	0.215448	0.188482	1.31467	0.572867	0.174741	0.505407	0.818464	0.499537	0.142246	0.339754	0.178422	0.220141	2.33007	2.03181	0.895396
Cenpi	0.332432	0.731597	0.37152	0.478516	0.78971	0.329769	1.62398	0.914486	0.393042	0.526461	2.27729	1.0656	0.199105	0.52502	0.579647	0.434591	1.91109	2.22688	0.908204
Cenpj	12.7211	13.5609	15.1697	13.8172	13.4953	16.3894	14.499	14.7946	17.3114	14.2119	14.0545	15.1926	16.8303	14.42	11.8585	14.3696	1.07073	1.09954	1.03998
Cenpl	3.47113	4.33282	4.203	4.00232	4.77365	3.39099	5.14239	4.43568	4.2788	4.63208	6.15561	5.02216	4.8615	5.03315	6.73176	5.54214	1.10828	1.25481	1.38473
Cenpm	0.277044	0.56279	0.234681	0.358172	0.78971	0.21203	1.46932	0.823687	0.196571	1.09493	3.32693	1.53948	1.05198	0.185366	0.713389	0.650245	2.2997	4.29815	1.81546
Cenpn	0.812469	1.16299	0.782036	0.919165	1.22041	0.824274	2.28126	1.44198	0.873304	1.53708	2.36624	1.59221	1.19413	1.04994	0.713389	0.98582	1.56879	1.73223	1.07252
Cenpo	4.83738	4.50162	4.76991	4.70297	4.91721	6.35801	4.79441	5.35654	4.89004	3.41092	4.35877	4.21991	4.46349	4.10682	3.38822	3.98618	1.13897	0.897286	0.847587
Cenpp	0.147803	0.150151	0.136939	0.144964	0.251339	0.306222	0.348074	0.301878	0.371212	0.0632634	0.782883	0.405786	0.142246	0.308876	0.624228	0.35845	2.08243	2.79921	2.47268
Cenpq	0.775542	1.05046	0.703842	0.843281	1.61521	2.37843	1.89463	1.96276	1.39723	1.53708	2.72205	1.88545	2.30287	1.32784	2.13997	1.92356	2.32752	2.23585	2.28104
Cenps	0.406284	0.41274	0.567004	0.462009	1.07684	1.0833	1.50799	1.22271	0.371212	0.926496	1.29881	0.865506	0.113817	0.617653	0.356744	0.362738	2.6465	1.87335	0.785131
Cenpt	9.60081	7.42761	9.98933	9.00592	16.0076	14.6233	14.963	15.198	17.6825	16.591	15.0509	16.4415	11.1159	10.0662	10.8778	10.6866	1.68755	1.82563	1.18662
Cenpu	0.369358	0.656572	0.37152	0.465817	0.53847	0.635891	0.386738	0.520366	0.349382	0.842278	0.782883	0.658181	0.227534	0.463264	0.445905	0.378901	1.11711	1.41296	0.813412
Cenpv	4.26504	3.47002	2.20907	3.31471	3.58923	2.54326	4.02114	3.38454	2.18311	4.5268	2.31287	3.00759	1.99015	3.76717	4.01235	3.25656	1.02107	0.907347	0.982456
Cenpw	0.31397	0.450252	0.48881	0.417677	0.107774	0.188482	0.773376	0.356544	0.196571	0.421189	1.26323	0.626997	0.454968	0.308876	0.178422	0.314089	0.853635	1.50115	0.751989
Cenpx	12.6287	10.9726	8.81643	10.8059	12.4903	10.6673	14.1124	12.4233	10.806	10.9063	9.58917	10.4338	9.97875	11.8262	9.13911	10.3147	1.14968	0.965566	0.954541
Cep104	39.5109	43.9462	41.7555	41.7375	41.5982	34.9921	41.0611	39.2171	42.045	39.2034	37.9116	39.72	37.6688	38.0105	34.4163	36.6985	0.939613	0.951661	0.879269
Cep112	3.41574	5.10183	4.92629	4.48129	4.88132	5.27481	4.52376	4.8933	2.75069	4.69524	4.53668	3.9942	4.15077	3.98331	3.61112	3.91507	1.09194	0.891307	0.873648
Cep120	49.1299	53.9246	57.7461	53.6002	54.6626	47.0251	48.5618	50.0832	52.3268	48.6569	49.7602	50.248	51.855	54.036	46.5422	50.8111	0.934384	0.937459	0.947964
Cep126	1.36636	1.91325	2.60004	1.95988	1.68699	1.67199	2.6679	2.00896	1.85566	1.57918	1.15648	1.53044	1.22256	2.0689	1.96164	1.75103	1.02504	0.780883	0.893438
Cep128	4.0804	5.90835	5.35636	5.11504	5.85039	5.72222	4.4851	5.35257	3.66756	5.05316	6.3691	5.02994	2.24601	3.95244	8.78246	4.99364	1.04644	0.983363	0.976266
Cep131	9.30541	8.6843	6.27513	8.08828	8.32688	11.9624	7.77152	9.3536	7.55331	7.74814	9.37569	8.22571	3.8949	8.46056	7.04382	6.46643	1.15644	1.01699	0.799481
Cep135	13.6257	15.2678	15.1305	14.6747	15.541	18.4615	17.2442	17.0822	14.1242	15.8751	14.108	14.7024	12.6795	14.7596	14.9792	14.1394	1.16406	1.00189	0.963527
Cep152	8.01301	9.88469	11.6314	9.84303	8.93705	13.2575	10.014	10.7362	9.29972	5.89535	7.11631	7.43713	6.39668	8.67671	9.89698	8.32346	1.09074	0.755573	0.845619
Cep162	13.0718	12.4731	19.0403	14.8617	13.2799	15.1178	15.8909	14.7629	14.2115	15.033	12.151	13.7985	14.8686	13.4936	17.7431	15.3684	0.993348	0.928458	1.03409
Cep164	12.8872	11.5915	12.2765	12.2517	10.8752	13.4695	13.1458	12.4968	10.544	13.6434	12.7737	12.3204	7.19269	12.1968	12.3043	10.5646	1.02001	1.0056	0.862294
Cep170	37.1108	38.8068	44.0622	39.9933	50.3555	43.3516	55.2505	49.6525	45.3847	43.3513	50.0454	46.2605	49.3247	39.7087	38.8743	42.6359	1.24152	1.15671	1.06608
Cep170b	17.0968	16.4119	12.6088	15.3725	10.7316	14.2701	9.89804	11.6332	12.0067	13.5171	10.7278	12.0839	6.2261	13.7407	11.1006	10.3558	0.756757	0.78607	0.673658
Cep19	5.64974	6.60233	6.39245	6.21484	6.96301	7.55894	6.95958	7.16051	5.06468	7.55864	6.65374	6.42569	6.33983	5.89773	6.37511	6.20422	1.15216	1.03393	0.998292
Cep192	20.217	18.9628	21.5425	20.2408	21.9656	20.887	23.0824	21.9783	22.3541	22.9283	26.7392	24.0072	20.8387	19.6074	14.8008	18.4156	1.08584	1.18608	0.909829
Cep250	59.9674	55.8381	72.4073	62.7376	61.1226	70.0078	55.908	62.3461	63.7	55.7518	58.7256	59.3925	36.1054	56.1361	67.6285	53.29	0.99376	0.946681	0.849411
Cep290	5.70513	4.85799	8.95325	6.50546	7.42961	7.84153	8.50614	7.92576	4.91187	5.43216	7.34757	5.8972	3.86648	6.79317	8.60414	6.42126	1.21832	0.906501	0.987058
Cep295	13.7181	14.33	23.8492	17.2991	18.6995	18.8383	16.6642	18.0673	18.6648	15.8331	15.7981	16.7653	13.0207	15.0684	19.883	15.9907	1.04441	0.969145	0.924366
Cep350	66.9096	72.9811	94.7316	78.2074	74.1157	65.2511	70.1362	69.8343	74.2004	75.1434	71.9095	73.7511	74.0299	67.5295	73.5582	71.7059	0.892937	0.943019	0.916868
Cep41	8.40072	8.70304	10.3021	9.13529	10.265	12.3392	11.1353	11.2465	8.16457	7.0744	8.18372	7.80756	9.63761	9.97357	9.00537	9.53885	1.23111	0.85466	1.04418
Cep44	8.30841	6.6586	7.11572	7.36091	6.85535	8.59505	7.03691	7.49577	8.14272	7.55865	6.83166	7.51101	8.67101	8.46057	7.40047	8.17735	1.01832	1.02039	1.11092
Cep55	0.683228	1.4631	0.957971	1.03477	0.897384	1.64845	2.43592	1.66058	1.89932	3.5583	9.50022	4.98595	2.13229	1.11169	2.09538	1.77979	1.60479	4.81843	1.71999
Cep57	17.226	14.9864	15.4238	15.8787	14.6079	21.876	16.0456	17.5098	16.6346	16.0857	12.2755	14.9986	17.9673	16.3961	15.8262	16.7299	1.10272	0.944572	1.0536
Cep57l1	2.17872	1.85698	2.05268	2.02946	1.50754	2.35488	3.24786	2.37009	1.79017	1.6634	2.27729	1.91029	3.46846	2.74821	1.8279	2.68152	1.16784	0.941278	1.3213
Cep63	12.2225	13.936	17.0658	14.4081	15.0386	18.0613	14.2284	15.7761	15.303	10.2747	11.4038	12.3272	10.0072	14.8213	12.7501	12.5262	1.09495	0.855572	0.869386
Cep68	45.2708	39.8197	44.8247	43.3051	32.8407	37.3939	33.6763	34.637	36.5875	35.9401	37.4495	36.659	34.5417	39.647	35.3524	36.5137	0.799836	0.84653	0.843174
Cep70	5.55744	4.01396	5.18043	4.91728	6.49643	7.95926	4.9104	6.45536	4.80272	4.63208	4.21645	4.55042	4.06548	5.71246	4.41357	4.7305	1.31279	0.925394	0.962017
Cep72	2.60337	1.7632	3.14739	2.50465	3.37389	2.56681	1.43066	2.45712	2.22677	2.69507	2.57973	2.50052	2.27444	2.43943	1.3821	2.03199	0.981022	0.998351	0.811286
Cep76	5.09586	5.73954	6.17739	5.67093	8.21922	6.82896	8.31282	7.787	5.47945	6.48487	5.85318	5.93917	6.53882	6.02124	6.50886	6.35631	1.37314	1.0473	1.12086
Cep78	3.23111	2.85106	2.83462	2.97226	4.19939	3.34389	3.13187	3.55838	3.25278	2.42136	2.66868	2.78094	3.0136	3.05699	3.56654	3.21238	1.1972	0.93563	1.08078
Cep83	17.1152	17.706	23.1453	19.3222	23.7602	25.8556	24.1263	24.5807	23.5111	21.9597	19.2138	21.5615	22.516	21.0586	23.1373	22.2373	1.27215	1.1159	1.15087
Cep83os	4.41274	2.77604	2.44365	3.21081	2.51249	4.66257	1.58532	2.92013	2.11762	2.71612	2.73984	2.52453	2.16072	4.19946	2.49661	2.95226	0.909467	0.786259	0.919476
Cep85	6.59136	6.78989	6.50972	6.63032	7.07069	9.79596	10.4393	9.10198	9.9158	7.32707	10.6032	9.28202	8.18773	9.11574	5.52808	7.61052	1.37278	1.39994	1.14783
Cep85l	112.367	109.108	152.187	124.554	95.7941	109.474	90.4349	98.5677	109.939	98.1362	79.1506	95.7419	130.86	124.902	103.293	119.685	0.791365	0.768678	0.960909
Cep89	7.32988	7.40885	7.46759	7.40211	6.78356	9.58405	7.6942	8.0206	8.79763	6.4217	10.372	8.53044	8.58573	7.65775	7.75712	8.0002	1.08356	1.15243	1.0808
Cep95	9.08386	5.98337	8.42544	7.83089	11.0905	8.99537	9.0861	9.72399	10.6313	11.3906	6.0133	9.34507	10.9453	7.81213	10.5657	9.77438	1.24175	1.19336	1.24818
Cep97	7.53298	6.20845	8.87507	7.53883	8.03977	8.47732	6.53429	7.68379	6.22168	5.95851	5.51517	5.89845	5.08893	6.70055	6.10763	5.9657	1.01923	0.782409	0.79133
Cept1	51.3078	44.0591	44.9813	46.7827	51.0734	55.8553	45.1597	50.6961	51.1477	39.3932	36.097	42.2126	62.9711	62.1263	38.8298	54.6424	1.08365	0.902312	1.168
Cercam	0.277044	0.76911	0.586552	0.544235	1.54343	0.235578	3.32519	1.7014	2.33592	6.10589	8.18374	5.54185	1.47842	0.52502	2.31829	1.44058	3.12622	10.1828	2.64697
Cerk	54.5397	58.3147	54.4038	55.7527	44.9001	45.8712	44.3475	45.0396	63.7011	58.9521	71.9807	64.878	58.7632	51.0407	48.1468	52.6502	0.807846	1.16367	0.944353
Cerkl	0.387821	0.600303	0.918875	0.635666	0.287231	0.471056	0.464066	0.407451	0.196571	0.421189	0.533815	0.383858	0.199105	0.432387	0.267583	0.299692	0.640983	0.603868	0.471461
Cers2	98.5735	95.695	101.3	98.5228	111.874	110.275	111.197	111.115	111.901	97.8824	95.6605	101.815	108.457	98.9629	101.332	102.917	1.12781	1.03341	1.0446
Cers4	76.1409	58.8013	67.9502	67.6308	61.5179	71.4908	45.7394	59.5827	50.646	53.0574	37.4313	47.0449	53.2196	59.7793	51.3123	54.7704	0.880999	0.695614	0.809844
Cers5	67.9435	60.3963	54.3641	60.9013	61.7688	61.8602	55.3667	59.6652	55.9506	58.8263	57.1794	57.3188	67.8327	67.9314	59.0244	64.9295	0.979704	0.941175	1.06614
Cers6	1.73561	2.85106	2.63913	2.4086	3.55334	2.96712	5.877	4.13249	3.49292	4.90579	5.39063	4.59645	2.21758	2.0689	2.18455	2.15701	1.71572	1.90835	0.895545
Ces2b	0.646302	0.469009	0.938424	0.684578	0.323122	0.329769	0.889367	0.514086	1.04794	0.505407	1.06753	0.873626	0.142246	0.679408	0.980872	0.600842	0.750953	1.27615	0.877682
Ces2e	28.5625	20.707	19.4703	22.9133	16.9408	19.0268	17.8241	17.9306	17.7917	19.9387	16.9544	18.2283	26.2118	29.4573	22.7808	26.15	0.782541	0.795533	1.14126
Ces2g	5.61283	5.19561	8.42546	6.4113	4.80954	5.88705	8.50614	6.40091	6.19985	8.33765	8.61069	7.71606	5.20265	4.50823	8.82705	6.17931	0.998379	1.20351	0.963815
Cetn2	16.0814	15.4929	15.2673	15.6139	17.3356	23.8304	16.8576	19.3412	14.8664	16.7384	14.8375	15.4808	24.4493	20.9351	12.126	19.1701	1.23872	0.991476	1.22776
Cetn3	32.0884	27.647	33.3303	31.0219	37.4347	56.0205	39.1665	44.2072	29.8636	27.4341	28.5006	28.5994	43.7245	39.3692	28.0859	37.0599	1.42503	0.921911	1.19464
Cetn4	0.295507	0.41274	0.625649	0.444632	0.179557	1.31878	0.81204	0.770126	0.414872	0.589625	0.765092	0.589863	0.625543	0.926429	0.84713	0.799701	1.73205	1.32663	1.79857
Cfap20	67.0626	58.1825	72.0385	65.7612	52.0066	54.0921	49.8063	51.9683	55.9288	57.444	42.9999	52.1242	62.7248	53.8198	49.217	55.2539	0.790258	0.792629	0.84022
Cfap36	11.4102	10.4099	10.9081	10.9094	13.8183	13.8462	15.8136	14.4927	9.53984	11.2642	10.3364	10.3801	8.95531	13.0305	12.661	11.5489	1.32846	0.951486	1.05862
Cfap43	35.5966	36.3124	27.6024	33.1705	41.5264	34.2386	46.8606	40.8752	44.7518	39.4983	55.72	46.6567	30.1635	34.2743	43.5999	36.0126	1.23228	1.40657	1.08568
Cfap45	1.38482	1.4631	1.40758	1.4185	2.26125	2.661	1.19868	2.04031	1.02611	2.80034	2.29508	2.04051	1.3647	1.63661	2.00622	1.66918	1.43836	1.4385	1.17672
Cfap53	0.31397	0.225176	0.11739	0.218845	0.394905	0.353317	0.696048	0.481423	0.327551	0.737006	0.0712621	0.378606	0.170675	0.247121	0.0892611	0.169019	2.19983	1.73002	0.772322
Cfap54	0.387821	0.393983	0.645197	0.475667	0.0718827	0.800726	0.541393	0.471334	0.720493	0.800169	0.551606	0.690756	0.909835	0.802918	0.624228	0.778994	0.99089	1.45218	1.63769
Cfap69	1.77254	1.53812	3.59701	2.30256	4.45063	3.81484	3.59583	3.95377	3.29644	1.97922	1.8681	2.38125	3.61061	2.28504	1.605	2.50022	1.71712	1.03418	1.08584
Cfap74	3.89577	3.52629	3.61655	3.67954	2.62017	2.49617	2.78389	2.63341	3.8422	4.27415	1.81473	3.31036	4.8615	4.04507	5.79557	4.90071	0.715691	0.899668	1.33188
Cfap97	17.8907	14.2362	17.9846	16.7038	17.1562	15.4946	12.6432	15.098	14.015	11.938	13.5387	13.1639	17.1714	14.2964	13.9984	15.1554	0.903864	0.788077	0.907301
Cfb	4.24657	4.8955	2.85188	3.99798	6.42157	5.53384	12.8365	8.26397	9.97623	14.5908	19.3902	14.6524	6.43679	5.46543	8.72451	6.87558	2.06703	3.66495	1.71976
Cfdp1	33.9719	33.649	36.5947	34.7385	35.1018	49.4976	41.1384	41.9126	35.2994	36.5717	35.8124	35.8945	40.2559	40.8512	28.8437	36.6503	1.20652	1.03328	1.05503
Cfh	20.2162	42.7451	57.3683	40.1099	45.5807	23.6893	140.075	69.7817	95.4987	164.642	105.276	121.806	100.383	47.4245	185.577	111.128	1.73976	3.0368	2.77059
Cfl1	491.598	474.723	428.599	464.973	561.279	545.736	580.175	562.397	447.78	484.165	543.16	491.702	462.697	490.165	457.175	470.012	1.20952	1.05748	1.01084
Cfl2	46.4711	37.7942	45.4891	43.2515	55.6674	57.2683	50.8816	54.6058	45.4943	40.867	43.1066	43.156	58.9338	49.7748	41.4598	50.0561	1.26252	0.997792	1.15733
Cflar	103.955	126.167	125.844	118.655	125.9	110.85	130.7	122.483	107.29	116.665	125.033	116.329	161.821	111.147	98.6986	123.889	1.03226	0.980397	1.04411
Cfp	2.45567	2.28837	4.30075	3.01493	2.54839	2.68455	2.78389	2.67228	5.17383	5.85324	2.22391	4.41699	2.58716	2.65558	3.74487	2.99587	0.886348	1.46504	0.993678
Cggbp1	93.6806	93.2566	100.439	95.7921	99.0604	93.4145	93.9922	95.489	96.6197	90.3663	99.6262	95.5374	120.511	104.644	86.7538	103.97	0.996837	0.997341	1.08537
Cgnl1	107.493	127.337	113.851	116.227	110.256	126.264	129.138	121.886	118.386	115.823	161.799	132.003	90.3181	120.424	106.769	105.837	1.04869	1.13573	0.910606
Cgref1	0.0185629	0.112638	0.469261	0.200154	0.107774	0.188482	0.464066	0.253441	0.196571	0.652788	0.462653	0.437337	0.199105	0.185366	0.624228	0.336233	1.26623	2.185	1.67987
Cgrrf1	18.9245	17.1059	17.359	17.7965	20.3864	19.5919	17.5921	19.1901	16.1544	18.4649	16.6164	17.0786	20.5545	17.5386	13.3297	17.1409	1.07831	0.959661	0.963165
Ch25h	3.1388	3.47002	3.92933	3.51272	23.9755	18.9561	28.2633	23.7316	14.7354	13.4118	22.8787	17.0086	9.15431	10.0353	11.279	10.1562	6.75592	4.84202	2.89127
Chac1	3.17572	3.24495	4.63307	3.68458	2.87141	2.94358	3.24786	3.02095	2.35775	1.85289	1.95706	2.0559	3.58218	2.40856	2.94242	2.97772	0.81989	0.557974	0.808157
Chac2	1.58791	1.25677	1.29029	1.37832	3.05086	3.01422	2.51325	2.85944	1.02611	1.51602	1.88589	1.47601	2.81459	1.97627	1.87248	2.22111	2.07458	1.07087	1.61146
Chadl	0.775543	0.393983	0.684294	0.61794	0.682036	1.10685	0.657385	0.815424	0.611343	0.779115	0.391491	0.593983	0.0285292	0.247121	0.757969	0.34454	1.31958	0.961231	0.557562
Chaf1a	3.30496	3.93893	2.93236	3.39208	5.85039	7.27637	9.27941	7.46872	2.85984	5.1795	9.26896	5.76943	1.90486	4.01419	3.96777	3.29561	2.20181	1.70085	0.971558
Chaf1b	2.43721	1.87573	1.19255	1.83516	3.69691	2.89648	5.56769	4.05369	1.20076	2.02133	2.86437	2.02882	1.87643	2.56294	4.45815	2.96584	2.2089	1.10553	1.61612
Champ1	10.5055	12.9794	10.6736	11.3862	11.9519	14.4349	11.29	12.5589	12.6834	9.89566	8.59292	10.3907	10.5758	13.8024	9.13912	11.1724	1.103	0.912569	0.981229
Chchd1	15.0289	12.398	11.6119	13.0129	16.2589	14.741	16.2776	15.7592	10.4131	12.2117	12.062	11.5623	13.0776	10.9925	12.6164	12.2288	1.21104	0.888521	0.939745
Chchd10	5.15126	6.18968	3.6361	4.99235	4.30706	3.93258	5.91567	4.71844	3.38376	4.58997	2.86437	3.6127	1.22256	3.95244	7.75711	4.3107	0.945134	0.723648	0.863462
Chchd2	119.285	117.882	90.6134	109.26	125.015	101.235	132.385	119.545	110.606	112.727	113.792	112.375	140.966	123.992	99.6024	121.52	1.09413	1.02851	1.11221
Chchd3	40.6373	39.0699	37.6311	39.1128	41.9574	41.6094	42.7621	42.1096	37.9405	35.1609	35.812	36.3045	45.5722	42.148	38.0275	41.9159	1.07662	0.9282	1.07167
Chchd4	8.84384	7.91528	6.86159	7.87357	10.1574	8.64215	8.69946	9.16634	6.28717	7.93763	5.88876	6.70452	10.2346	7.96653	5.79557	7.9989	1.16419	0.851522	1.01592
Chchd5	9.08386	7.25882	4.69171	7.01146	7.14248	6.9467	5.21971	6.4363	7.16037	10.6115	6.88504	8.21897	7.16427	6.45352	5.43893	6.35224	0.917968	1.17222	0.905979
Chchd6	4.04348	4.22028	3.42107	3.89494	5.52737	2.89648	5.877	4.76695	1.812	3.41092	3.41588	2.8796	2.3313	3.39664	5.0377	3.58855	1.22388	0.739318	0.921335
Chchd7	12.9795	10.4286	10.9863	11.4648	12.6339	10.7379	10.2847	11.2188	8.49201	9.72726	8.27268	8.83065	9.55232	10.5294	8.51498	9.53223	0.978546	0.77024	0.831435
Chd1	55.3334	66.9231	80.0512	67.4359	64.4611	64.7324	56.6425	61.9453	65.7305	61.4791	67.444	64.8845	70.5332	65.5534	69.189	68.4252	0.918581	0.962166	1.01467
Chd1l	14.4196	14.7051	16.4794	15.2014	15.6488	17.1899	14.4604	15.7664	13.2946	13.854	9.85607	12.3349	15.5793	14.6978	13.5972	14.6248	1.03717	0.811433	0.962069
Chd2	62.251	63.829	65.6912	63.9237	48.5793	66.0223	53.4344	56.012	63.1329	58.0365	59.9153	60.3616	54.8644	61.874	61.3372	59.3585	0.876232	0.944275	0.928584
Chd3	81.5488	98.584	95.8264	91.9864	78.423	85.6692	93.7592	85.9505	96.1391	109.465	110.087	105.23	64.3066	77.2548	94.8677	78.8097	0.934382	1.14398	0.856754
Chd3os	3.41574	2.02579	2.18952	2.54368	2.94319	4.2387	2.59058	3.25749	1.76834	2.18976	2.20612	2.05474	2.95674	3.21137	2.36287	2.84366	1.28062	0.807781	1.11793
Chd4	213.391	237.914	241.862	231.056	220.767	241.365	222.517	228.216	196.056	217.993	268.109	227.386	180.178	197.368	222.68	200.075	0.987711	0.984118	0.865918
Chd6	61.6289	62.0502	67.5593	63.7461	63.3843	58.3281	52.6215	58.1113	62.0849	56.6576	58.086	58.9428	47.0787	50.1144	64.5971	53.9301	0.911605	0.92465	0.846013
Chd7	70.2699	66.6424	88.1643	75.0255	76.0894	93.059	89.1194	86.0893	83.9589	85.1461	83.3863	84.1638	59.0756	68.3943	75.4298	67.6332	1.14747	1.1218	0.90147
Chd8	121.246	105.429	125.305	117.327	105.234	117.032	101.222	107.829	103.235	119.043	104.609	108.962	93.4468	104.335	102.313	100.032	0.919052	0.928709	0.85259
Chd9	41.3387	42.6147	51.0217	44.9917	44.1105	37.4174	44.193	41.907	54.7281	44.5302	51.5751	50.2778	45.288	48.1371	39.9889	44.4713	0.931438	1.11749	0.988434
Chek1	0.701691	0.431496	0.664745	0.599311	1.61521	0.918464	2.39726	1.64364	1.02611	1.17915	1.38776	1.19767	1.02355	0.463264	1.02545	0.837421	2.74256	1.99842	1.39731
Chek2	35.6527	29.6538	24.5333	29.9466	20.135	26.7738	17.8627	21.5905	16.0016	20.4017	18.5378	18.3137	27.0645	31.9894	16.4949	25.1829	0.720967	0.611545	0.840928
Cherp	67.7773	70.4491	71.8795	70.0353	75.1933	62.0955	67.7777	68.3555	65.0745	70.0262	55.7025	63.6011	57.8251	63.5771	77.0353	66.1458	0.976015	0.908129	0.944464
Chfr	30.1131	26.8404	32.607	29.8535	30.1489	35.6514	24.4357	30.0787	34.6009	26.4444	29.3722	30.1392	32.0683	30.1675	25.6785	29.3048	1.00754	1.00957	0.981619
Chga	0.0001	0.0001	0.0001	0.0001	0.0001	0.0001	0.0001	0.0001	3.51475	1.51602	2.01043	2.34707	0.0001	0.0001	0.0001	0.0001	1	23470.7	1
Chic1	3.63729	3.2637	4.9263	3.94243	5.45558	4.05032	3.59583	4.36724	3.90769	2.44242	2.61531	2.98847	3.55375	3.52015	3.96777	3.68056	1.10775	0.758028	0.933576
Chic2	38.8461	35.6559	33.467	35.9897	41.0956	51.7113	46.126	46.311	38.6394	36.4454	40.4737	38.5195	44.634	53.017	39.2755	45.6422	1.28679	1.07029	1.2682
Chid1	11.521	7.59642	6.13829	8.41857	8.93705	11.3266	10.942	10.4019	8.07724	8.10607	9.32232	8.50188	8.47202	9.23252	7.0884	8.26431	1.23559	1.0099	0.981677
Chka	7.47758	9.11568	8.69913	8.4308	7.28604	10.7144	11.8312	9.94388	18.1627	11.7485	14.1613	14.6908	9.15432	7.9974	13.3743	10.1753	1.17947	1.74252	1.20693
Chkb	51.4471	40.8556	53.2301	48.5109	55.0215	50.5999	46.1692	50.5969	58.5493	52.7522	31.8219	47.7078	33.2408	40.955	48.3822	40.8593	1.043	0.983444	0.842271
Chm	24.0757	22.1324	22.9694	23.0592	29.3951	27.6687	23.4691	26.8443	23.6637	22.2968	21.0286	22.3297	30.5333	28.7165	24.9205	28.0568	1.16415	0.968365	1.21673
Chml	39.2203	38.9221	48.4338	42.1921	40.064	38.9532	32.7691	37.2621	26.4565	33.6872	28.3195	29.4877	39.0248	42.7369	39.5456	40.4358	0.883154	0.698893	0.958374
Chmp1a	59.5433	53.4933	43.1632	52.0666	57.1308	50.0862	50.6496	52.6222	47.0603	48.4041	51.0942	48.8529	39.5167	61.5054	47.5674	49.5298	1.01067	0.938276	0.951278
Chmp1b	35.1166	30.0664	37.9435	34.3755	36.2863	37.9119	30.2352	34.8111	38.6394	32.3608	26.0811	32.3604	33.0633	42.1173	29.9136	35.0314	1.01267	0.941381	1.01908
Chmp2a	99.33	90.2269	85.7339	91.7636	106.06	135.511	96.9002	112.824	86.8316	94.6982	76.9085	86.1461	93.8366	104.364	96.3395	98.18	1.2295	0.938783	1.06992
Chmp2b	61.576	53.6044	56.0456	57.0753	60.6912	64.6395	52.1183	59.1497	52.61	50.9295	57.4108	53.6501	67.4897	73.8887	53.229	64.8691	1.03634	0.939988	1.13655
Chmp3	100.938	103.743	88.5349	97.7386	94.2507	111.405	95.2685	100.308	86.666	88.7446	83.847	86.4192	108.259	111.808	86.2636	102.11	1.02629	0.884187	1.04473
Chmp4b	87.5324	94.8892	82.455	88.2922	106.742	128.312	116.881	117.312	97.2308	99.1034	119.037	105.124	67.2638	109.584	105.522	94.1233	1.32868	1.19063	1.06604
Chmp4c	0.553987	2.19459	1.15346	1.30068	1.36397	1.69554	1.23734	1.43228	0.895134	0.631734	1.38776	0.971543	1.33627	1.08082	3.03158	1.81622	1.10118	0.74695	1.39637
Chmp5	67.242	60.6394	62.6723	63.5179	71.711	75.0941	67.1205	71.3085	59.9237	59.5421	57.3567	58.9408	92.5657	81.0848	56.7511	76.8005	1.12265	0.927941	1.20912
Chmp6	32.3656	29.3911	24.2207	28.6591	31.3691	36.8993	27.722	31.9968	26.8075	28.6129	27.2017	27.5407	20.4407	33.2553	25.9014	26.5325	1.11646	0.960975	0.925794
Chmp7	61.0397	60.7332	60.365	60.7126	60.9077	65.8396	52.8147	59.854	58.6568	54.7006	52.1436	55.167	58.8196	63.3912	47.7015	56.6374	0.985857	0.908658	0.932877
Chn1	3.82192	5.1581	4.82856	4.60286	5.8145	4.00323	10.6713	6.82968	7.31318	6.3796	9.35791	7.68356	4.15077	3.89068	5.97389	4.67178	1.48379	1.6693	1.01497
Chn2	8.43764	9.28448	9.83294	9.18502	11.8083	8.90118	10.478	10.3958	12.989	9.9378	10.1229	11.0166	8.472	10.2515	9.80782	9.51044	1.13182	1.19941	1.03543
Chordc1	32.9564	40.4387	57.5701	43.6551	60.5487	40.361	57.6479	52.8525	51.17	47.4147	39.7974	46.1274	153.973	34.583	53.8533	80.8031	1.21068	1.05663	1.85094
Chp1	66.5886	68.4293	61.2447	65.4209	65.2788	59.6444	72.4382	65.7871	66.4165	68.7645	78.1047	71.0952	80.57	69.5657	66.1124	72.0827	1.0056	1.08674	1.10183
Chp2	1.38482	1.50061	1.60307	1.49617	0.825601	0.75363	1.93329	1.17084	2.13945	1.81078	2.04601	1.99875	0.597114	0.679408	0.445905	0.574142	0.78256	1.33591	0.383742
Chpf	1.84639	5.28938	4.30074	3.81217	5.88627	1.6249	16.0069	7.83936	9.32158	22.8654	26.0813	19.4228	5.00364	3.7363	12.8839	7.20795	2.0564	5.09494	1.89077
Chpf2	54.8346	44.64	38.4129	45.9625	52.4732	52.7467	52.1962	52.472	49.3361	43.8351	54.6881	49.2864	29.3388	48.4783	44.3129	40.71	1.14163	1.07232	0.885722
Chpt1	14.6351	16.8794	15.4824	15.6656	15.7205	15.1649	16.8189	15.9014	12.1158	12.6749	12.9694	12.5867	20.2418	19.2986	20.1505	19.897	1.01505	0.803459	1.2701
Chrac1	18.7399	14.405	14.6223	15.9224	19.166	27.08	16.3549	20.867	14.5389	14.5697	13.6455	14.2514	18.2801	19.4838	13.6863	17.1501	1.31054	0.895051	1.0771
Chrd	0.332432	1.05046	1.27075	0.884547	1.22041	1.05975	3.01588	1.76535	2.2486	3.85306	4.34099	3.48088	0.938265	0.617653	1.47126	1.00906	1.99576	3.93521	1.14076
Chrm3	2.67722	2.75728	3.34288	2.92579	2.44071	2.54326	1.77863	2.2542	2.48873	2.46347	1.8681	2.27343	2.64402	1.97627	3.74487	2.78839	0.770458	0.777031	0.953036
Chrnb1	40.2494	35.1495	36.2624	37.2204	38.8346	42.1506	34.8362	38.6071	33.422	33.603	21.0997	29.3749	33.9162	34.3978	29.5124	32.6088	1.03726	0.789214	0.876099
Chrnb2	0.295507	0.225176	0.097842	0.206175	0.394905	0.471056	0.348074	0.404678	0.174741	0.147481	0.142424	0.154882	0.255963	0.185366	0.401325	0.280885	1.96279	0.751216	1.36236
Chst1	17.3552	16.5807	16.6162	16.8507	35.712	29.3171	34.9908	33.34	27.5278	26.8656	42.8041	32.3992	15.1529	16.5814	13.0622	14.9322	1.97855	1.92272	0.886145
Chst11	64.9711	58.5574	55.4198	59.6494	59.5438	50.2511	57.2612	55.6854	51.3008	50.4676	51.3969	51.0551	50.3483	57.5251	55.28	54.3845	0.933544	0.855919	0.911735
Chst12	15.1582	9.94097	10.7517	11.9503	13.8183	13.6343	16.8575	14.77	14.1897	13.2223	14.1613	13.8578	12.7648	13.2775	12.7501	12.9308	1.23596	1.15962	1.08205
Chst14	27.6388	22.7888	18.3755	22.9344	22.7552	21.9704	22.7731	22.4996	21.3278	22.9075	27.0776	23.771	23.1132	23.3126	19.8829	22.1029	0.981042	1.03648	0.963746
Chst15	105.236	96.5225	87.7747	96.5111	66.7578	76.0339	51.3455	64.7124	75.8402	83.5621	84.5614	81.3212	77.0148	101.96	77.4376	85.4708	0.670518	0.84261	0.885606
Chst2	2.01256	2.75728	1.89629	2.22204	2.04591	1.6249	4.33045	2.66709	5.69775	5.13739	6.33352	5.72289	1.30784	2.09978	2.27371	1.89378	1.20029	2.57551	0.852268
Chst3	4.30196	3.18868	5.25862	4.24975	3.15854	3.43808	3.44118	3.34593	7.59698	4.06361	3.77168	5.14409	4.46349	3.61278	2.85325	3.64317	0.787324	1.21044	0.857267
Chst7	42.391	41.9393	27.6611	37.3305	35.9273	30.8242	37.5427	34.7647	30.3221	41.3932	57.5702	43.0952	22.317	34.1199	28.6654	28.3674	0.93127	1.15442	0.7599
Chsy1	26.5128	28.9036	29.4009	28.2724	31.5127	23.7127	30.1965	28.474	25.8688	31.1817	37.3602	31.4702	25.6148	25.2889	25.0544	25.3194	1.00713	1.11311	0.89555
Chsy3	0.867857	1.35056	0.938423	1.05228	1.04095	0.635891	1.66264	1.11316	1.74651	1.24231	2.2417	1.74351	0.341251	1.20433	2.89784	1.48114	1.05786	1.65688	1.40755
Chtf18	3.10187	3.45127	3.61655	3.3899	4.84543	4.40354	5.18105	4.81001	2.40141	5.36899	4.32319	4.0312	1.73428	3.61278	5.84015	3.72907	1.41892	1.18918	1.10005
Chtf8	106.77	103.646	101.048	103.821	106.707	78.2717	95.5375	93.5054	89.613	102.996	97.6688	96.7593	91.2567	88.4618	88.0924	89.2703	0.900638	0.931979	0.859845
Chtop	126.323	119.777	121.318	122.473	131.936	148.966	125.272	135.391	113.122	116.831	100.233	110.062	115.935	139.752	113.992	123.226	1.10548	0.898666	1.00615
Chuk	34.7844	33.0862	45.6457	37.8388	40.1266	46.6485	45.5461	44.1071	40.4077	42.8669	25.9921	36.4222	48.9554	41.9319	38.4284	43.1052	1.16566	0.962564	1.13918
Churc1	10.8932	9.32201	6.27514	8.83012	9.65486	16.6713	10.7486	12.3583	7.88077	9.22195	8.69965	8.60079	13.5324	12.6908	11.279	12.5007	1.39956	0.974029	1.41569
Ciao1	41.5968	34.3241	32.6262	36.1824	31.7999	34.945	31.5497	32.7649	31.348	30.2764	28.7317	30.1187	36.5885	37.9177	32.5439	35.6834	0.905548	0.832414	0.986209
Ciapin1	20.7156	15.6241	18.1997	18.1798	17.2279	21.2167	15.7363	18.0603	17.3332	18.486	12.8804	16.2332	11.1728	19.1133	13.8201	14.7021	0.993427	0.892925	0.808703
Ciart	2.04948	1.44434	3.16694	2.22025	2.83552	3.90904	3.36385	3.36947	5.93789	3.68463	3.04054	4.22102	3.45907	3.10666	4.14609	3.57061	1.51761	1.90114	1.6082
Cib1	19.5524	18.9252	15.932	18.1365	20.4223	21.4993	19.216	20.3792	17.5515	17.2226	19.374	18.0494	20.0711	19.2986	15.5587	18.3095	1.12365	0.995194	1.00954
Cib2	0.240118	0.337714	0.430165	0.335999	0.394905	0.117839	0.270747	0.261164	0.196571	0.715951	0.284748	0.39909	0.312822	0.185366	0.401325	0.299838	0.777275	1.18777	0.892377
Cic	181.269	189.966	167.978	179.738	172.348	136.081	163.587	157.339	194.833	194.46	187.349	192.214	105.729	152.382	169.806	142.639	0.875379	1.06941	0.793595
Ciita	1.03402	0.675329	0.997068	0.902139	0.78971	0.306222	0.966695	0.687542	0.873304	1.09493	0.907416	0.95855	0.909835	1.32784	2.09539	1.44435	0.762125	1.06253	1.60103
Cilp	2.51106	6.47104	5.53231	4.83814	6.6041	0.847821	29.9258	12.4592	34.0767	73.4583	114.608	74.0477	47.8175	21.9233	112.521	60.7539	2.57521	15.305	12.5573
Cilp2	0.0370258	0.0938817	0.391068	0.173992	0.394905	0.0001	0.0774276	0.157478	0.196571	0.56857	1.38776	0.717634	0.653972	0.772041	2.58577	1.33726	0.905086	4.12453	7.68577
Cinp	17.8168	15.3991	14.3095	15.8418	17.3715	14.0582	18.3268	16.5855	14.1678	15.0541	12.7203	13.9807	17.7684	16.4888	15.6925	16.6499	1.04695	0.882522	1.05101
Cipc	26.8082	22.2076	25.5499	24.8552	26.9545	24.6783	21.3038	24.3122	42.0882	24.2338	18.0752	28.1324	25.2738	33.5022	26.9267	28.5676	0.978152	1.13185	1.14936
Cir1	24.0347	19.4047	22.9605	22.1333	21.0345	28.3433	20.8131	23.397	21.7021	20.8529	14.669	19.0747	22.6763	25.515	22.7602	23.6505	1.05709	0.861809	1.06855
Cirbp	30.4269	25.1711	19.8027	25.1336	24.2985	40.9967	16.5869	27.294	16.9621	18.4649	11.0836	15.5035	11.0306	32.8848	22.0675	21.9943	1.08596	0.616846	0.875097
Cisd1	10.4316	9.20947	7.50668	9.04925	14.1772	10.785	14.1511	13.0378	6.63645	8.7377	9.83825	8.40413	13.5893	10.0045	9.89698	11.1636	1.44076	0.92871	1.23365
Cisd2	17.706	20.9697	21.777	20.1509	27.1699	24.9372	23.9717	25.3596	19.9747	22.002	20.1034	20.6934	26.4393	25.7212	23.7615	25.3073	1.25848	1.02692	1.25589
Cisd3	3.19418	4.03272	3.53836	3.58842	7.78853	6.68768	7.50088	7.3257	4.10416	5.20054	5.58632	4.96367	4.83307	3.95244	6.37512	5.05354	2.04148	1.38325	1.40829
Cish	30.4453	42.1456	33.7797	35.4569	36.1787	32.9199	41.0226	36.7071	36.3469	34.2975	53.7101	41.4515	43.4683	42.6112	43.0647	43.0481	1.03526	1.16907	1.2141
Cit	10.487	8.89061	11.7487	10.3754	9.36775	9.79598	10.246	9.80324	14.8009	12.2117	21.5088	16.1738	10.4052	7.07108	12.8393	10.1052	0.944851	1.55885	0.973954
Cited2	31.2578	44.34	29.4793	35.0257	31.7996	31.2009	36.5373	33.1793	36.5656	39.3931	42.7855	39.5814	35.4231	43.9697	44.3134	41.2354	0.947283	1.13007	1.17729
Cited4	2.30796	1.57563	0.684294	1.52263	0.825601	0.894917	0.425402	0.715307	0.480362	0.715951	0.604977	0.60043	1.87643	0.463264	1.02545	1.12171	0.469784	0.394338	0.736696
Ciz1	66.1157	53.9996	62.77	60.9618	58.1083	64.9684	57.4159	60.1642	62.5868	61.3107	48.248	57.3818	41.9332	51.8745	55.9932	49.9336	0.986917	0.941276	0.819098
Ckap2	1.68022	2.77604	2.20907	2.22178	1.68699	2.02521	3.75049	2.48756	3.79853	4.12677	14.3036	7.40963	1.649	1.66749	1.91706	1.74452	1.11963	3.335	0.78519
Ckap2l	1.27404	2.6635	1.62262	1.85339	1.61521	1.69554	4.63976	2.65017	2.35775	3.95834	14.9975	7.10453	2.98517	1.32784	2.67493	2.32931	1.42991	3.83327	1.25679
Ckap4	53.3018	60.2083	58.1162	57.2088	91.7009	73.3968	123.456	96.1846	73.7418	80.3221	105.111	86.3916	55.2392	57.8331	61.6544	58.2422	1.68129	1.51011	1.01806
Ckap5	49.1481	47.716	57.2765	51.3802	49.3149	58.1872	53.4723	53.6581	50.1006	40.0036	62.6052	50.9031	51.6845	46.1928	44.4024	47.4266	1.04433	0.990715	0.923051
Ckb	100.551	103.824	90.0917	98.1556	104.219	67.9863	89.2147	87.14	108.426	109.48	80.4731	99.4597	109.285	112.291	99.5141	107.03	0.887774	1.01329	1.09041
Cklf	3.63729	3.58256	5.12178	4.11388	4.80954	6.14608	5.02639	5.32734	3.64573	4.73735	3.98518	4.12275	5.23108	4.56999	5.88473	5.2286	1.29497	1.00216	1.27097
Ckm	9.50849	18.8877	10.3998	12.932	4.37885	3.72065	7.42356	5.17435	6.65826	7.51653	4.28761	6.15413	5.71437	10.1279	8.15834	8.0002	0.40012	0.475884	0.618636
Ckmt2	3.24957	4.2953	1.70081	3.08189	2.11769	1.13039	3.05454	2.10087	2.4669	2.96878	1.35218	2.26262	3.15574	2.28504	2.80867	2.74982	0.681683	0.734166	0.892249
Cks1b	1.01556	1.70693	0.899326	1.20727	3.62513	1.81328	5.29704	3.57848	1.61553	4.0215	6.10225	3.91309	1.50685	1.82188	1.42668	1.58514	2.96411	3.24127	1.31299
Cks2	0.93974	1.34514	0.97752	1.08747	1.75878	1.97592	2.97094	2.23521	2.28642	2.42909	5.73765	3.48439	1.1657	0.946979	2.00622	1.37297	2.05543	3.20413	1.26254
Clasp1	57.568	58.3701	63.6694	59.8692	61.4101	46.6484	56.6812	54.9132	51.6937	54.5733	66.3765	57.5478	62.8292	52.8318	57.0188	57.5599	0.917221	0.961227	0.961429
Clasp2	58.6935	60.2825	62.281	60.419	64.1022	49.4745	55.7149	56.4305	55.8417	55.5626	47.9458	53.1167	56.7165	58.6983	58.4005	57.9384	0.933987	0.879139	0.958944
Clasrp	45.0681	40.6638	51.0606	45.5975	51.6837	55.5965	46.2033	51.1612	56.6928	49.6044	31.1335	45.8102	32.6369	42.3643	46.1856	40.3956	1.12202	1.00467	0.885917
Clca2	0.553987	0.431496	0.879778	0.621754	0.861492	0.376865	0.425402	0.554586	0.764153	1.70551	1.95706	1.47557	0.36968	0.586775	0.445905	0.467453	0.891971	2.37325	0.75183
Clca3a1	0.609376	0.694085	1.19255	0.832004	5.24024	4.35645	5.83833	5.14501	12.367	9.11312	11.7218	11.0673	4.54877	2.03802	3.03158	3.20612	6.18387	13.302	3.8535
Clcc1	37.3132	34.5304	33.4863	35.11	39.3369	37.7473	35.223	37.4357	29.4271	30.0237	26.8815	28.7774	39.8008	33.3173	27.1943	33.4375	1.06624	0.819637	0.952364
Clcf1	5.83438	5.58948	7.44805	6.29064	7.5014	9.01891	11.8312	9.4505	6.39631	8.63244	5.92434	6.98436	4.60564	3.92156	7.62337	5.38352	1.50231	1.11028	0.855799
Clcn2	2.19719	2.49469	2.28726	2.32638	3.51745	2.54326	3.67316	3.24462	3.90769	1.72656	2.84658	2.82694	2.27444	2.0689	2.40745	2.25026	1.39471	1.21517	0.967281
Clcn3	41.4864	36.4625	42.0682	40.0057	42.9621	44.5762	36.7306	41.423	32.658	31.9817	34.8518	33.1638	47.2778	39.1219	33.1681	39.8559	1.03543	0.828978	0.996256
Clcn4	73.8514	69.6419	75.9061	73.1331	77.7409	89.6463	71.451	79.6127	82.2122	78.849	72.2652	77.7755	77.4982	79.4484	70.9277	75.9581	1.0886	1.06348	1.03863
Clcn5	3.58191	4.38909	3.53836	3.83645	5.34791	6.21672	9.58872	7.05112	4.25697	6.27433	6.17341	5.56824	3.72433	4.23033	5.88473	4.61313	1.83793	1.4514	1.20245
Clcn6	30.5194	30.1229	28.8729	29.8384	25.5189	28.1396	22.3478	25.3354	31.7849	25.3917	19.8009	25.6592	21.521	30.4763	25.9014	25.9662	0.849088	0.859938	0.870229
Clcn7	47.1363	44.2084	42.3425	44.5624	42.3157	40.8079	40.9841	41.3692	46.0181	46.6769	38.4627	43.7192	43.3258	40.5735	43.6891	42.5295	0.928344	0.981079	0.95438
Cldn12	14.475	15.5116	18.2974	16.0947	16.5101	18.0849	16.3162	16.9704	14.2333	15.7909	15.7982	15.2741	16.5459	15.686	17.0298	16.4206	1.05441	0.949018	1.02025
Cldn15	16.3582	16.4682	14.7591	15.8618	39.9468	19.2151	27.3353	28.8324	29.8854	20.0228	28.3582	26.0888	38.1806	22.3555	22.6917	27.7426	1.81772	1.64475	1.74902
Cldn34c1	8.40753	5.98292	9.48106	7.95717	8.71325	8.21736	6.30169	7.7441	7.08746	6.47021	6.14233	6.56667	9.01217	8.99827	7.57769	8.52938	0.973223	0.825252	1.07191
Cldn5	524.458	565.11	398.201	495.923	404.065	293.053	331.813	342.977	239.127	368.116	452.057	353.1	296.83	333.726	263.56	298.039	0.691593	0.712006	0.600978
Cldnd1	36.4089	33.2553	33.5058	34.39	32.4818	36.5229	34.6428	34.5492	27.7898	27.7289	34.9405	30.1531	43.184	35.2623	36.8681	38.4381	1.00463	0.876798	1.11771
Clec11a	0.147803	0.300202	0.097842	0.181949	1.04095	0.164935	1.19868	0.801522	1.00428	2.94772	5.72865	3.22688	0.852977	0.494142	2.54119	1.2961	4.4052	17.7351	7.12344
Clec12b	1.08941	0.393983	1.68126	1.05488	1.04095	2.42552	1.77863	1.74837	0.764153	0.715951	0.71172	0.730608	0.511826	4.47736	0.80255	1.93058	1.6574	0.692595	1.83013
Clec14a	301.795	246.383	259.251	269.143	314.408	288.767	221.041	274.739	201.623	248.632	263.549	237.935	284.747	250.943	241.359	259.016	1.02079	0.884046	0.962374
Clec16a	21.2138	19.9568	18.4733	19.8813	19.7045	15.0707	20.5692	18.4481	20.1056	20.3598	19.4985	19.988	18.6497	22.0776	19.6155	20.1143	0.927914	1.00537	1.01172
Clec1a	118.532	100.908	121.022	113.487	139.221	145.761	104.394	129.792	131.417	109.543	102.188	114.383	136.688	138.332	115.909	130.31	1.14367	1.00789	1.14823
Clec1b	0.350895	0.637816	0.508358	0.499023	2.33304	1.38942	2.01062	1.91103	1.0916	0.589625	0.640559	0.773928	0.767689	0.432387	1.69416	0.964745	3.82954	1.55089	1.93327
Clec2d	93.3301	72.9435	109.022	91.7652	126.732	110.887	111.777	116.465	91.0753	80.8913	53.5495	75.172	98.7917	100.352	114.037	104.394	1.26917	0.819178	1.13762
Clec3b	3.23111	6.22721	8.44501	5.96778	4.66598	1.0833	17.5921	7.78046	16.6783	30.9923	7.15189	18.2742	5.20265	4.53911	14.3105	8.01742	1.30375	3.06214	1.34345
Clec4e	0.0185629	0.056369	0.11739	0.0641073	0.610253	1.81328	0.889367	1.1043	0.0655903	1.34759	0.0712621	0.494814	0.170675	0.0309776	0.312164	0.171272	17.2258	7.71853	2.67165
Clec9a	0.0924146	0.131394	0.0782936	0.100701	0.143665	0.164935	0.386738	0.231779	0.262061	0.105372	0.124634	0.164022	0.312822	0.0927329	0.267583	0.224379	2.30166	1.62881	2.22818
Clic1	187.953	172.18	169.409	176.514	258.019	245.224	264.078	255.774	230.942	210.854	254.41	232.069	169.583	197.619	210.687	192.63	1.44903	1.31473	1.0913
Clic4	948.546	1046.02	993.048	995.871	1052.79	985.161	1139.25	1059.07	1142.7	992.856	1081.89	1072.48	997.85	1005.66	960.122	987.877	1.06346	1.07693	0.991973
Clic5	713.832	726.996	726.731	722.52	597.519	545.768	470.809	538.032	625.782	558.385	508.222	564.13	756.104	746.776	587.884	696.921	0.744661	0.780781	0.964571
Clint1	44.5325	50.755	51.9985	49.0953	60.4058	55.9503	61.5908	59.3156	50.9303	46.552	51.4673	49.6499	51.0304	55.9194	49.5735	52.1744	1.20817	1.0113	1.06272
Clip1	92.5725	107.792	126.243	108.869	97.3375	96.2409	98.2062	97.2615	120.785	100.051	94.7702	105.202	94.1581	104.583	90.8557	96.5323	0.89338	0.966316	0.886681
Clip2	61.6495	55.9302	52.5073	56.6957	56.8516	55.4793	67.9719	60.1009	72.1248	52.6784	60.4357	61.7463	36.219	47.5202	54.9237	46.221	1.06006	1.08908	0.815247
Clip3	1.6433	3.00112	2.24817	2.29753	1.61521	0.989108	6.53428	3.0462	3.49291	7.60076	7.86351	6.31906	1.90486	1.94539	5.57267	3.14097	1.32586	2.75037	1.36711
Clip4	0.646302	1.3318	1.09481	1.0243	0.502579	0.730082	1.70131	0.97799	1.35357	1.91605	1.19206	1.48723	1.27942	0.957307	2.27371	1.50348	0.954785	1.45194	1.46781
Clk1	181.472	123.998	203.697	169.722	179.886	258.222	145.878	194.662	207.167	162.434	126.526	165.376	236.759	198.542	170.432	201.911	1.14694	0.97439	1.18965
Clk2	48.6868	38.5444	52.6633	46.6315	48.4533	53.1239	45.3527	48.9766	51.4536	49.1623	33.891	44.8356	45.2025	45.7917	41.5938	44.196	1.05029	0.961488	0.947771
Clk3	92.3329	76.957	103.607	90.9656	92.4921	109.922	93.528	98.6474	115.001	111.484	75.3604	100.615	84.4063	78.3058	73.8257	78.8459	1.08445	1.10608	0.866766
Clk4	58.6938	43.4962	68.107	56.7657	64.3536	85.1961	50.7655	66.7717	67.4546	56.0896	41.4877	55.0106	80.3691	59.687	53.6749	64.577	1.17627	0.969083	1.13761
Clmn	34.3229	32.0922	36.5749	34.33	26.3084	18.4616	19.5253	21.4318	29.9292	24.1916	14.5705	22.8971	30.0498	22.0468	26.1688	26.0885	0.624287	0.666971	0.759932
Clmp	1.1448	0.937917	1.36849	1.1504	2.04591	0.730082	3.75049	2.17549	2.55422	9.17984	6.95619	6.23008	3.4969	1.17345	5.21602	3.29546	1.89107	5.41557	2.86461
Cln3	10.2101	8.08408	8.69914	8.99777	11.4494	8.26538	9.08609	9.60029	9.60533	9.243	8.09478	8.98104	7.33484	8.46057	12.1706	9.322	1.06696	0.99814	1.03603
Cln5	34.6919	29.0349	30.1437	31.2902	38.0449	36.4286	32.903	35.7922	35.8451	30.3817	34.2824	33.5031	49.0974	37.5164	32.6776	39.7638	1.14388	1.07072	1.27081
Cln6	13.4596	13.3921	10.1066	12.3194	11.4136	11.4914	10.6326	11.1792	11.2208	12.3801	15.0865	12.8958	8.67102	12.9687	11.3236	10.9878	0.907444	1.04679	0.891906
Cln8	25.1097	20.4445	22.4026	22.6523	21.176	20.6751	22.5024	21.4512	21.7429	19.3913	19.1427	20.0923	23.9944	23.1274	17.7877	21.6365	0.946977	0.886988	0.955158
Clns1a	29.1898	28.0033	23.5365	26.9099	30.723	30.9654	28.4954	30.0613	25.9997	28.2343	25.5472	26.5937	32.6937	33.9963	27.5955	31.4285	1.11711	0.988252	1.16792
Clock	84.0626	91.4554	109.295	94.9377	102.039	89.6699	97.4325	96.3805	81.9274	84.618	86.2124	84.2526	109.338	79.2946	89.3848	92.6725	1.0152	0.887452	0.97614
Clp1	11.1333	9.13441	9.24646	9.83806	10.1215	12.4334	10.5553	11.0367	11.1334	9.64304	9.51799	10.0981	11.7414	11.2396	9.62949	10.8702	1.12184	1.02644	1.10491
Clpb	16.4136	17.2559	15.8343	16.5013	19.5968	17.5903	21.7292	19.6388	15.5213	19.9808	15.9048	17.1356	14.3	16.9519	15.6479	15.6333	1.19014	1.03844	0.947398
Clpp	14.8627	11.8729	12.687	13.1409	14.2849	12.8337	14.3444	13.821	9.53985	10.2536	8.52176	9.4384	8.13086	12.7526	8.4704	9.78462	1.05176	0.718248	0.744595
Clptm1	136.015	120.567	97.7789	118.12	127.666	106.532	125.196	119.798	108.298	108.744	118.542	111.861	96.4889	125.578	122.729	114.932	1.0142	0.947012	0.973008
Clptm1l	53.9483	48.41	47.3659	49.9081	60.0464	47.6847	61.2051	56.3121	60.1416	52.0046	58.0853	56.7438	52.1106	56.2903	46.1856	51.5288	1.12832	1.13697	1.03248
Clpx	24.1863	23.7643	22.9498	23.6335	24.9805	28.0926	21.1492	24.7408	21.0881	23.0549	20.726	21.623	22.4024	23.0029	23.5833	22.9962	1.04685	0.914931	0.973035
Clspn	0.867857	1.08797	0.899326	0.951718	1.90234	2.35488	3.90514	2.72079	1.61553	2.61085	4.26982	2.83207	0.852977	1.48223	0.84713	1.06078	2.85882	2.97574	1.11459
Clstn1	383.157	378.022	340.013	367.064	335.74	278.721	287.537	300.666	342.607	309.9	274.049	308.852	272.726	333.764	333.997	313.496	0.819111	0.841412	0.854063
Clta	98.2973	95.374	81.2218	91.631	105.196	99.8226	96.3521	100.457	88.4556	96.3427	110.355	98.3844	91.455	115.666	79.1318	95.4176	1.09632	1.0737	1.04132
Cltb	181.401	191.486	167.001	179.963	204.901	237.268	207.545	216.571	150.76	149.888	143.518	148.055	146.157	201.812	153.759	167.243	1.20342	0.8227	0.929319
Cltc	262.684	274.384	285.518	274.195	309.419	276.89	281.827	289.379	267.97	258.717	309.2	278.629	319.658	284.559	264.407	289.541	1.05537	1.01617	1.05597
Clu	84.0809	71.7244	95.983	83.9294	97.8042	89.481	189.336	125.54	171.101	164.642	206.141	180.628	94.4707	71.3896	162.14	109.333	1.49579	2.15214	1.30268
Cluap1	7.05998	6.32036	6.02101	6.46712	7.14248	8.64077	5.41303	7.06543	5.77338	5.93746	5.7023	5.80438	6.18366	7.95548	6.19833	6.77916	1.09252	0.897522	1.04825
Cluh	40.2862	37.0814	39.3309	38.8995	43.9671	41.9388	48.4845	44.7968	36.5221	41.9409	31.2403	36.5678	27.0362	35.139	32.1874	31.4542	1.1516	0.940057	0.808602
Clybl	1.69869	1.87574	2.38501	1.98648	1.90234	1.86038	2.35859	2.04044	1.1571	2.08449	2.01043	1.75067	1.08041	1.29696	2.00622	1.4612	1.02716	0.881294	0.735571
Cma1	0.0001	0.0376127	0.0001	0.0126042	0.0001	1.5778	0.0001	0.526	0.480362	55.7524	0.533816	18.9222	0.199105	0.0618553	0.0001	0.0870201	41.732	1501.26	6.90404
Cmah	0.590913	0.656572	1.2121	0.819862	2.36893	2.661	5.10372	3.37788	9.19059	7.28493	12.1154	9.53031	2.81459	3.08786	4.99312	3.63186	4.12006	11.6243	4.42984
Cmas	32.1071	27.7407	30.5152	30.121	26.8468	38.8304	29.5392	31.7388	29.1433	29.6658	32.6457	30.4849	31.8977	34.7375	22.4687	29.7013	1.05371	1.01208	0.986066
Cmbl	1.69869	1.85698	1.11436	1.55668	1.54343	1.60135	1.97195	1.70558	1.46272	2.23187	3.45146	2.38202	3.07046	2.25417	1.07003	2.13155	1.09565	1.53019	1.3693
Cmc1	4.68968	3.56381	3.42107	3.89152	4.989	4.21516	4.0598	4.42132	2.83801	3.053	3.77169	3.2209	5.14579	4.19946	2.09539	3.81355	1.13614	0.827671	0.979963
Cmc2	3.26804	3.86391	3.65565	3.59587	5.45559	3.01422	4.0598	4.17654	2.77252	3.053	3.87843	3.23465	3.98019	4.04507	5.75099	4.59208	1.16148	0.899547	1.27704
Cmc4	3.17529	2.88742	2.67919	2.91397	3.95407	3.86978	2.95105	3.59163	3.50543	4.23597	2.42703	3.38948	2.65166	4.05899	3.08815	3.26627	1.23256	1.16318	1.1209
Cmip	85.5187	84.7607	80.4388	83.5727	83.7701	60.0234	85.9113	76.5683	102.427	89.3362	113.791	101.851	71.8973	73.9216	82.9645	76.2611	0.916187	1.21872	0.912512
Cmklr1	8.21611	10.3161	12.1397	10.224	11.2341	5.65158	21.2652	12.717	26.9166	26.9077	39.2461	31.0235	14.2431	8.30619	19.2589	13.9361	1.24384	3.03439	1.36308
Cmpk1	42.2802	40.4727	41.4215	41.3915	53.0475	60.777	49.3308	54.3851	42.6938	44.5925	49.1136	45.4666	68.7614	58.1996	42.9757	56.6456	1.31392	1.09845	1.36853
Cmpk2	83.1007	78.4558	77.0218	79.5261	56.3863	57.292	48.2136	53.964	71.4077	71.6496	72.1959	71.7511	88.8992	80.0644	57.553	75.5055	0.678569	0.902233	0.949443
Cmss1	3.21265	3.24495	2.52184	2.99315	4.80954	5.79286	4.56243	5.05494	1.96481	2.73718	2.95333	2.55177	2.58716	3.92156	2.09539	2.86804	1.68884	0.852539	0.958201
Cmtm3	66.6703	63.5836	58.9771	63.077	58.1083	50.51	57.4546	55.3576	72.8901	78.7019	85.7681	79.12	64.5632	70.1848	59.7379	64.8286	0.87762	1.25434	1.02777
Cmtm4	39.3261	43.6274	48.6952	43.8829	36.7169	32.8493	32.555	34.0404	37.5915	40.3404	34.1757	37.3692	42.9282	34.7683	34.6392	37.4452	0.77571	0.851566	0.853299
Cmtm6	156.196	159.917	139.106	151.74	135.095	152.802	119.974	135.957	131.701	131.633	141.399	134.911	173.362	157.507	121.348	150.739	0.895989	0.889095	0.993405
Cmtm7	11.2994	10.0347	9.16828	10.1675	9.22417	7.5354	8.93143	8.56367	11.6137	12.7802	11.1547	11.8495	8.78473	8.9855	8.11376	8.628	0.842262	1.16544	0.848589
Cmtm8	10.487	9.32201	7.66308	9.15736	9.90611	11.0676	9.66606	10.2133	7.07305	8.7377	13.343	9.71792	18.9624	9.57217	7.57879	12.0378	1.11531	1.06121	1.31455
[truncated: 10,508 more rows]
