# Supplementary material for: Transcriptome analysis of cardiac endothelial cells after myocardial infarction reveals temporal changes and long-term deficits
Source: Sci Rep. 2024 May 1;14:9991. doi: 10.1038/s41598-024-59155-8 (PMC11063162; doi:10.1038/s41598-024-59155-8)
Supplement: Supplementary file 4 — Supplementary Table S3. [file 41598_2024_59155_MOESM4_ESM.xlsx]

## Sheet: DE1699
Supplementary Table S3
1,699 Differentially Expressed Genes
Gene Name	1641-PC-3	1641-PC-6	1855-PC-5		2651-PC-6	2932-PC-6	2651-PC-2		1855-PC-1	1641-PC-1	1641-PC-4		2932-PC-4	2932-PC-2	2651-PC-10
	DAY 0	DAY 0	DAY 0	Avg D0	DAY 2	DAY 2	DAY 2	Avg D2	DAY 7	DAY 7	DAY 7	Avg D7	DAY 28	DAY 28	DAY 28	Avg D28	D2 FC	D7 FC	D28 FC
A4galt	6.46212	3.9952	5.41501	5.29078	7.78852	5.72222	9.62739	7.71271	9.51804	8.12711	9.51805	9.0544	7.10741	8.4297	8.20292	7.91334	1.45777	1.71136	1.49569
Aars	56.7057	58.3164	48.1872	54.4031	80.4947	74.8106	83.1371	79.4808	54.7443	53.801	62.3977	56.981	50.2271	59.6495	50.7565	53.5444	1.46096	1.04739	0.984215
Abat	1.75408	2.75728	2.44365	2.31834	0.502579	0.706534	2.35859	1.18923	1.812	5.07422	3.23797	3.37473	1.10884	1.23521	2.94242	1.76216	0.512969	1.45567	0.760095
Abca1	82.8431	58.2385	63.4346	68.1721	90.9129	94.1443	84.2873	89.7815	97.5369	96.7874	167.089	120.471	75.3944	74.199	68.565	72.7195	1.31698	1.76716	1.0667
Abca9	2.03102	2.88858	3.47971	2.79977	2.44071	1.17749	8.69946	4.10589	6.61462	10.1905	6.35131	7.71881	3.61061	1.91451	8.73789	4.75434	1.46651	2.75694	1.69812
Abcb1a	337.908	360.706	320.238	339.617	339.36	286.791	219.446	281.866	223.365	219.552	221.876	221.598	257.868	262.133	254.179	258.06	0.829951	0.652492	0.759855
Abcb1b	36.9126	37.7112	26.1789	33.6009	31.769	31.0167	25.692	29.4926	20.8372	29.7111	17.7191	22.7558	26.2316	38.3864	24.4116	29.6765	0.877731	0.677238	0.883207
Abcb4	13.3857	15.1739	11.7291	13.4296	10.0138	14.3407	7.84885	10.7345	6.22236	7.72709	4.32319	6.09088	14.0743	11.888	8.33666	11.433	0.799315	0.453543	0.85133
Abcb6	7.65845	6.97263	6.81453	7.14854	7.28429	8.24059	5.63236	7.05241	4.28836	4.54786	5.16794	4.66805	7.89335	4.84652	7.7973	6.84572	0.986553	0.653008	0.95764
Abcb9	13.2749	12.5106	10.1457	11.9771	13.2799	11.6327	9.55006	11.4876	8.73214	9.11668	5.87097	7.9066	7.53384	8.95461	8.06918	8.18588	0.959129	0.660145	0.683463
Abcg1	19.2015	21.9825	18.2779	19.8206	32.087	33.5793	32.7483	32.8049	37.5261	35.2873	54.9371	42.5835	33.973	36.2813	23.3603	31.2049	1.65509	2.14844	1.57436
Abhd8	30.3715	30.1789	25.0612	28.5372	30.1489	18.4615	26.3301	24.9802	19.3852	24.3602	26.5259	23.4238	15.1244	20.1323	23.0928	19.4498	0.875355	0.820815	0.681561
Abi3bp	1.32943	2.60723	3.32333	2.42	2.36893	0.871369	7.03691	3.42574	4.99919	12.1064	9.94499	9.01686	5.60066	2.47031	9.80783	5.9596	1.4156	3.72598	2.46265
Ablim3	427.186	529.8	414.759	457.248	354.984	248.545	285.88	296.47	377.137	306.18	316.76	333.359	308.138	340.025	317.408	321.857	0.648378	0.729055	0.7039
Acaa2	64.0664	56.663	46.2321	55.6538	47.3767	46.7896	42.105	45.4238	33.6621	43.1617	37.5025	38.1088	43.639	52.6156	50.1086	48.7877	0.816184	0.684746	0.876628
Acad10	7.4486	8.31392	5.91152	7.22468	7.39371	5.64394	5.73042	6.25602	4.91082	8.03277	5.26165	6.06841	4.80464	5.4338	4.2726	4.83701	0.865924	0.839956	0.669512
Acap1	3.98809	3.65759	4.63307	4.09292	4.41474	4.12096	3.32519	3.95363	3.01265	2.71613	3.0067	2.91183	2.27444	2.53207	2.36287	2.38979	0.965969	0.711431	0.583885
Acat2	7.0015	6.89621	5.31842	6.40538	10.0497	10.8349	8.60978	9.83146	5.58183	6.97541	6.37939	6.31221	7.13593	5.51144	5.29909	5.98215	1.53488	0.985455	0.933927
Ace	200.47	204.558	226.602	210.543	313.687	214.429	377.782	301.966	341.135	339.698	432.23	371.021	194.403	168.098	350.138	237.546	1.43422	1.76221	1.12825
Acer2	104.171	114.521	106.268	108.32	194.963	102.007	150.055	149.008	165.138	125.862	113.966	134.989	230.257	148.124	127.769	168.717	1.37563	1.2462	1.55758
Ackr2	1.40328	1.78195	1.97449	1.71991	2.33304	1.50716	2.89989	2.2467	5.34847	5.97957	13.0051	8.11105	2.5303	1.97627	2.36287	2.28981	1.30629	4.71598	1.33136
Acot11	1.84639	2.15708	2.385	2.12949	3.338	2.47262	4.25312	3.35458	4.45344	4.63208	7.08072	5.38875	2.16072	2.80996	2.987	2.65256	1.5753	2.53053	1.24563
Acot7	14.9551	17.2373	13.7621	15.3182	26.0572	20.6043	31.1632	25.9416	19.6472	24.6338	36.0256	26.7689	16.6597	19.2985	16.4503	17.4695	1.69352	1.74752	1.14044
Actn1	68.9608	86.9914	78.0762	78.0095	234.476	203.796	234.38	224.217	147.007	134.263	222.276	167.849	108.033	105.418	121.171	111.541	2.87423	2.15164	1.42984
Actn2	2.84339	6.33975	3.0301	4.07108	1.54343	1.95457	2.82256	2.10685	3.49291	2.10555	1.8859	2.49479	2.41659	3.52015	3.70028	3.21234	0.517517	0.612807	0.789063
Ada	3.2865	3.03863	3.42107	3.24873	4.27117	5.15707	5.4517	4.95998	5.52311	3.97939	5.14156	4.88135	3.46847	2.96435	3.78945	3.40742	1.52674	1.50254	1.04885
Adam11	1.21865	1.48185	1.56397	1.42149	0.646144	0.824273	0.773376	0.747931	0.960624	1.76867	1.19206	1.30712	0.767689	0.926429	1.02545	0.906523	0.52616	0.919541	0.637727
Adam12	5.16972	3.95769	5.04358	4.72366	13.3517	7.67669	22.8891	14.6392	15.6305	22.718	35.2077	24.5187	9.89347	9.35603	9.45117	9.56689	3.09911	5.19062	2.02531
Adam1a	14.1392	10.4796	15.9911	13.5366	8.20502	15.7952	8.29414	10.7648	8.85308	10.9103	3.28268	7.68202	9.30986	10.8298	7.20185	9.11384	0.795234	0.567499	0.673272
Adam8	1.03402	0.97543	1.09481	1.03475	2.44071	2.63745	1.73997	2.27271	1.52821	1.51602	0.604977	1.2164	1.05198	0.555897	1.20377	0.937216	2.19638	1.17555	0.905738
Adamts12	2.19719	2.88858	3.46017	2.84865	4.41474	1.48361	6.10898	4.00244	9.12508	14.6329	30.0838	17.9473	2.07543	2.84084	3.87861	2.93163	1.40503	6.30028	1.02913
Adamts15	0.738617	1.98827	0.879778	1.20222	0.78971	0.989108	2.08795	1.28892	1.61553	5.4532	3.29135	3.45336	1.649	1.20433	3.25448	2.03594	1.07212	2.87248	1.69348
Adamts2	9.56389	10.5037	12.0028	10.6901	17.3715	8.52441	45.0821	23.6593	29.3616	71.6905	82.2101	61.0874	15.8636	13.2157	33.6584	20.9126	2.21319	5.71437	1.95625
Adamts4	27.676	66.3786	28.2671	40.7739	101.106	133.514	224.676	153.099	157.855	159.383	485.577	267.605	40.9955	55.3942	103.472	66.6206	3.75482	6.56314	1.6339
Adamts6	1.62484	2.30713	3.53836	2.49011	3.87637	2.28424	3.36385	3.17482	5.34847	5.22161	4.59005	5.05338	2.89988	2.80996	2.987	2.89895	1.27497	2.02938	1.16418
Adamts7	17.7615	18.175	16.6748	17.5371	24.3344	24.0189	25.7888	24.714	29.3835	27.1813	52.8206	36.4618	15.2666	19.7309	18.8577	17.9517	1.40924	2.07912	1.02364
Adamts8	1.31097	1.95076	2.34591	1.86921	1.83056	4.47418	5.68368	3.99614	5.69775	4.35837	14.2147	8.09027	2.5303	2.59382	5.88474	3.66962	2.13787	4.32817	1.96319
Adamts9	151.024	162.103	176.684	163.27	228.876	240.489	247.329	238.898	218.389	196.408	212.511	209.103	221.24	207.845	182.242	203.776	1.46321	1.28071	1.24809
Adamtsl1	1.68023	7.12754	2.54139	3.78305	1.68699	3.08486	6.26363	3.67849	5.43579	6.4217	14.8197	8.8924	3.24103	3.18049	7.53421	4.65191	0.972361	2.35059	1.22967
Adamtsl2	1.69869	3.50754	4.71126	3.30583	2.97908	0.847821	9.66605	4.49765	22.6816	26.8865	33.2864	27.6182	6.39668	5.0949	14.3996	8.63039	1.36052	8.35438	2.61066
Adat2	1.08941	1.06921	0.97752	1.04538	1.90234	2.63745	2.16527	2.23502	0.960624	0.315917	1.38776	0.8881	0.73926	1.01906	1.24836	1.00223	2.138	0.849548	0.95872
Adck5	3.89577	3.30122	2.34591	3.18097	5.99396	4.63902	4.09846	4.91048	3.64573	3.68463	3.30914	3.5465	5.5438	3.95244	4.59189	4.69604	1.54371	1.11491	1.47629
Adcy7	0.923246	1.81947	2.36546	1.70273	2.33304	0.824273	8.58346	3.91359	6.26534	17.6227	14.019	12.6357	5.2595	2.74821	11.6356	6.54777	2.29843	7.42086	3.84546
Adgra2	65.2852	66.3586	70.0041	67.216	70.5634	61.0833	89.7766	73.8078	105.351	93.5005	138.494	112.449	54.1857	57.309	69.6349	60.3765	1.09807	1.67294	0.898247
Adgrg3	4.78199	5.1581	4.47668	4.80559	7.35783	6.82896	6.95958	7.04879	10.675	8.56926	6.04887	8.43104	3.58218	4.26121	4.68106	4.17482	1.46679	1.75442	0.868742
Adgrg6	0.517062	0.694085	1.15346	0.788202	0.861492	0.635891	3.24786	1.58175	2.07396	2.10554	4.26982	2.81644	1.44999	1.32784	1.8279	1.53524	2.00678	3.57324	1.94778
Adora2a	131.605	139.154	113.048	127.936	108.966	66.2399	77.521	84.2423	83.3472	104.851	96.1938	94.7973	113.319	104.86	77.3029	98.494	0.658474	0.740977	0.769871
Adprhl1	2.25258	3.54505	2.4241	2.74058	1.39986	0.777178	2.08795	1.42166	1.98664	1.85289	1.15648	1.66534	1.05198	3.45839	3.34364	2.618	0.518746	0.607659	0.955275
Adra2c	2.38182	2.94485	3.34288	2.88985	0.753818	1.46006	2.93855	1.71748	3.90769	1.895	3.39809	3.06693	0.540255	1.20433	2.13997	1.29485	0.594313	1.06128	0.448069
Aebp1	16.0998	16.3557	16.4403	16.2986	48.4537	32.4254	91.7494	57.5428	43.0492	80.2175	83.1367	68.8011	22.175	17.662	30.85	23.5623	3.53054	4.22129	1.44567
Aen	15.509	14.7801	16.8703	15.7198	26.7751	26.0912	24.513	25.7931	17.1804	18.5491	16.9367	17.5554	12.6511	19.1751	16.6287	16.1516	1.6408	1.11677	1.02747
Afdn	793.275	782.199	813.824	796.433	538.726	645.767	467.422	550.638	481.428	567.84	473.836	507.701	673.082	673.033	540.587	628.901	0.691381	0.637469	0.789647
Agap2	6.97907	9.56584	6.97886	7.84126	5.99396	4.21516	6.95959	5.7229	6.30898	7.26387	4.75016	6.10767	4.54877	5.34193	6.01847	5.30306	0.729845	0.778915	0.676302
Ager	1.23712	1.21926	1.56397	1.34012	0.753818	1.15394	0.81204	0.906599	2.53239	2.73718	1.77915	2.34957	0.710831	0.864674	0.936291	0.837265	0.676508	1.75326	0.62477
Ahnak2	1.18173	1.0317	1.58352	1.26565	2.29715	1.69554	4.13713	2.70994	3.40559	7.87447	7.91688	6.39898	2.75774	1.42047	3.34364	2.50728	2.14114	5.05588	1.98102
Ahr	59.6722	63.4716	66.7188	63.2875	54.7344	72.1741	42.337	56.4152	40.233	47.6463	33.8732	40.5842	63.6816	73.211	49.6182	62.1703	0.89141	0.641266	0.982346
Aim2	2.12334	2.40091	3.42107	2.64844	4.01993	4.09742	3.75049	3.95595	3.60207	5.4532	3.13123	4.06217	3.09889	2.37768	2.40745	2.62801	1.49369	1.5338	0.992285
Aimp2	9.9701	8.36544	8.19087	8.84214	18.0894	13.0456	15.5816	15.5722	10.282	9.49569	8.36165	9.37978	6.93684	8.58408	7.66795	7.72962	1.76114	1.0608	0.87418
Ak4	0.75708	1.18036	1.173	1.03681	3.15601	2.04876	6.48924	3.898	1.41906	1.68446	1.55437	1.55263	1.73428	0.586775	2.10222	1.47443	3.7596	1.4975	1.42207
Akap5	21.5464	20.7633	20.4087	20.9061	7.21427	16.931	6.07032	10.0719	6.13437	10.001	12.7025	9.61262	8.27301	19.7	12.4381	13.4704	0.481766	0.459799	0.644326
Akap6	11.0594	14.9489	12.1005	12.7029	8.39867	7.01734	7.77153	7.72918	8.3392	7.95868	7.43654	7.91147	8.72787	8.58407	10.744	9.35198	0.608456	0.622807	0.736206
Akr1b8	0.166266	0.300202	0.430165	0.298878	5.56326	7.60604	10.6326	7.93397	4.40978	4.92684	8.77081	6.03581	0.426538	0.555897	1.87248	0.951638	26.5459	20.1949	3.18404
Akr1c14	100.104	95.521	99.8953	98.5068	80.1448	90.1176	56.7972	75.6865	61.3219	74.6374	53.6561	63.2051	107.093	115.668	88.8946	103.885	0.768338	0.641632	1.0546
Akr1c19	18.8507	12.7544	18.141	16.582	15.3616	19.8274	10.3525	15.1805	13.5128	11.6643	4.88128	10.0195	15.2097	18.434	15.8708	16.5048	0.915479	0.604236	0.995344
Aldh18a1	6.99753	7.16502	6.66612	6.94289	13.926	13.4459	20.1439	15.8386	11.3081	12.9486	17.1323	13.7963	8.4436	8.92373	14.9792	10.7822	2.28127	1.98712	1.55298
Aldh1a1	0.830931	2.34464	2.09178	1.75578	2.51249	0.918465	6.61161	3.34752	3.4056	8.42188	5.33725	5.72158	4.06548	2.80996	7.48963	4.78836	1.90657	3.2587	2.72719
Aldh1a2	0.240118	0.0938817	0.527907	0.287302	6.38876	1.50716	29.7326	12.5428	1.50638	3.68463	2.34845	2.51315	2.07543	0.772041	7.93544	3.5943	43.6573	8.74742	12.5105
Aldh1l1	13.1088	12.792	9.73523	11.8787	11.1264	7.65314	7.61686	8.7988	7.72795	6.48489	6.7249	6.97925	6.42512	8.05917	5.88473	6.78967	0.740722	0.587544	0.571585
Aldh1l2	0.75708	1.12548	1.29029	1.05762	2.4766	2.35488	2.82256	2.55135	1.35357	2.75823	3.54041	2.55074	1.76271	1.29696	1.91706	1.65891	2.41235	2.41178	1.56854
Aldh2	290.022	342.962	278.223	303.736	323.276	270.77	309.307	301.118	206.166	245.305	197.386	216.286	154.887	244.98	217.197	205.688	0.991381	0.712085	0.677194
Alg8	2.9357	2.2321	2.79552	2.65444	3.94815	4.12097	5.14239	4.40384	5.28299	4.50575	4.21645	4.6684	2.72931	2.99523	3.74487	3.15647	1.65905	1.75871	1.18913
Alkbh2	5.00356	4.29531	4.00752	4.43546	4.989	3.62646	5.95432	4.85659	3.44925	4.08467	3.06007	3.53133	2.24601	3.1805	1.96164	2.46272	1.09495	0.796158	0.555233
Alox12	99.0179	78.5721	79.8552	85.8151	89.5483	87.0335	69.7885	82.1234	45.9084	72.9334	44.1742	54.3387	62.715	66.881	98.2105	75.9355	0.956982	0.633207	0.884874
Alpl	426.441	323.346	323.347	357.711	274.962	208.798	238.439	240.733	207.692	228.568	139.265	191.842	172.707	193.851	253.619	206.726	0.672981	0.536303	0.577912
Amz1	2.51106	1.85698	1.93539	2.10114	3.80458	3.55582	3.55717	3.63919	2.13945	3.87412	2.82879	2.94745	3.49689	2.43943	2.67493	2.87042	1.732	1.40279	1.36612
Angpt2	37.4429	31.8109	27.7784	32.3441	61.3384	72.5274	53.1242	62.33	37.1768	39.7509	36.1148	37.6808	27.3775	39.5235	31.1173	32.6728	1.92709	1.165	1.01016
Angptl2	8.27147	10.8225	9.22693	9.4403	12.598	7.91216	26.6008	15.7037	14.5171	33.2451	28.803	25.5217	11.2012	7.37986	23.182	13.921	1.66347	2.70349	1.47464
Ank2	0.406284	0.956674	0.821133	0.72803	0.969166	1.15394	2.04928	1.3908	1.11343	3.95834	2.88216	2.65131	0.938265	0.741163	3.07616	1.5852	1.91035	3.64176	2.17738
Ankrd1	3.69268	4.1265	2.83462	3.55127	23.2218	19.6154	19.4867	20.7746	3.92952	5.66375	6.47585	5.35637	6.16924	6.08299	9.36201	7.20475	5.84992	1.5083	2.02878
Ankrd42	0.701691	1.0317	1.03616	0.923184	1.6511	1.29523	1.93329	1.62654	1.94298	1.60024	1.61904	1.72075	0.653972	1.29696	1.605	1.18531	1.76188	1.86393	1.28394
Anln	1.84639	4.78297	3.20604	3.27847	3.58923	3.13196	5.877	4.1994	4.40978	7.22178	26.0632	12.5649	5.20265	2.68645	3.4328	3.77397	1.2809	3.83256	1.15114
Anpep	3.91423	5.53323	4.04662	4.49803	5.24024	4.75676	14.4604	8.15247	22.2668	27.2024	28.3935	25.9542	6.19767	4.87877	8.78247	6.61964	1.81245	5.77014	1.47168
Antxr1	1.68023	4.52037	4.22255	3.47438	3.51745	1.69554	8.23549	4.48283	10.0201	22.6757	25.4407	19.3788	6.25453	3.39664	13.3743	7.67516	1.29025	5.57763	2.20907
Anxa1	16.8198	17.4622	25.7454	20.0091	33.6662	28.9874	71.6055	44.753	50.1223	55.6259	67.0879	57.612	42.8715	29.4882	63.2599	45.2065	2.23663	2.87929	2.25929
Anxa2	292.066	260.433	248.974	267.158	502.869	439.72	525.387	489.325	402.524	366.792	399.823	389.713	347.228	353.255	334.338	344.94	1.8316	1.45874	1.29115
Anxa6	87.5337	88.4371	79.4437	85.1382	88.8676	82.5357	92.3676	87.9236	103.586	117.969	151.917	124.491	71.7552	87.4456	100.217	86.4726	1.03272	1.46222	1.01567
Aoc3	39.3446	59.0638	47.9914	48.7999	47.1613	31.0361	53.1628	43.7867	70.359	65.8795	119.412	85.2168	49.1542	41.6849	71.2844	54.0412	0.89727	1.74625	1.1074
Aox1	2.2895	1.48185	2.30681	2.02605	3.33799	2.26069	3.6345	3.07773	3.68939	5.87429	3.87843	4.4807	4.34977	2.68645	2.89784	3.31135	1.51907	2.21154	1.63439
Ap1s1	34.7844	31.2295	28.4821	31.4987	46.1203	47.1899	45.6235	46.3112	30.9769	36.5717	43.4804	37.0097	28.0313	37.64	35.4862	33.7192	1.47026	1.17496	1.0705
Apbb1ip	0.553987	0.637816	0.997068	0.729624	1.29219	1.15394	3.71182	2.05265	1.76834	2.44242	1.22765	1.8128	1.59214	1.11169	1.78332	1.49572	2.8133	2.48457	2.04998
Apcdd1	0.683228	2.68226	0.879778	1.41509	1.36397	1.0833	1.73997	1.39575	3.01265	2.52663	4.05634	3.19854	2.98517	1.69837	4.99312	3.22555	0.986332	2.26031	2.2794
Apex1	4.78199	5.0268	5.06314	4.95731	8.72169	12.2921	11.6379	10.8839	6.63646	5.89535	8.93093	7.15425	6.28297	6.48441	5.4835	6.08363	2.19552	1.44317	1.2272
Apln	54.9827	55.6314	48.0501	52.8881	248.296	250.243	207.045	235.195	56.1034	77.1226	124.196	85.8073	36.4464	48.3545	40.0334	41.6114	4.44703	1.62243	0.786783
Aplnr	381.093	309.386	308.806	333.095	142.022	203.006	145.763	163.597	235.94	314.954	444.372	331.755	228.941	297.012	184.251	236.735	0.491142	0.995978	0.710712
Apobec1	2.52952	1.23802	1.2121	1.65988	3.05087	3.06132	2.70656	2.93958	1.41906	2.98983	2.82879	2.41256	1.56371	3.67454	2.27371	2.50399	1.77096	1.45345	1.50853
Apod	0.609376	0.712841	0.742939	0.688385	1.75878	0.447508	3.86648	2.02426	1.24442	4.82157	1.74357	2.60319	2.01858	0.586775	2.31829	1.64122	2.94059	3.78158	2.38415
Apol10b	57.9552	52.968	50.65	53.8577	34.5994	61.1067	32.555	42.7537	23.5329	36.2769	28.9275	29.5791	44.3781	51.4731	43.5553	46.4688	0.793827	0.549208	0.862807
Apold1	346.272	410.108	378.75	378.377	333.933	466.223	465.706	421.954	492.007	489.285	677.107	552.8	545.5	700.243	547.36	597.701	1.11517	1.46098	1.57965
Aqp1	4119.94	4679.28	3349.29	4049.5	2932.97	2414.59	2254.87	2534.14	2911.41	2424.63	2105.12	2480.39	2572.79	3281.67	1961.77	2605.41	0.625791	0.612516	0.64339
Aqp7	347.43	306.954	219.774	291.386	194.928	210.084	131.57	178.861	124.435	197.944	143.628	155.336	236.323	250.09	167.309	217.907	0.613827	0.533092	0.74783
Arap2	36.195	34.8171	40.6422	37.2181	27.7972	35.265	19.0521	27.3714	24.8358	27.9469	21.7687	24.8505	37.9971	37.1328	31.092	35.4073	0.735433	0.667698	0.951346
Arf4	100.122	103.366	97.8981	100.462	145.613	124.639	169.078	146.443	114.585	121.042	139.84	125.156	149.34	121.286	120.412	130.346	1.4577	1.2458	1.29747
Arhgap11a	2.4372	3.77013	3.04965	3.08566	2.15358	3.53227	3.32519	3.00368	3.6239	5.30582	13.3608	7.43017	2.21758	3.21137	3.83403	3.08766	0.973432	2.40797	1.00065
Arhgap18	219.271	188.135	175.466	194.291	142.561	170.992	107.717	140.423	115.285	146.43	136.943	132.886	170.979	207.262	140.429	172.89	0.722749	0.683955	0.889852
Arhgap24	0.535525	1.12548	0.860229	0.840411	1.04095	0.918464	3.32519	1.76153	1.28808	2.04238	2.54415	1.9582	0.852977	0.864674	2.49661	1.40475	2.09604	2.33005	1.67151
Arhgap44	1.73561	3.13241	2.44365	2.43722	2.44071	2.26069	2.82256	2.50799	3.88586	3.32671	5.72864	4.31374	1.79114	2.03802	3.34364	2.39093	1.02903	1.76994	0.981007
Arhgef19	0.535525	1.3318	0.821133	0.896153	1.07684	0.777178	1.85596	1.23666	1.44089	2.71612	3.23797	2.46499	0.454968	0.772041	1.02545	0.75082	1.37997	2.75064	0.837826
Arhgef39	0.553987	1.7632	1.13391	1.15037	0.323122	0.329769	0.850704	0.501198	1.76834	2.77929	4.39436	2.98066	1.3647	0.679408	2.27371	1.43927	0.435686	2.59106	1.25114
Arl4c	28.3407	34.8869	32.6459	31.9578	22.7911	19.0974	21.1105	20.9997	26.3927	34.5714	59.7406	40.2349	25.558	30.7543	29.3787	28.5637	0.657105	1.259	0.893792
Armc7	6.70214	6.1897	5.35636	6.08273	12.4903	8.75989	11.174	10.8081	6.309	7.85341	6.86724	7.00988	4.32134	6.11387	6.8655	5.7669	1.77684	1.15242	0.948078
Armcx2	29.3378	27.1029	29.4985	28.6464	36.4656	34.3328	39.8237	36.874	34.7757	42.4459	54.0307	43.7508	26.8088	28.7781	39.5878	31.7249	1.28721	1.52727	1.10747
Armcx4	5.96362	5.87084	7.15481	6.32976	6.56822	11.3972	10.5167	9.49404	10.3257	11.0326	18.858	13.4054	3.95176	5.03315	7.84628	5.6104	1.49991	2.11784	0.886353
Armcx6	3.33236	3.62007	2.73687	3.22977	3.40978	4.75676	4.63976	4.26877	4.03647	4.77946	6.38574	5.06722	3.24626	3.52015	3.6557	3.47404	1.3217	1.56891	1.07563
Arntl	39.5844	36.3687	43.9842	39.9791	23.796	24.7958	28.6114	25.7344	25.978	24.4021	24.9068	25.0956	28.4292	23.251	18.0998	23.26	0.643696	0.627719	0.581804
Arrb1	73.2052	74.7818	70.2767	72.7546	87.1087	75.9657	101.146	88.0735	112.074	105.061	149.189	122.108	82.0765	70.7097	82.3401	78.3754	1.21056	1.67836	1.07726
Arrdc3	16.3952	21.2136	19.3335	18.9808	21.7503	21.7347	27.4127	23.6326	35.3647	39.0774	61.5203	45.3208	29.7371	17.9709	28.1751	25.2944	1.24508	2.38772	1.33263
Arsi	10.1916	7.07124	7.62397	8.2956	3.338	3.7913	4.44644	3.85858	3.82037	6.08484	9.90942	6.60488	2.21758	6.02124	5.21602	4.48495	0.465136	0.79619	0.540641
Art3	73.2237	64.2402	65.9955	67.8198	42.3878	50.5808	41.6411	44.8699	45.3849	48.994	51.2011	48.5267	58.166	70.4938	48.6375	59.0991	0.661605	0.715524	0.871414
Asap3	3.47113	3.50754	2.991	3.32322	3.94815	4.12097	6.80493	4.95802	14.2552	9.4746	16.3852	13.3717	5.62909	2.77909	6.33054	4.91291	1.49193	4.0237	1.47836
Asns	15.2136	14.1236	13.1953	14.1775	23.2217	21.4756	23.0823	22.5932	14.7136	12.5486	12.5779	13.28	18.8772	15.8711	13.508	16.0854	1.5936	0.936698	1.13457
Aspa	5.09587	3.31997	4.06617	4.16067	7.39372	6.92315	7.03691	7.11793	2.6852	3.38987	2.20612	2.7604	4.77621	5.28018	3.2099	4.4221	1.71076	0.66345	1.06283
Aspm	1.08941	3.41376	2.36546	2.28954	1.36397	1.0362	1.93329	1.44449	3.09997	5.22161	15.6736	7.99839	2.72931	1.32784	3.03158	2.36291	0.630906	3.49344	1.03204
Aspn	4.61582	12.8294	10.3607	9.26864	6.17342	4.16806	20.9945	10.4453	21.0008	32.8872	58.8503	37.5794	16.6596	12.1041	31.1174	19.9604	1.12695	4.05447	2.15354
Asxl3	7.62531	8.08411	6.64657	7.452	4.989	3.22615	3.09321	3.76945	5.41396	5.83219	5.74642	5.66419	3.29789	5.40368	2.45203	3.71787	0.505831	0.76009	0.498909
Atf5	20.0137	26.5592	21.6011	22.7247	29.1438	23.6892	42.5693	31.8008	27.0914	34.024	46.1132	35.7429	24.9041	25.5049	32.633	27.6807	1.39939	1.57287	1.21809
Atic	13.2934	12.7169	11.4359	12.4821	22.5399	26.8446	33.135	27.5065	14.8227	16.8016	14.446	15.3568	17.0576	16.2726	14.8454	16.0585	2.20368	1.23031	1.28653
Atp10a	2.67722	4.1265	3.30378	3.36917	4.19939	3.72065	7.53954	5.15319	4.86821	5.81113	9.16221	6.61385	3.2126	3.79805	6.24138	4.41734	1.52952	1.96305	1.31111
Atp1a2	13.1457	32.7113	20.565	22.1407	9.29597	8.50086	17.2828	11.6932	15.6959	27.7289	25.2093	22.878	14.5843	16.3653	31.786	20.9119	0.528133	1.0333	0.9445
Atp1b2	49.7573	65.4031	50.4549	55.2051	33.056	32.4722	42.5689	36.0324	36.0854	44.6772	51.9303	44.231	48.1028	38.628	46.8096	44.5135	0.6527	0.801212	0.806329
Atp1b3	100.951	91.748	94.0629	95.5873	136.45	139.01	141.838	139.099	128.16	114.198	123.785	122.048	131.591	114.884	111.134	119.203	1.45521	1.27682	1.24706
Atp8b1	40.0646	37.8504	42.9284	40.2811	61.7691	72.9748	64.3753	66.3731	54.7936	52.5099	76.7484	61.3506	57.683	50.2689	61.9671	56.6397	1.64775	1.52306	1.40611
Aurkb	1.07095	1.55688	1.09481	1.24088	1.6511	1.01266	3.2092	1.95765	1.35357	3.03194	8.84196	4.40916	1.62057	0.772041	1.605	1.33254	1.57763	3.55325	1.07386
B3gnt8	2.12333	1.89449	2.22862	2.08215	2.33304	1.97812	1.70131	2.00416	4.45344	4.31627	3.46925	4.07965	1.76271	1.60574	2.71951	2.02932	0.962543	1.95935	0.974629
B3gnt9	1.31097	2.04454	1.60307	1.65286	1.79467	2.28424	5.72233	3.26708	2.6852	5.6427	5.33725	4.55505	1.53528	2.28505	3.38822	2.40285	1.97662	2.75586	1.45375
B4galt5	12.9426	15.8305	19.0793	15.9508	25.0882	17.2371	35.9961	26.1071	18.4902	24.5917	30.582	24.5546	9.95033	13.648	18.0106	13.8696	1.63673	1.5394	0.869527
B4galt6	1.23712	1.31304	1.58352	1.37789	2.26125	1.10685	2.47458	1.94756	3.16546	3.45303	5.05261	3.89037	1.39313	1.17345	1.8279	1.46483	1.41343	2.82342	1.06309
Bace2	16.8937	17.4435	16.3035	16.8802	15.8641	22.9592	21.1105	19.9779	25.3667	25.2654	35.4388	28.6903	20.4123	17.8782	17.4757	18.5887	1.18351	1.69964	1.10121
Bach1	44.7359	52.9493	47.9916	48.5589	40.6649	46.1067	42.6077	43.1264	61.6261	56.1952	98.7209	72.1807	42.1038	50.4848	53.7643	48.7843	0.888126	1.48646	1.00464
Bach2	11.8164	11.7416	14.9742	12.8441	10.0138	6.358	8.19682	8.18954	11.832	8.82191	11.048	10.5673	11.5424	8.67673	8.60415	9.60776	0.637613	0.822738	0.748031
Basp1	0.849394	0.806623	0.527907	0.727975	3.12265	2.26069	5.64502	3.67612	1.68102	5.76902	3.61157	3.6872	0.255963	1.38959	2.67493	1.44016	5.04979	5.06502	1.97831
Bbs5	1.6433	1.06921	1.30984	1.34078	1.68699	2.09585	2.82256	2.2018	1.63736	1.24231	1.40555	1.42841	2.35972	2.28505	2.18455	2.27644	1.64217	1.06535	1.69784
Bbs7	4.85585	4.33281	3.89023	4.35963	6.74767	6.26383	6.22498	6.41216	4.78089	3.53725	3.61158	3.97657	5.3448	5.06403	5.30518	5.238	1.4708	0.912136	1.20148
Bcl3	27.5837	32.4674	25.1589	28.4033	38.6192	30.1884	48.1365	38.9814	35.8015	40.551	56.4497	44.2674	30.3056	29.797	42.5745	34.2257	1.37242	1.55853	1.20499
Bcl6	2.6403	2.62599	3.0692	2.7785	4.45063	2.87293	6.49562	4.60639	5.13017	7.66392	6.92061	6.57157	8.074	4.87877	7.08841	6.68039	1.65787	2.36515	2.40432
Bcr	55.3149	67.2415	64.9201	62.4922	66.1837	57.2447	76.7476	66.7253	96.0077	94.9765	136.045	109.01	71.0444	63.4847	85.1933	73.2408	1.06774	1.74437	1.172
Bdkrb2	7.29295	10.9351	8.36681	8.86495	8.90115	3.81485	8.66079	7.1256	18.7958	16.0857	27.0595	20.647	7.53385	6.85493	10.9669	8.45189	0.803794	2.32906	0.953405
Bean1	2.91724	2.56972	4.2812	3.25605	15.4334	11.515	14.5376	13.8287	8.86311	6.69541	8.93095	8.16316	4.1792	3.1805	4.90396	4.08789	4.24706	2.50707	1.25547
Bend7	22.1002	20.4257	20.4673	20.9977	14.9309	13.8698	14.0351	14.2786	19.8873	18.528	16.9901	18.4685	22.0328	17.5386	15.5587	18.3767	0.680007	0.879546	0.875175
Bgn	44.9205	88.0241	85.5054	72.8167	126.48	46.0832	428.588	200.384	271.87	502.792	727.203	500.622	176.147	97.635	348.799	207.527	2.75189	6.8751	2.84999
Bhlhe40	143.582	237.252	223.631	201.488	201.888	199.853	293.067	231.603	292.393	304.879	386.411	327.894	266.378	273.089	348.128	295.865	1.14946	1.62736	1.4684
Bhlhe41	1.2925	1.36931	2.09178	1.58453	5.02489	2.09585	2.51325	3.21133	4.51893	3.62147	3.27355	3.80465	4.40663	2.87172	7.17757	4.81864	2.02668	2.40112	3.04105
Bicc1	2.1418	4.4266	6.021	4.19647	10.5163	3.2026	25.1703	12.9631	9.67081	20.7176	15.8693	15.4192	9.72289	5.55807	18.8131	11.3647	3.08904	3.67434	2.70816
Bid	1.71715	1.70693	1.30984	1.57797	2.9073	4.63901	3.51851	3.68827	1.70285	1.78973	2.18833	1.89364	1.79114	2.80997	2.00622	2.20244	2.33735	1.20004	1.39574
Birc5	0.960172	1.98827	1.38804	1.44549	0.861492	0.682987	2.39726	1.31391	1.83383	3.05299	9.67813	4.85498	1.47842	0.802918	0.80255	1.02796	0.908972	3.3587	0.71115
Bmp1	96.6179	84.4035	105.757	95.5928	99.2402	95.0395	110.657	101.646	132.905	151.046	141.522	141.824	76.1622	80.837	109.313	88.7707	1.06332	1.48363	0.928634
Bmp2	3.17572	5.90835	3.6752	4.25309	12.5262	10.3376	18.6747	13.8462	19.3416	16.9489	62.6761	32.9889	4.12234	5.03315	11.7694	6.97496	3.25555	7.75645	1.63998
Bmp2k	10.1752	10.9428	11.5677	10.8952	12.9263	12.9109	11.5855	12.4742	14.4419	13.6936	20.6572	16.2642	12.3684	12.4716	9.17651	11.3388	1.14493	1.49278	1.04072
Bmp4	17.5769	19.8819	14.6027	17.3538	31.8715	31.9545	30.9699	31.5986	21.8303	25.7287	39.2638	28.9409	22.8287	17.199	21.265	20.4309	1.82084	1.6677	1.17731
Bmp6	201.56	222.788	161.666	195.338	206.519	138.65	126.392	157.187	127.903	122.495	91.9594	114.119	137.74	154.79	90.989	127.84	0.804692	0.584214	0.654454
Bmper	0.646302	0.506521	1.32939	0.827404	2.83552	0.235578	7.53954	3.53688	2.09579	5.09528	4.5011	3.89739	1.99015	0.741163	2.71951	1.81694	4.27467	4.71038	2.19595
Bmpr1a	1.51406	5.12058	4.08571	3.57345	4.12761	3.50872	9.82071	5.81901	4.95553	7.72708	9.19781	7.29347	6.48197	5.09491	10.6994	7.42543	1.6284	2.04102	2.07794
Bnip3	38.4492	34.117	34.1828	35.583	75.3422	49.4529	45.1225	56.6392	62.4126	44.6647	33.1697	46.749	68.1721	62.3511	48.1917	59.5716	1.59175	1.3138	1.67416
Brca1	0.867857	1.38807	0.938423	1.06478	0.933275	2.07231	2.12661	1.71073	1.61553	3.47408	5.6219	3.5705	1.30784	1.11169	2.71951	1.71301	1.60665	3.35327	1.60879
Brca2	2.45567	2.77604	2.69778	2.64316	3.7328	4.80385	3.67316	4.06994	2.37958	2.63191	4.00297	3.00482	2.67245	2.22329	3.12074	2.67216	1.5398	1.13683	1.01097
Brix1	14.1612	12.3793	14.4855	13.6753	21.822	20.4631	17.3988	19.8946	14.3643	12.0222	11.7596	12.7154	16.8586	12.9687	11.9923	13.9399	1.45478	0.929803	1.01934
Brsk1	0.812468	1.14424	0.527907	0.828205	1.04095	1.34232	2.97721	1.78683	1.30991	3.05299	1.79694	2.05328	1.53528	1.29696	2.40745	1.74656	2.15747	2.47919	2.10885
Bub1	0.609376	1.20051	0.449713	0.7532	0.502579	0.800726	2.35859	1.22063	1.39723	1.85289	6.49364	3.24792	0.852977	0.52502	1.24836	0.875452	1.6206	4.31216	1.16231
Bub1b	2.99109	3.47002	3.10829	3.1898	2.44071	3.39098	5.72234	3.85134	4.40978	6.19011	15.7091	8.76966	3.35475	2.59382	3.29906	3.08254	1.20739	2.74928	0.966375
C1qbp	21.2325	19.2628	17.1636	19.2196	30.5796	26.0674	33.4829	30.0433	20.6513	23.5389	20.2635	21.4846	22.6581	22.232	18.4565	21.1155	1.56316	1.11784	1.09864
C1qtnf5	4.89574	6.37188	4.02707	5.09823	5.7302	4.32092	8.90862	6.31991	6.02656	11.7645	16.3655	11.3855	2.30287	4.91125	5.83455	4.34956	1.23963	2.23323	0.85315
C1qtnf6	14.6966	11.1226	11.6705	12.4966	18.879	18.0848	31.0857	22.6832	36.1723	49.4568	76.5335	54.0542	16.1763	16.6431	18.4119	17.0771	1.81515	4.32552	1.36654
C1qtnf7	1.69869	2.73853	3.44062	2.62595	2.5125	2.07231	5.83833	3.47438	3.95135	8.12712	4.83912	5.6392	2.75774	2.80996	4.50273	3.35681	1.3231	2.14749	1.27832
C1qtnf9	439.122	414.065	331.463	394.883	300.447	275.203	198.539	258.063	265.934	246.821	233.465	248.74	233.717	372.94	245.906	284.188	0.653517	0.629908	0.719675
C1ra	5.39982	7.81447	7.64449	6.95293	6.85535	4.40354	17.5257	9.59486	11.6574	29.5395	18.027	19.7413	9.06903	7.19459	19.3481	11.8706	1.37997	2.83928	1.70728
C1s1	9.49002	21.457	13.4296	14.7922	12.4541	13.5636	29.5393	18.519	22.4406	47.3087	41.8053	37.1849	21.8296	15.9638	31.5631	23.1188	1.25194	2.51381	1.56291
C3	14.6781	15.943	32.0986	20.9066	40.5573	6.4522	123.647	56.8855	77.3223	262.423	81.2316	140.326	58.5928	23.8685	144.04	75.5004	2.72094	6.71204	3.61133
C4b	1.61799	2.70493	3.24513	2.52268	7.82287	0.929153	15.1418	7.96461	10.951	43.4486	14.183	22.8609	11.4571	5.61491	29.8582	15.6434	3.1572	9.06212	6.2011
C77080	26.4943	26.653	26.8205	26.6559	35.3175	21.7817	31.0083	29.3692	38.7047	30.2135	49.5284	39.4822	14.4422	22.1394	22.9592	19.8469	1.10179	1.48118	0.74456
Cables1	12.721	14.6676	13.9576	13.7821	16.3307	12.2686	14.5377	14.379	23.8166	23.1389	18.858	21.9378	18.8203	17.0755	14.5334	16.8097	1.04331	1.59177	1.21968
Cadm1	5.66821	5.1581	4.9263	5.25087	3.98404	4.87449	3.78915	4.21589	2.37958	3.62146	2.0638	2.68828	4.12234	6.36089	4.14609	4.87644	0.802894	0.511968	0.928692
Cadm3	0.387821	0.89661	0.860229	0.714887	1.22041	0.96556	5.60635	2.59744	7.16037	5.64568	10.1136	7.63988	2.18915	1.69837	2.67493	2.18748	3.63336	10.6868	3.0599
Cadps2	8.19763	10.2036	8.5232	8.97481	7.14248	6.00479	5.68368	6.27698	6.81109	7.20072	7.25863	7.09015	4.57721	6.57704	6.24137	5.79854	0.6994	0.790005	0.646091
Camk1d	0.683228	0.675328	0.664746	0.674434	1.11273	0.471056	0.889367	0.824384	1.72468	2.73718	1.56567	2.00918	0.454968	0.64853	2.80867	1.30406	1.22234	2.97906	1.93356
Camk2a	3.74807	2.7948	2.26771	2.93686	1.18451	0.800726	1.50799	1.16441	1.3754	2.80034	3.09565	2.4238	2.30287	2.87172	1.51584	2.23014	0.396481	0.825302	0.759363
Camk2b	1.90178	2.38216	2.91281	2.39892	1.07684	0.706534	0.232083	0.671819	0.131081	0.526461	0.925207	0.527583	1.08041	8.36794	1.20377	3.55071	0.280051	0.219926	1.48013
Camkk1	3.06494	2.21335	3.10829	2.79553	5.49149	5.83994	7.03692	6.12278	5.43578	6.6112	4.39435	5.48044	4.1792	3.27313	4.27983	3.91072	2.19021	1.96043	1.39892
Capg	15.6381	15.0239	14.3486	15.0035	66.2914	65.0867	72.0697	67.8159	34.3607	36.4666	54.4211	41.7495	22.0327	24.4552	31.6077	26.0319	4.52	2.78264	1.73505
Capn12	14.6412	11.479	13.8599	13.3267	13.1004	12.6924	10.9033	12.232	9.99829	10.9905	5.0704	8.6864	10.4052	9.47954	9.04995	9.6449	0.917859	0.651804	0.723727
Capn5	3.98809	3.97644	5.3759	4.44681	5.56326	4.09742	9.74337	6.46802	9.82363	8.50611	14.4105	10.9134	3.07046	3.70542	8.91621	5.2307	1.45453	2.45421	1.17628
Car13	0.461673	0.619059	0.567003	0.549245	3.91226	2.75519	4.63976	3.76907	2.77252	1.68446	5.65748	3.37149	3.4969	1.14257	1.42668	2.02205	6.86227	6.1384	3.68151
Car4	212.507	189.624	162.817	188.316	168.943	131.821	100.989	133.918	153.764	120.77	101.617	125.384	189.877	176.592	124.29	163.586	0.711133	0.665815	0.86868
Car5b	1.56945	1.31304	1.09481	1.32577	2.4766	2.02521	3.82782	2.77654	1.76834	2.16871	3.43367	2.45691	1.47842	2.0689	2.49661	2.01464	2.09429	1.8532	1.51961
Car7	61.9045	57.8646	53.8159	57.8617	46.013	27.9278	42.1046	38.6818	42.1317	52.8055	44.9568	46.6313	32.5799	44.9277	54.7002	44.0693	0.668522	0.805911	0.761631
Casp12	10.7824	9.69714	13.1171	11.1989	18.2688	17.8023	19.216	18.429	13.0327	17.2437	14.108	14.7948	21.0946	18.9898	19.3481	19.8108	1.64561	1.3211	1.769
Casp3	13.8842	10.4099	12.1006	12.1316	15.0745	21.9231	16.7415	17.913	14.8227	17.7701	30.5645	21.0524	15.9773	14.142	17.4311	15.8501	1.47656	1.73534	1.30652
Casp4	10.7824	9.94096	10.1848	10.3027	14.1772	16.1303	17.1282	15.8119	13.1855	15.1804	20.388	16.2513	11.6561	13.4319	14.5334	13.2071	1.53473	1.57738	1.28191
Catip	1.95717	2.25086	2.16997	2.126	1.14862	1.29523	1.43066	1.2915	0.895134	0.800169	0.854044	0.849782	0.454968	1.01906	0.624228	0.699419	0.60748	0.399709	0.328983
Catsperg1	2.21565	2.02579	2.85417	2.3652	2.33304	2.7315	1.392	2.15218	1.44089	1.49497	0.565193	1.16702	1.50685	1.97627	1.56042	1.68118	0.909934	0.493411	0.710797
Cavin2	1303.81	1365.09	1371.44	1346.78	971.758	1110.33	835.1	972.396	867.834	945.303	832.258	881.798	1260.84	1328.39	921.48	1170.24	0.722015	0.654746	0.868914
Cavin3	111.165	97.0267	80.7545	96.3154	128.06	124.568	129.485	127.371	132.312	134.075	165.381	143.923	80.0568	113.414	108.242	100.571	1.32244	1.49429	1.04418
Cbx7	88.2545	76.301	75.6341	80.0632	70.9928	70.4092	53.1626	64.8549	58.2211	57.2893	26.9171	47.4758	45.9134	66.1402	52.4717	54.8418	0.810046	0.592979	0.684981
Ccdc124	35.3381	33.8928	27.9152	32.382	43.7517	57.5509	45.8167	49.0398	29.6017	32.0239	31.8629	31.1628	28.0882	39.7705	34.0151	33.9579	1.51441	0.962349	1.04867
Ccdc142	3.89274	3.54933	4.6929	4.04499	2.48653	4.04202	2.26486	2.93114	2.74635	2.73651	1.70046	2.39444	0.904111	2.30842	2.25304	1.82186	0.724634	0.591952	0.450398
Ccdc166	11.2071	8.38422	9.24646	9.61259	8.07566	7.95927	7.1529	7.72928	5.19565	7.13756	4.02076	5.45132	7.59071	7.3181	5.12687	6.67856	0.804078	0.567102	0.694772
Ccdc28b	7.01601	4.80173	4.9263	5.58135	6.06574	8.1241	4.40777	6.1992	12.989	7.41127	6.63595	9.01207	6.68097	10.3132	6.73176	7.90864	1.1107	1.61468	1.41698
Ccdc58	4.19118	3.13241	4.37894	3.90084	7.42961	4.80385	5.64501	5.95949	4.40978	4.77946	4.02076	4.40333	4.74778	4.84789	2.94242	4.17936	1.52774	1.12882	1.0714
Ccdc80	55.6479	64.2024	75.1067	64.9857	64.3183	53.217	131.648	83.0611	91.3115	150.759	142.815	128.295	78.0946	59.9634	129.374	89.144	1.27814	1.97421	1.37175
Ccdc86	9.06539	9.2845	8.73824	9.02938	14.5361	11.0911	14.8857	13.5043	9.10326	10.9695	11.1725	10.4151	7.33484	9.07814	9.18369	8.53222	1.4956	1.15347	0.94494
Cchcr1	11.6686	10.4286	10.9472	11.0148	19.1302	16.4129	17.5148	17.686	15.1065	12.6749	12.9872	13.5895	8.58574	11.7953	10.1645	10.1818	1.60565	1.23375	0.924379
Ccl2	0.738617	1.55688	1.38804	1.22785	7.57318	2.63746	28.186	12.7989	1.24442	6.54803	6.77829	4.85691	2.35973	1.82188	9.04996	4.41052	10.4239	3.95564	3.59208
Ccl7	0.0924146	0.393983	0.586552	0.35765	5.92217	0.706534	20.7626	9.13043	1.11343	5.57953	1.56567	2.75288	1.47842	0.401509	5.66183	2.51392	25.529	7.69713	7.029
Ccna2	2.54798	5.17685	4.59397	4.10627	2.29715	3.27325	7.81019	4.4602	5.39214	9.22194	26.3836	13.6659	4.15077	3.55103	4.41357	4.03846	1.08619	3.32806	0.983486
Ccnb2	1.07095	2.88858	1.8572	1.93891	1.68699	0.75363	3.05454	1.83172	2.51056	5.11633	16.8299	8.15226	1.649	1.23521	3.03158	1.97193	0.944716	4.20456	1.01703
Ccne2	1.45867	1.55688	1.46623	1.49393	2.11769	2.04876	3.17053	2.44566	1.87749	3.30565	2.70426	2.62913	1.87643	2.0689	1.33752	1.76095	1.63707	1.75988	1.17874
Ccnf	0.794005	1.36931	1.60307	1.25546	1.83056	0.800726	1.43066	1.35398	1.68102	2.8214	4.98144	3.16129	0.454968	0.802918	0.980872	0.746253	1.07847	2.51803	0.594405
Ccnjl	3.87731	4.4266	5.57139	4.6251	1.6511	2.61391	2.82256	2.36252	3.51475	2.8214	4.62563	3.65393	3.61061	3.24225	1.42668	2.75985	0.510805	0.790021	0.596711
Ccno	1.01556	2.43842	1.64217	1.69872	1.22041	2.1194	1.89463	1.74481	2.35775	2.82139	2.20612	2.46175	2.89988	2.87172	3.38822	3.05327	1.02714	1.44918	1.7974
Ccr7	0.535525	1.12548	0.821133	0.827379	0.897384	1.20104	0.81204	0.970155	0.589513	1.32653	1.20985	1.04196	1.81957	3.08786	1.33752	2.08165	1.17256	1.25936	2.51596
Ccser1	2.25258	3.16992	3.14739	2.85663	3.19443	2.94358	2.08795	2.74199	4.08233	3.87412	6.49364	4.8167	2.35973	2.53207	2.76409	2.55196	0.959868	1.68615	0.893348
Cd109	20.3278	21.6824	22.3635	21.4579	23.5448	22.5118	23.2757	23.1108	35.5832	39.2456	84.0068	52.9452	24.1934	22.2629	30.0474	25.5012	1.07703	2.4674	1.18843
Cd14	2.41874	3.11365	1.91584	2.48274	7.39372	13.022	7.07558	9.16377	8.36103	8.61137	12.0621	9.67817	8.67102	3.92156	7.75711	6.78323	3.69098	3.89817	2.73215
Cd247	6.84495	3.86391	4.61158	5.10681	2.26125	2.61391	2.00873	2.29463	1.85566	1.87395	3.08066	2.27009	2.5303	3.53712	2.63035	2.89926	0.449327	0.444522	0.567723
Cd248	4.02502	7.22129	5.37591	5.54074	9.29596	7.04089	20.2599	12.1989	8.47018	24.8444	23.5192	18.9446	5.85652	6.42265	15.425	9.23472	2.20168	3.41914	1.66669
Cd24a	9.23156	7.07124	9.28559	8.52946	7.68085	6.9938	8.19683	7.62383	7.07305	5.43215	4.91028	5.80516	5.79967	6.7623	9.27285	7.27827	0.893823	0.680601	0.85331
Cd274	69.3837	64.4094	52.3312	62.0414	43.5363	52.6765	37.968	44.7269	32.9417	46.362	43.5335	40.9457	56.1194	72.439	67.6734	65.4106	0.72092	0.659974	1.05431
Cd276	11.0778	7.95277	6.02101	8.35053	8.25511	7.77086	10.594	8.87332	17.0495	20.9913	45.8463	27.9624	3.8949	8.1518	7.26672	6.43781	1.06261	3.34858	0.770946
Cd300lg	1325.13	1134.1	931.649	1130.29	1030.58	804.649	695.05	843.426	819.976	841.774	603.66	755.137	1069.99	1191.58	869.164	1043.58	0.746202	0.668089	0.923281
Cd320	5.74207	4.55789	3.46017	4.58671	7.53729	5.55738	8.35147	7.14871	5.95972	6.19011	6.26236	6.1374	4.86149	4.35384	4.14609	4.45381	1.55857	1.33808	0.971024
Cd36	5331.48	4752.2	4490.22	4857.97	4401.57	4058.8	2807.36	3755.91	3782.24	3216.2	2782.65	3260.36	6841.78	5770.32	3705.09	5439.06	0.773144	0.671137	1.11962
Cd63	6.79733	10.3168	9.30144	8.80519	28.041	27.9276	45.1475	33.7054	17.9299	27.4686	31.498	25.6322	10.1778	9.91459	21.1138	13.7354	3.8279	2.91103	1.55992
Cd82	10.007	10.2598	11.045	10.4373	9.97791	13.3046	15.1177	12.8001	15.8925	14.3172	26.312	18.8406	7.81814	7.84301	8.29208	7.98441	1.22638	1.80512	0.764991
Cda	3.08341	3.45127	2.89326	3.14265	4.52241	4.68611	5.45169	4.88674	4.19147	5.07422	6.0133	5.093	4.06548	3.76717	2.63035	3.48767	1.55497	1.62061	1.10979
Cdc20	6.01901	8.92812	5.27817	6.74177	8.36278	5.9577	7.77152	7.364	7.11671	10.5694	26.1699	14.6187	6.82312	6.85493	6.4197	6.69925	1.0923	2.16837	0.993694
Cdc25b	9.98859	7.50264	8.73823	8.74315	13.3158	17.19	11.5992	14.035	16.0671	19.2227	19.552	18.2806	20.2985	11.6101	16.272	16.0602	1.60526	2.09085	1.83689
Cdc45	1.84639	1.6319	1.73991	1.7394	2.58428	2.61391	4.29178	3.16332	1.89932	2.92667	4.62563	3.15054	2.30287	2.0689	2.27371	2.21516	1.81863	1.81128	1.27352
Cdc7	1.77254	2.34464	3.16694	2.42804	4.63008	4.38	3.90514	4.30507	3.07814	2.94772	3.66495	3.23027	2.70088	2.43943	3.96777	3.03603	1.77307	1.3304	1.2504
Cdca2	0.794005	1.05046	0.899326	0.914597	0.430796	0.894917	2.86122	1.39564	1.65919	3.11616	5.31946	3.36494	1.33627	1.04994	1.33752	1.24124	1.52597	3.67915	1.35715
Cdca3	0.904783	1.36931	1.173	1.14903	0.969166	1.60135	1.93329	1.50127	1.68102	2.21082	7.84572	3.91252	1.25099	0.957307	1.3821	1.1968	1.30655	3.40506	1.04157
Cdca8	1.1448	2.40091	1.64216	1.72929	2.0818	1.88392	3.47984	2.48185	1.61553	3.89517	10.283	5.26457	2.84302	1.32784	1.3821	1.85099	1.43519	3.04435	1.07037
Cdh11	1.11627	1.54028	2.09424	1.5836	0.862546	0.989108	2.4791	1.44358	3.60548	10.1062	9.8473	7.85299	2.41976	1.7632	4.16105	2.78134	0.911586	4.95896	1.75634
Cdh2	1.51406	1.57563	1.30984	1.46651	1.2563	0.565247	3.17053	1.66403	2.09579	6.08484	6.84945	5.01003	1.50685	1.29696	2.54119	1.78167	1.13468	3.41629	1.2149
Cdh23	110.907	124.184	105.405	113.499	68.5528	55.7374	41.0611	55.1171	61.8442	73.1007	39.157	58.034	50.3197	76.7308	61.432	62.8275	0.485619	0.511318	0.553553
Cdk1	1.6433	2.92609	1.779	2.11613	2.44071	2.661	5.3357	3.47914	4.58442	6.19011	15.5134	8.76264	4.23606	1.85276	2.94242	3.01041	1.6441	4.14088	1.4226
Cdkl2	1.05249	1.65066	0.840681	1.18128	1.72288	1.15394	2.04928	1.64203	1.83383	1.97922	1.38776	1.7336	2.27444	2.00715	3.34364	2.54174	1.39005	1.46757	2.15169
Cdkn1c	266.437	250.596	193.773	236.935	145.609	172.631	124.652	147.631	151.236	153.738	110.037	138.337	140.809	237.914	120.323	166.349	0.623084	0.58386	0.702085
Cdkn2b	1.03402	0.844136	0.840681	0.906279	1.79467	1.50716	2.12661	1.80948	1.39723	1.24231	3.36251	2.00068	1.848	1.60574	1.20377	1.5525	1.9966	2.20758	1.71305
Cdon	5.68669	4.65168	5.3759	5.23809	5.49148	5.93413	9.47274	6.96612	7.9681	11.4748	10.0339	9.8256	7.05053	4.81702	8.11376	6.66044	1.3299	1.8758	1.27154
Cdr2l	24.3342	24.2708	28.3648	25.6566	31.1179	26.5149	35.2615	30.9648	34.6226	38.8035	49.2087	40.8783	23.1984	18.6193	24.876	22.2312	1.20689	1.59328	0.866492
Celf2	1.20019	1.44434	3.12784	1.92412	2.72784	0.96556	7.38488	3.69276	3.88586	11.3485	4.98144	6.7386	3.46847	2.09978	7.93544	4.50123	1.91919	3.50217	2.33937
Cenpa	8.19764	8.51548	8.93372	8.54895	5.99396	5.81641	8.69946	6.83661	9.01594	11.4748	19.5697	13.3535	9.80819	6.66967	6.77634	7.7514	0.799702	1.562	0.906708
Cenpe	1.68023	2.70101	3.32333	2.56819	1.50754	2.75519	2.62924	2.29732	5.08651	8.16923	17.6305	10.2954	2.07543	1.08082	3.70028	2.28551	0.89453	4.00882	0.88993
Cenpf	1.71715	5.57074	6.39242	4.5601	0.574362	1.50716	3.55717	1.87956	6.72377	10.2536	28.7139	15.2304	5.82809	2.28504	7.44505	5.18606	0.412176	3.33993	1.13727
Cenpq	0.775542	1.05046	0.703842	0.843281	1.61521	2.37843	1.89463	1.96276	1.39723	1.53708	2.72205	1.88545	2.30287	1.32784	2.13997	1.92356	2.32752	2.23585	2.28104
Cenpt	9.60081	7.42761	9.98933	9.00592	16.0076	14.6233	14.963	15.198	17.6825	16.591	15.0509	16.4415	11.1159	10.0662	10.8778	10.6866	1.68755	1.82563	1.18662
Cep170b	17.0968	16.4119	12.6088	15.3725	10.7316	14.2701	9.89804	11.6332	12.0067	13.5171	10.7278	12.0839	6.2261	13.7407	11.1006	10.3558	0.756757	0.78607	0.673658
Cep55	0.683228	1.4631	0.957971	1.03477	0.897384	1.64845	2.43592	1.66058	1.89932	3.5583	9.50022	4.98595	2.13229	1.11169	2.09538	1.77979	1.60479	4.81843	1.71999
Cercam	0.277044	0.76911	0.586552	0.544235	1.54343	0.235578	3.32519	1.7014	2.33592	6.10589	8.18374	5.54185	1.47842	0.52502	2.31829	1.44058	3.12622	10.1828	2.64697
Cers6	1.73561	2.85106	2.63913	2.4086	3.55334	2.96712	5.877	4.13249	3.49292	4.90579	5.39063	4.59645	2.21758	2.0689	2.18455	2.15701	1.71572	1.90835	0.895545
Cfap69	1.77254	1.53812	3.59701	2.30256	4.45063	3.81484	3.59583	3.95377	3.29644	1.97922	1.8681	2.38125	3.61061	2.28504	1.605	2.50022	1.71712	1.03418	1.08584
Cfb	4.24657	4.8955	2.85188	3.99798	6.42157	5.53384	12.8365	8.26397	9.97623	14.5908	19.3902	14.6524	6.43679	5.46543	8.72451	6.87558	2.06703	3.66495	1.71976
Cfh	20.2162	42.7451	57.3683	40.1099	45.5807	23.6893	140.075	69.7817	95.4987	164.642	105.276	121.806	100.383	47.4245	185.577	111.128	1.73976	3.0368	2.77059
Ch25h	3.1388	3.47002	3.92933	3.51272	23.9755	18.9561	28.2633	23.7316	14.7354	13.4118	22.8787	17.0086	9.15431	10.0353	11.279	10.1562	6.75592	4.84202	2.89127
Chac1	3.17572	3.24495	4.63307	3.68458	2.87141	2.94358	3.24786	3.02095	2.35775	1.85289	1.95706	2.0559	3.58218	2.40856	2.94242	2.97772	0.81989	0.557974	0.808157
Chac2	1.58791	1.25677	1.29029	1.37832	3.05086	3.01422	2.51325	2.85944	1.02611	1.51602	1.88589	1.47601	2.81459	1.97627	1.87248	2.22111	2.07458	1.07087	1.61146
Chaf1a	3.30496	3.93893	2.93236	3.39208	5.85039	7.27637	9.27941	7.46872	2.85984	5.1795	9.26896	5.76943	1.90486	4.01419	3.96777	3.29561	2.20181	1.70085	0.971558
Chaf1b	2.43721	1.87573	1.19255	1.83516	3.69691	2.89648	5.56769	4.05369	1.20076	2.02133	2.86437	2.02882	1.87643	2.56294	4.45815	2.96584	2.2089	1.10553	1.61612
Chek2	35.6527	29.6538	24.5333	29.9466	20.135	26.7738	17.8627	21.5905	16.0016	20.4017	18.5378	18.3137	27.0645	31.9894	16.4949	25.1829	0.720967	0.611545	0.840928
Chka	7.47758	9.11568	8.69913	8.4308	7.28604	10.7144	11.8312	9.94388	18.1627	11.7485	14.1613	14.6908	9.15432	7.9974	13.3743	10.1753	1.17947	1.74252	1.20693
Chn1	3.82192	5.1581	4.82856	4.60286	5.8145	4.00323	10.6713	6.82968	7.31318	6.3796	9.35791	7.68356	4.15077	3.89068	5.97389	4.67178	1.48379	1.6693	1.01497
Chp2	1.38482	1.50061	1.60307	1.49617	0.825601	0.75363	1.93329	1.17084	2.13945	1.81078	2.04601	1.99875	0.597114	0.679408	0.445905	0.574142	0.78256	1.33591	0.383742
Chpf	1.84639	5.28938	4.30074	3.81217	5.88627	1.6249	16.0069	7.83936	9.32158	22.8654	26.0813	19.4228	5.00364	3.7363	12.8839	7.20795	2.0564	5.09494	1.89077
Chrd	0.332432	1.05046	1.27075	0.884547	1.22041	1.05975	3.01588	1.76535	2.2486	3.85306	4.34099	3.48088	0.938265	0.617653	1.47126	1.00906	1.99576	3.93521	1.14076
Chst1	17.3552	16.5807	16.6162	16.8507	35.712	29.3171	34.9908	33.34	27.5278	26.8656	42.8041	32.3992	15.1529	16.5814	13.0622	14.9322	1.97855	1.92272	0.886145
Chst15	105.236	96.5225	87.7747	96.5111	66.7578	76.0339	51.3455	64.7124	75.8402	83.5621	84.5614	81.3212	77.0148	101.96	77.4376	85.4708	0.670518	0.84261	0.885606
Chst2	2.01256	2.75728	1.89629	2.22204	2.04591	1.6249	4.33045	2.66709	5.69775	5.13739	6.33352	5.72289	1.30784	2.09978	2.27371	1.89378	1.20029	2.57551	0.852268
Ciart	2.04948	1.44434	3.16694	2.22025	2.83552	3.90904	3.36385	3.36947	5.93789	3.68463	3.04054	4.22102	3.45907	3.10666	4.14609	3.57061	1.51761	1.90114	1.6082
Cilp	2.51106	6.47104	5.53231	4.83814	6.6041	0.847821	29.9258	12.4592	34.0767	73.4583	114.608	74.0477	47.8175	21.9233	112.521	60.7539	2.57521	15.305	12.5573
Cisd3	3.19418	4.03272	3.53836	3.58842	7.78853	6.68768	7.50088	7.3257	4.10416	5.20054	5.58632	4.96367	4.83307	3.95244	6.37512	5.05354	2.04148	1.38325	1.40829
Cit	10.487	8.89061	11.7487	10.3754	9.36775	9.79598	10.246	9.80324	14.8009	12.2117	21.5088	16.1738	10.4052	7.07108	12.8393	10.1052	0.944851	1.55885	0.973954
Ckap2	1.68022	2.77604	2.20907	2.22178	1.68699	2.02521	3.75049	2.48756	3.79853	4.12677	14.3036	7.40963	1.649	1.66749	1.91706	1.74452	1.11963	3.335	0.78519
Ckap2l	1.27404	2.6635	1.62262	1.85339	1.61521	1.69554	4.63976	2.65017	2.35775	3.95834	14.9975	7.10453	2.98517	1.32784	2.67493	2.32931	1.42991	3.83327	1.25679
Ckap4	53.3018	60.2083	58.1162	57.2088	91.7009	73.3968	123.456	96.1846	73.7418	80.3221	105.111	86.3916	55.2392	57.8331	61.6544	58.2422	1.68129	1.51011	1.01806
Ckm	9.50849	18.8877	10.3998	12.932	4.37885	3.72065	7.42356	5.17435	6.65826	7.51653	4.28761	6.15413	5.71437	10.1279	8.15834	8.0002	0.40012	0.475884	0.618636
Cks1b	1.01556	1.70693	0.899326	1.20727	3.62513	1.81328	5.29704	3.57848	1.61553	4.0215	6.10225	3.91309	1.50685	1.82188	1.42668	1.58514	2.96411	3.24127	1.31299
Cks2	0.93974	1.34514	0.97752	1.08747	1.75878	1.97592	2.97094	2.23521	2.28642	2.42909	5.73765	3.48439	1.1657	0.946979	2.00622	1.37297	2.05543	3.20413	1.26254
Clca3a1	0.609376	0.694085	1.19255	0.832004	5.24024	4.35645	5.83833	5.14501	12.367	9.11312	11.7218	11.0673	4.54877	2.03802	3.03158	3.20612	6.18387	13.302	3.8535
Clcf1	5.83438	5.58948	7.44805	6.29064	7.5014	9.01891	11.8312	9.4505	6.39631	8.63244	5.92434	6.98436	4.60564	3.92156	7.62337	5.38352	1.50231	1.11028	0.855799
Clcn5	3.58191	4.38909	3.53836	3.83645	5.34791	6.21672	9.58872	7.05112	4.25697	6.27433	6.17341	5.56824	3.72433	4.23033	5.88473	4.61313	1.83793	1.4514	1.20245
Cldn15	16.3582	16.4682	14.7591	15.8618	39.9468	19.2151	27.3353	28.8324	29.8854	20.0228	28.3582	26.0888	38.1806	22.3555	22.6917	27.7426	1.81772	1.64475	1.74902
Cldn5	524.458	565.11	398.201	495.923	404.065	293.053	331.813	342.977	239.127	368.116	452.057	353.1	296.83	333.726	263.56	298.039	0.691593	0.712006	0.600978
Clip3	1.6433	3.00112	2.24817	2.29753	1.61521	0.989108	6.53428	3.0462	3.49291	7.60076	7.86351	6.31906	1.90486	1.94539	5.57267	3.14097	1.32586	2.75037	1.36711
Clmn	34.3229	32.0922	36.5749	34.33	26.3084	18.4616	19.5253	21.4318	29.9292	24.1916	14.5705	22.8971	30.0498	22.0468	26.1688	26.0885	0.624287	0.666971	0.759932
Clmp	1.1448	0.937917	1.36849	1.1504	2.04591	0.730082	3.75049	2.17549	2.55422	9.17984	6.95619	6.23008	3.4969	1.17345	5.21602	3.29546	1.89107	5.41557	2.86461
Clspn	0.867857	1.08797	0.899326	0.951718	1.90234	2.35488	3.90514	2.72079	1.61553	2.61085	4.26982	2.83207	0.852977	1.48223	0.84713	1.06078	2.85882	2.97574	1.11459
Clu	84.0809	71.7244	95.983	83.9294	97.8042	89.481	189.336	125.54	171.101	164.642	206.141	180.628	94.4707	71.3896	162.14	109.333	1.49579	2.15214	1.30268
Cmah	0.590913	0.656572	1.2121	0.819862	2.36893	2.661	5.10372	3.37788	9.19059	7.28493	12.1154	9.53031	2.81459	3.08786	4.99312	3.63186	4.12006	11.6243	4.42984
Cmklr1	8.21611	10.3161	12.1397	10.224	11.2341	5.65158	21.2652	12.717	26.9166	26.9077	39.2461	31.0235	14.2431	8.30619	19.2589	13.9361	1.24384	3.03439	1.36308
Cmpk2	83.1007	78.4558	77.0218	79.5261	56.3863	57.292	48.2136	53.964	71.4077	71.6496	72.1959	71.7511	88.8992	80.0644	57.553	75.5055	0.678569	0.902233	0.949443
Cmss1	3.21265	3.24495	2.52184	2.99315	4.80954	5.79286	4.56243	5.05494	1.96481	2.73718	2.95333	2.55177	2.58716	3.92156	2.09539	2.86804	1.68884	0.852539	0.958201
Cmtr2	3.10187	3.92018	3.83159	3.61788	5.24024	5.55738	5.06506	5.28756	3.66756	4.06361	3.71832	3.8165	4.91836	4.44648	2.987	4.11728	1.46151	1.0549	1.13804
Cmya5	5.70514	7.85901	8.91417	7.49277	3.3021	4.54483	5.02639	4.29111	5.52311	5.79007	7.08072	6.1313	5.17422	5.92861	12.5718	7.89154	0.572699	0.818295	1.05322
Cnr2	9.54547	8.62806	5.31725	7.83026	2.94319	4.45064	2.78389	3.39257	3.64573	4.63208	5.42621	4.56801	3.75276	4.6935	3.52197	3.98941	0.433264	0.583379	0.509486
Col12a1	3.54498	3.90142	3.597	3.68113	4.70186	1.55426	12.7205	6.32554	5.3703	13.2855	50.4188	23.0249	5.57223	2.65558	13.7755	7.33444	1.71837	6.25483	1.99244
Col14a1	2.6403	4.55789	9.01192	5.40337	4.63008	1.69554	18.9067	8.41077	20.695	62.1317	82.0844	54.9704	13.6461	5.28018	31.0728	16.6664	1.55658	10.1733	3.08444
Col15a1	207.056	205.601	195.533	202.73	186.92	199.443	316.266	234.21	577.274	625.106	1211.9	804.76	282.788	353.99	462.753	366.51	1.15528	3.96961	1.80787
Col16a1	1.62484	2.92609	2.65868	2.4032	2.51249	2.21359	12.9911	5.90573	8.14273	23.1599	35.5991	22.3006	4.06548	4.6935	10.0307	6.26323	2.45744	9.27952	2.6062
Col18a1	108.155	101.36	108.47	105.995	103.332	112.302	182.223	132.619	342.402	332.827	748.673	474.634	70.4482	83.0924	136.058	96.5329	1.25118	4.47789	0.91073
Col1a1	29.8731	32.2798	29.0881	30.4137	106.131	18.6264	321.296	148.684	225.44	1041.86	1660.88	976.06	80.1705	44.4639	266.547	130.394	4.88874	32.0928	4.28734
Col1a2	28.2299	49.0854	39.5661	38.9605	96.5119	28.6342	288.236	137.794	196.886	746.04	1217.21	720.045	86.1976	45.6372	247.688	126.508	3.53677	18.4814	3.24708
Col27a1	3.26804	3.33873	4.10526	3.57068	7.25015	6.73477	12.0632	8.68271	9.29972	11.6853	11.902	10.9623	2.38816	3.21137	7.08841	4.22931	2.43167	3.0701	1.18446
Col28a1	6.94216	12.6606	12.5306	10.7111	7.10659	2.51972	3.71183	4.44605	10.0201	8.86402	16.7588	11.881	6.2261	6.11387	8.33666	6.89221	0.415087	1.10922	0.643463
Col3a1	41.874	45.1091	46.5253	44.5028	167.972	39.7959	646.537	284.768	341.248	1345.4	1704.94	1130.53	167.334	82.8758	456.056	235.422	6.39889	25.4036	5.29005
Col4a1	3677.71	3462.14	2864.85	3334.9	3051.66	2763.9	2942.72	2919.43	4309.94	4075.37	7523.71	5303.01	2769.06	3789.47	3258.34	3272.29	0.875417	1.59015	0.981226
Col4a2	2629.55	2280.86	1879.77	2263.39	2083.04	2048.68	1969.03	2033.58	2888.62	2752	5006.34	3548.99	1484.36	2615.99	2129.89	2076.75	0.898467	1.56799	0.917537
Col4a5	1.38482	3.0949	2.50229	2.32734	2.36893	1.20104	5.49036	3.02011	5.43579	12.2117	14.8552	10.8342	3.04203	1.91451	6.8655	3.94068	1.29767	4.65521	1.69321
Col5a1	7.23756	9.8847	10.3999	9.17405	34.0251	4.92159	110.965	49.9706	47.7425	146.204	217.064	137.004	21.6632	12.3512	74.0038	36.0061	5.44694	14.9338	3.92477
Col5a2	25.202	26.5966	43.8275	31.8754	53.7294	23.9718	119.665	65.7887	88.0196	161.805	298.886	182.904	31.2154	25.5977	91.4794	49.4308	2.06394	5.73808	1.55075
Col5a3	4.70815	5.49571	7.01799	5.74062	15.5411	4.99224	29.1912	16.5748	13.6876	29.8554	26.5615	23.3682	5.14579	5.99036	17.2082	9.44812	2.88729	4.07067	1.64584
Col6a1	10.5609	16.2994	18.2388	15.033	26.5956	9.46632	76.5544	37.5388	54.1387	127.506	143.338	108.328	20.3839	15.5624	75.3857	37.1107	2.49709	7.20597	2.46861
Col6a2	10.9671	19.9568	17.32	16.0813	25.77	8.94826	71.9529	35.5571	56.2789	134.729	152.582	114.53	27.8607	19.2368	84.0347	43.7107	2.21108	7.12193	2.71811
Col6a3	4.1358	8.66556	6.56836	6.45657	32.5536	5.72222	99.52	45.9319	32.7671	97.0605	109.447	79.7582	18.0526	7.68864	65.7115	30.4842	7.11398	12.353	4.72143
Comp	0.997097	2.98236	2.60004	2.19317	0.825601	0.329769	4.25312	1.80283	9.01593	29.2026	44.2985	27.5057	18.9055	15.8094	50.287	28.334	0.822022	12.5415	12.9192
Cops4	26.7713	25.6775	19.6658	24.0382	35.0658	33.4377	36.1508	34.8848	24.8646	29.4342	27.9848	27.4279	28.6568	25.8756	26.0352	26.8559	1.45122	1.14101	1.11722
Cops6	44.81	40.495	32.685	39.33	51.863	79.521	54.7095	62.0312	36.0633	38.7822	40.0821	38.3092	34.2288	49.5894	44.0458	42.6213	1.5772	0.974045	1.08369
Coq7	3.00955	3.41376	2.91281	3.11204	3.48156	5.69867	5.37437	4.85153	2.94716	4.35837	3.46925	3.59159	2.5303	4.35385	3.83403	3.57273	1.55896	1.1541	1.14803
Coro6	106.236	78.5708	102.569	95.7919	69.306	84.1827	44.4249	65.9712	73.4801	58.1741	22.1314	51.2619	52.1964	64.936	57.0633	58.0652	0.688693	0.535138	0.60616
Cotl1	7.03446	8.98442	7.50671	7.84186	7.78853	7.6767	13.6871	9.71744	15.7834	18.0228	33.2862	22.3641	5.60066	7.75039	11.8585	8.40318	1.23918	2.85189	1.07158
Cox6a2	4.56044	6.22721	4.02707	4.93824	1.90234	1.27168	3.0932	2.08907	3.36193	3.91623	1.33439	2.87085	3.95176	4.56999	4.45815	4.32663	0.42304	0.581351	0.876149
Cox7a1	1.75408	3.395	1.79855	2.31588	1.54343	0.706534	1.31467	1.18821	1.02611	1.05282	1.20985	1.09626	1.76271	2.0689	2.18455	2.00539	0.513072	0.473367	0.86593
Cox8b	1.4956	2.30713	1.01662	1.60645	0.646144	0.847821	1.46932	0.987762	0.916964	0.842278	0.533815	0.764352	1.42156	1.76012	1.56042	1.5807	0.614872	0.475802	0.983971
Cpe	27.1775	43.4773	38.5691	36.408	20.4582	27.8807	36.0348	28.1246	57.6097	52.8047	96.1934	68.8693	42.8998	33.4715	48.5483	41.6399	0.772484	1.8916	1.1437
Cpne7	3.41574	2.6635	4.16391	3.41438	1.14862	2.21359	1.54665	1.63629	6.92024	5.13739	4.23425	5.43063	2.07543	3.92156	3.52196	3.17298	0.479233	1.59051	0.929299
Cpq	4.33888	4.70795	5.21952	4.75545	4.41473	3.43808	7.34623	5.06635	7.53149	11.5379	12.0265	10.3653	6.16924	7.50337	9.54033	7.73765	1.06538	2.17967	1.62711
Cpt1c	2.36335	3.18868	1.91584	2.48929	4.41474	3.34389	5.49036	4.41633	5.02102	4.92684	7.65002	5.86596	2.98517	2.40855	7.44505	4.27959	1.77413	2.35648	1.7192
Cpxm1	1.01556	1.29429	1.75946	1.35644	1.39986	1.17749	5.37437	2.65057	3.51475	15.8962	8.45059	9.28718	0.483397	0.802918	3.96777	1.75136	1.95407	6.84675	1.29115
Crebl2	32.7902	29.2225	32.47	31.4942	28.8209	31.6012	20.6852	27.0358	22.3541	26.5287	15.9582	21.6137	27.4627	30.8777	23.2711	27.2038	0.858435	0.686274	0.863772
Creld2	29.1715	23.8769	24.3769	25.8084	39.0499	38.8304	43.3422	40.4075	38.9886	28.8658	23.0032	30.2859	30.7037	35.9417	27.1942	31.2799	1.56567	1.17349	1.212
Crispld2	5.20665	18.2689	14.1141	12.5299	21.7503	12.1744	58.112	30.6789	27.2876	52.868	42.2532	40.8029	21.9191	12.0115	45.3833	26.438	2.44846	3.25645	2.10999
Crlf1	0.0370258	0.0751254	0.332423	0.148191	1.68699	0.21203	4.83308	2.24403	1.83383	2.80034	10.0873	4.90716	3.58218	0.988184	6.4197	3.66335	15.1428	33.1136	24.7204
Crmp1	3.54498	3.58256	3.83158	3.65304	5.24023	5.88706	6.10899	5.74543	6.98571	5.64269	9.53586	7.38809	3.86648	3.5819	4.90396	4.11745	1.57278	2.02245	1.12713
Crocc	10.8009	14.48	11.6705	12.3171	11.4853	12.8101	12.0245	12.1066	13.7749	13.1802	11.9909	12.982	5.97024	8.98549	9.58492	8.18022	0.98291	1.05398	0.664133
Cry1	22.6172	39.1821	34.8549	32.2181	34.7429	19.4741	27.5674	27.2615	24.3843	23.9601	19.8009	22.7151	21.7485	18.7737	18.4564	19.6595	0.846155	0.705042	0.610202
Crybb3	5.48359	4.23903	5.61049	5.11104	4.34295	4.09742	3.0932	3.84452	7.74978	4.92684	3.7539	5.47684	0.909836	3.70541	3.47738	2.69754	0.7522	1.07157	0.527788
Crybg1	83.6583	82.0256	86.0695	83.9178	79.0331	64.8049	65.9991	69.9457	66.0154	54.8684	47.3065	56.0634	71.3012	69.2265	70.081	70.2029	0.833503	0.668076	0.836567
Cryz	4.57891	4.68919	4.02707	4.43172	5.88628	6.33446	7.73285	6.6512	3.84219	6.06378	8.30826	6.07141	5.17421	6.20649	5.34976	5.57682	1.50081	1.36999	1.25839
Csf2rb	1.05601	1.03781	1.54694	1.21359	8.41609	11.6386	13.0074	11.0207	19.8982	17.8478	27.915	21.887	4.1609	4.60967	6.77511	5.18189	9.0811	18.035	4.2699
Csf2rb2	1.63978	1.86963	2.20656	1.90532	12.6882	15.63	20.6689	16.329	25.574	21.861	30.9892	26.1414	7.97857	7.21667	13.5984	9.59788	8.57022	13.7202	5.0374
Csrp2	13.3119	16.9934	14.7396	15.015	25.3752	22.6531	36.4987	28.1757	25.2793	29.4973	51.6104	35.4623	17.6546	19.3295	27.2388	21.4076	1.87651	2.3618	1.42575
Cst6	0.664765	1.05046	0.782036	0.83242	1.14862	0.588795	1.8173	1.1849	1.92115	1.78973	2.66868	2.12652	1.50685	1.01906	0.579647	1.03519	1.42345	2.55462	1.24359
Cstb	11.5025	12.8482	7.76081	10.7038	13.0287	14.5762	19.912	15.839	9.10325	11.3906	14.6061	11.7	14.8402	12.7217	13.2405	13.6008	1.47975	1.09306	1.27065
Cstf3	12.0748	9.69713	12.1983	11.3234	14.8232	16.8132	19.8733	17.1699	12.989	10.9484	9.7493	11.2289	17.0576	14.0494	11.0561	14.0544	1.51632	0.991654	1.24118
Ctgf	30.2977	63.8083	49.2031	47.7697	93.1046	48.8618	144.182	95.3828	99.5694	162.97	209.981	157.507	80.9959	51.9367	147.515	93.4825	1.99672	3.29721	1.95694
Cthrc1	0.664765	0.525278	1.03616	0.742068	1.39986	1.55426	2.47458	1.80957	4.56259	12.9065	35.4387	17.6359	0.881406	0.772041	1.78332	1.14559	2.43855	23.7659	1.54378
Ctla2a	99.4376	84.7639	114.031	99.4108	218.151	197.852	218.17	211.391	207.305	147.102	190.181	181.529	226.715	189.67	154.524	190.303	2.12644	1.82605	1.91431
Ctnnal1	1.84639	3.01987	1.54442	2.13689	2.29715	2.661	5.49036	3.48284	7.88077	6.90596	9.28675	8.02449	3.24103	2.99523	4.32441	3.52022	1.62986	3.75521	1.64736
Ctnnbip1	201.117	210.765	168.351	193.411	143.494	127.464	129.099	133.352	153.531	182.711	170.149	168.797	171.627	200.334	138.646	170.202	0.689476	0.872737	0.880003
Ctps	11.2994	11.4415	15.8343	12.8584	28.8567	24.8901	28.302	27.3496	16.9621	20.1913	24.6044	20.5859	11.9972	15.3772	15.8262	14.4002	2.12698	1.60097	1.11991
Ctsh	3.37881	3.54505	4.94584	3.95657	2.36893	2.21359	8.23549	4.27267	8.5575	6.71646	12.6313	9.30175	2.98517	2.71733	5.57267	3.75839	1.07989	2.35097	0.949912
Ctsk	0.997097	1.3318	1.34894	1.22595	1.36397	1.15394	4.40777	2.30856	5.13017	9.83253	10.3364	8.43303	3.52532	1.94539	5.48351	3.65141	1.88309	6.8788	2.97844
Cutc	4.65275	4.74545	4.30075	4.56632	6.85535	6.42866	5.14239	6.14213	3.01265	2.44242	3.27356	2.90954	5.43009	4.72438	3.34364	4.49937	1.3451	0.637175	0.985339
Cxcl1	19.3307	34.8306	26.7228	26.9614	69.0196	44.8589	210.875	108.251	64.333	85.3985	125.065	91.5988	70.1926	53.1094	140.564	87.9553	4.01505	3.39741	3.26227
Cxcl10	2.80646	6.88367	3.34288	4.34434	5.88628	7.39412	11.0966	8.12567	20.7387	20.0017	60.9159	33.8854	12.1394	9.07812	11.8139	11.0105	1.8704	7.79991	2.53444
Cxcl14	1.08941	1.72568	1.72036	1.51182	4.73775	1.05975	14.6537	6.81707	5.56678	8.7377	2.56194	5.62214	3.18417	1.08082	6.8655	3.71016	4.50919	3.7188	2.45411
Cxcl2	2.19719	3.90142	2.95191	3.01684	14.0695	26.2794	26.6394	22.3294	9.29973	12.0011	25.0135	15.4381	10.1493	5.68158	13.9092	9.91336	7.4016	5.11731	3.28601
Cxcl9	32.1625	33.3864	28.7362	31.4284	17.2997	15.212	15.427	15.9796	19.6472	30.0237	46.4867	32.0525	24.3071	29.6117	27.1051	27.008	0.508444	1.01986	0.85935
Cyb561d2	3.72961	3.07614	2.16997	2.99191	5.7786	5.51028	5.14238	5.47709	3.8422	3.30565	4.32319	3.82368	4.12234	3.64366	3.38822	3.71807	1.83063	1.27801	1.24271
Cycs	19.2236	20.2798	19.9203	19.8079	31.3492	29.5555	31.7779	30.8942	23.3658	19.1938	17.865	20.1415	32.8171	25.5348	20.4894	26.2804	1.55969	1.01684	1.32677
Cygb	13.1826	25.7901	18.747	19.2399	17.5151	10.6437	41.6024	23.2537	30.0383	46.3199	38.4276	38.2619	18.3938	19.2677	47.4784	28.38	1.20862	1.98868	1.47506
Cyp1b1	0.683228	0.806623	1.01662	0.83549	2.72784	0.635891	6.53428	3.29934	3.38376	8.92719	5.63969	5.98355	1.47842	0.463264	4.19067	2.04412	3.94898	7.16172	2.44661
Cyp2d22	159.372	139.771	142.684	147.276	142.022	103.94	92.6769	112.88	119.236	113.547	63.1558	98.6463	99.1051	119.621	112.165	110.297	0.766451	0.669807	0.748916
Cyp2u1	1.47713	1.3318	1.75946	1.5228	1.93823	1.20104	0.81204	1.3171	0.960624	0.715951	0.800673	0.825749	1.53528	1.01906	1.20377	1.2527	0.864924	0.542258	0.822633
Cyp4b1	279.914	232.289	191.031	234.411	235.595	199.218	150.906	195.24	156.156	166.292	128.166	150.205	209.862	228.368	148.362	195.531	0.832893	0.640774	0.834135
Cyp51	5.88977	6.95871	5.55184	6.13344	6.92713	10.9498	8.62213	8.83302	10.4349	8.63243	10.6744	9.91391	5.20265	7.41073	10.1199	7.57776	1.44014	1.61637	1.23548
Cysltr1	2.86185	3.31997	3.71429	3.2987	8.82938	8.35957	13.6098	10.2662	6.39632	6.86385	12.578	8.61272	13.5893	9.13987	6.99925	9.90947	3.11221	2.61094	3.00405
Cytl1	5.85284	6.11467	9.85248	7.27333	3.338	2.30779	9.12474	4.92351	9.14689	5.72691	6.29794	7.05725	1.73428	1.5131	4.99312	2.74683	0.676927	0.970291	0.377658
Dach1	113.252	124.057	140.673	125.994	99.706	100.056	77.251	92.3377	87.6923	86.5962	83.7409	86.0098	107.974	111.223	103.74	107.646	0.732874	0.68265	0.854371
Dact1	0.867857	2.53221	1.34894	1.583	2.40482	0.565247	4.67842	2.5495	3.1218	6.8428	7.04515	5.66992	1.90486	1.57486	4.5919	2.69054	1.61054	3.58175	1.69964
Dact3	2.51106	2.81355	2.60004	2.64155	4.63008	1.90747	7.88752	4.80836	4.99919	11.4116	9.71372	8.70817	2.50187	3.42752	8.4704	4.79993	1.82028	3.29661	1.81709
Dagla	4.22811	4.14526	4.51579	4.29639	6.38876	4.68612	7.53956	6.20481	7.37868	7.05335	7.59661	7.34288	2.98517	4.60086	6.64259	4.74287	1.44419	1.70908	1.10392
Dapk1	1.69869	2.58847	3.01055	2.43257	2.22536	1.46006	6.84359	3.50967	5.52311	8.33767	4.679	6.17993	1.96172	1.69837	3.38822	2.34944	1.44278	2.54049	0.965825
Dapp1	2.23411	1.20051	1.2903	1.57497	1.57932	2.21359	3.17053	2.32115	2.09579	2.77929	2.88216	2.58575	2.5303	2.16153	2.76409	2.48531	1.47377	1.64177	1.578
Dbn1	11.8717	11.6853	12.8434	12.1335	36.3222	37.0173	60.9733	44.7709	47.306	48.2146	73.3335	56.2847	16.4606	16.3035	28.175	20.313	3.68987	4.6388	1.67413
Dbp	4.50505	2.77604	1.93539	3.07216	29.5028	25.5495	9.43406	21.4955	20.7823	21.7703	16.3318	19.6281	32.7222	42.2099	53.9425	42.9582	6.99685	6.38903	13.9831
Dcaf13	17.1336	15.4553	18.8839	17.1576	24.7293	31.2245	23.7784	26.5774	18.4247	19.5176	15.7269	17.8897	23.1983	22.6643	16.4058	20.7561	1.54902	1.04267	1.20973
Dclk1	0.277044	0.150151	1.05571	0.494302	2.01002	0.306221	7.30756	3.20793	1.85566	4.2952	5.88875	4.0132	2.5303	0.802918	4.68106	2.67143	6.48983	8.11894	5.40444
Dcn	31.5532	54.5058	76.5709	54.21	80.0732	17.5903	279.351	125.671	176.189	362.011	149.567	229.256	137.995	53.9739	286.925	159.631	2.31824	4.22903	2.94469
Dctd	0.830931	0.97543	1.07526	0.96054	6.10163	5.67512	6.88226	6.21967	1.94298	2.65296	2.31287	2.30294	1.22256	0.710285	1.15919	1.03068	6.47518	2.39754	1.07302
Dctpp1	5.00355	4.20152	4.30075	4.50194	6.56822	6.07543	7.38489	6.67618	3.42742	4.92684	5.40842	4.58756	4.26448	4.29209	3.25448	3.93702	1.48296	1.01902	0.874516
Dcun1d1	13.5666	15.6201	17.0543	15.4137	18.164	19.6067	18.8317	18.8675	15.4222	13.0615	15.1114	14.5317	22.8438	19.082	25.6953	22.5404	1.22407	0.94278	1.46236
Ddah1	7.75453	6.15218	5.4541	6.4536	16.7613	14.011	17.5921	16.1215	10.4131	13.1591	21.2242	14.9321	8.58572	8.1518	7.08841	7.94198	2.49806	2.31377	1.23063
Ddr2	5.0774	11.2164	9.95026	8.74802	12.3826	9.34858	26.5234	16.0849	13.6002	28.1499	21.2775	21.0092	11.9119	7.25635	22.7362	13.9681	1.83869	2.40159	1.59672
Ddx21	56.5335	71.4618	75.2028	67.7327	91.5589	110.274	95.9637	99.2655	69.5507	74.1328	77.798	73.8272	71.9545	73.7359	62.5021	69.3975	1.46555	1.08998	1.02458
Ddx39	32.6054	31.6423	29.1271	31.1249	45.1873	50.4158	45.3528	46.9853	33.029	37.3507	27.4329	32.6042	32.921	33.9656	30.2257	32.3708	1.50957	1.04753	1.04003
Dennd2a	5.3728	6.56482	7.07663	6.33808	4.80954	4.30935	10.5553	6.55806	9.77998	10.2115	11.724	10.5718	6.48197	5.12578	8.9608	6.85618	1.03471	1.66798	1.08174
Denr	17.3553	15.8492	18.1411	17.1152	22.181	33.8619	23.1984	26.4138	15.7615	20.7598	15.0509	17.1907	18.138	23.498	18.501	20.0457	1.54329	1.00441	1.17122
Deup1	6.18517	3.62008	4.84811	4.88445	4.1276	4.54483	4.33044	4.33429	3.07814	4.0215	2.73984	3.27983	4.03705	4.29209	4.63648	4.32187	0.887364	0.671483	0.884822
Dexi	12.998	11.1789	10.4194	11.5321	10.3727	5.3219	7.5782	7.7576	9.23422	9.70624	12.4357	10.4587	7.1927	7.81213	8.42582	7.81022	0.672696	0.906922	0.677259
Dgke	104.89	84.8362	91.4676	93.7313	66.8293	92.1907	50.2242	69.7481	64.7483	56.5522	42.431	54.5772	64.4768	91.2745	54.3886	70.0466	0.744128	0.582273	0.747313
Dhcr24	16.0259	23.5581	17.0072	18.8637	11.1264	10.6202	15.0017	12.2494	21.9612	18.6754	19.0537	19.8968	12.111	15.0684	18.1444	15.1079	0.649364	1.05476	0.800898
Dhfr	2.97263	2.26962	2.97146	2.7379	4.45063	4.02678	5.56769	4.6817	1.89932	3.5583	3.1846	2.88074	3.8949	2.71733	2.18455	2.93226	1.70996	1.05217	1.07099
Dhh	6.60981	3.93893	7.68262	6.07712	5.3838	6.92316	11.0579	7.78829	9.82364	8.75875	13.1651	10.5825	4.1792	3.21137	5.61725	4.33594	1.28158	1.74137	0.713486
Dhrs13	3.84039	3.88267	4.43759	4.05355	4.59419	3.10841	4.02114	3.90791	3.29645	3.60041	3.54041	3.47909	1.39313	3.73629	2.36287	2.49743	0.964072	0.858282	0.616109
Dhrs3	218.339	132.141	131.245	160.575	147.942	131.845	111.544	130.444	114.128	129.717	69.5077	104.451	150.732	158.958	114.26	141.317	0.812354	0.65048	0.880066
Dhrs7c	2.75107	2.86982	2.89326	2.83805	1.57932	0.989108	1.62398	1.39747	2.4669	2.31609	1.95706	2.24668	2.89988	3.24225	4.27983	3.47399	0.492405	0.791629	1.22408
Diaph3	0.295507	1.27553	1.34894	0.973326	1.39986	0.75363	3.0932	1.7489	1.13527	1.93711	6.84877	3.30705	0.568685	0.926429	1.51584	1.00365	1.79683	3.39768	1.03116
Dkk3	0.849394	2.88858	2.991	2.24299	1.14862	0.306222	2.70657	1.38714	7.90259	18.9702	17.2213	14.698	11.1728	4.04507	18.2781	11.1653	0.618432	6.55287	4.97787
Dlg2	3.65576	4.33282	3.59701	3.86186	2.36893	2.00166	2.97721	2.44927	2.99082	5.34793	5.53295	4.6239	4.32135	4.66262	6.24138	5.07512	0.634219	1.19732	1.31416
Dlg4	1.73561	2.90733	3.30378	2.64891	2.87141	1.43652	7.73286	4.0136	6.39632	8.37977	10.6388	8.47163	2.61559	1.97627	5.97389	3.52192	1.51519	3.19816	1.32957
Dlgap5	0.867857	1.65066	1.8572	1.45857	0.682036	1.13039	2.31993	1.37745	1.52821	3.5583	6.68934	3.92528	1.13727	0.833796	0.757969	0.909678	0.944384	2.69118	0.623677
Dnah6	0.57245	0.825379	0.48881	0.62888	1.00506	1.10685	1.85596	1.32262	3.995	1.41075	2.811	2.73892	1.1657	1.01906	0.980872	1.05521	2.10314	4.35523	1.67792
Dnajb9	40.2862	38.9745	37.1616	38.8074	49.0995	55.9261	57.2612	54.0956	45.0334	40.0457	47.4289	44.1693	74.6553	60.7051	52.9568	62.7724	1.39395	1.13817	1.61754
Dnajc17	7.26019	6.56246	4.93626	6.25297	6.60411	8.19474	5.59925	6.79937	4.1761	5.26371	3.16681	4.20221	4.43506	6.73142	4.50273	5.22307	1.08738	0.672034	0.835294
Dnajc2	15.0843	15.943	21.6982	17.5752	22.3605	29.9531	29.3458	27.2198	19.3401	20.2545	17.3086	18.9677	24.7052	21.7379	21.0421	22.4951	1.54876	1.07923	1.27993
Dnm1	0.57245	1.44434	1.27075	1.09585	2.40482	0.376865	7.46222	3.41464	4.32246	8.40084	3.96739	5.56356	1.59214	1.14257	5.79557	2.84343	3.11598	5.07695	2.59473
Dock5	3.15726	3.18868	3.26468	3.20354	6.46054	7.86507	5.52902	6.61821	4.95553	1.895	4.41215	3.75423	3.4969	3.30401	6.33054	4.37715	2.06591	1.1719	1.36635
Dock7	3.15726	4.35157	4.26165	3.92349	4.16349	4.56838	11.8699	6.86726	5.34848	8.08501	8.39723	7.27691	4.15077	4.81701	7.26673	5.4115	1.75029	1.8547	1.37926
Dock8	7.62528	6.9587	5.5323	6.70543	9.72665	11.044	9.78204	10.1842	10.9806	10.6537	17.4882	13.0408	6.36825	8.12092	10.6994	8.39619	1.5188	1.94482	1.25215
Dok3	3.89578	2.85106	4.02707	3.5913	4.16349	5.51028	6.07032	5.24803	7.48782	6.73753	4.87471	6.36669	4.23605	3.02611	3.12074	3.46097	1.46132	1.77281	0.963708
Dok4	227.647	221.045	190.951	213.214	145.151	131.632	108.066	128.283	159.54	169.327	180.58	169.816	154.15	198.513	137.932	163.532	0.601662	0.796455	0.766983
Dph2	7.75451	7.27755	6.86159	7.29788	11.5571	11.6327	9.35674	10.8488	7.81527	9.34828	5.23051	7.46469	8.41517	7.53425	9.40659	8.452	1.48657	1.02286	1.15814
Dph5	3.15726	2.90733	3.16694	3.07718	4.37884	5.79286	5.0264	5.06603	3.97318	2.50558	3.22018	3.23298	3.32632	4.63174	5.43893	4.46566	1.64633	1.05063	1.45122
Dpm1	9.92392	8.94354	9.59873	9.48873	11.1808	9.71253	9.47822	10.1238	7.25942	5.67528	4.68844	5.87438	10.3275	9.62306	8.31586	9.42214	1.06693	0.61909	0.992982
Dpt	6.38827	11.0851	16.3621	11.2785	11.1623	3.83839	46.7446	20.5818	40.6041	87.2919	45.2414	57.7125	19.9574	10.4367	51.0002	27.1314	1.82487	5.11704	2.40559
Dpysl3	50.4037	54.2991	60.0531	54.9186	78.71	83.5716	102.188	88.1565	66.6691	84.1555	131.931	94.2519	48.074	51.6581	68.8767	56.2029	1.60522	1.71621	1.02339
Dram1	8.69609	8.27166	10.9276	9.29845	9.58311	8.00634	12.6432	10.0776	12.596	14.3592	15.4245	14.1266	11.0306	7.96652	12.973	10.6567	1.08379	1.51924	1.14607
Dse	0.609376	1.65066	1.91584	1.39196	3.66102	1.15394	6.80493	3.8733	2.35775	5.30582	5.23051	4.29803	2.50187	1.29696	3.83403	2.54429	2.78262	3.08775	1.82785
Dsp	4.96662	5.85207	3.85114	4.88994	1.57932	2.1194	2.31993	2.00622	1.70285	2.92667	2.54414	2.39122	2.13229	2.9026	3.70028	2.91172	0.410274	0.489008	0.595451
Dtl	0.609376	0.600303	0.703842	0.63784	1.39986	1.41297	2.78389	1.86557	1.11344	1.51602	2.89995	1.84314	1.39313	1.01906	0.356744	0.922978	2.92483	2.88965	1.44704
Dtymk	15.8043	10.8413	12.3938	13.0131	18.8072	19.898	18.1721	18.9591	14.015	13.7487	13.5387	13.7675	17.3135	14.9449	15.6033	15.9539	1.45692	1.05797	1.22598
Dusp2	8.93615	19.0565	9.20739	12.4	9.5472	12.8808	18.9454	13.7911	25.2357	29.8974	51.6104	35.5812	14.9539	23.1274	17.5648	18.5487	1.11219	2.86945	1.49586
Dusp23	8.19763	6.92119	5.00449	6.70777	8.43457	5.67512	7.61687	7.24219	10.2821	9.60093	10.3186	10.0672	7.96029	8.49145	7.13299	7.86158	1.07967	1.50083	1.17201
Dusp5	18.3338	25.415	15.1892	19.646	29.0362	23.2653	38.5479	30.2831	27.4187	27.0551	51.2546	35.2428	25.5011	28.0987	29.1112	27.5703	1.54144	1.79389	1.40336
Dusp7	123.573	125.946	127.221	125.58	100.998	80.8396	75.9745	85.9374	105.549	105.988	91.5331	101.023	95.6635	102.39	89.2504	95.768	0.684324	0.804454	0.762605
E2f1	2.86185	3.73261	3.79248	3.46231	5.99395	3.34389	8.50613	5.94799	4.25697	6.37959	10.2296	6.95539	2.55873	5.21842	3.29906	3.69207	1.71792	2.00888	1.06636
E2f7	8.97306	10.8038	11.1622	10.313	16.4383	10.9499	12.1792	13.1891	14.6699	15.2856	18.3244	16.0933	14.0157	10.0971	12.0814	12.0647	1.27888	1.56048	1.16985
Ebna1bp2	32.8272	31.7733	30.4566	31.6857	41.8494	54.6311	44.3861	46.9555	34.1642	31.0764	27.273	30.8379	32.381	38.4737	31.5631	34.1393	1.48192	0.973242	1.07743
Ecm1	56.3116	56.5126	54.3846	55.7363	71.5665	42.3625	83.9782	65.9691	88.7174	122.896	110.998	107.537	62.8291	51.9055	81.9397	65.5581	1.18359	1.92939	1.17622
Ecm2	90.8206	94.307	103.897	96.3415	57.3191	58.7298	50.6111	55.5533	59.9454	75.7748	57.4634	64.3945	90.9712	88.6189	79.6651	86.4184	0.576629	0.668398	0.897
Ecscr	114.281	91.6069	91.058	98.982	152.076	148.869	137.606	146.184	116.944	106.094	115.321	112.786	119.345	119.87	117.159	118.791	1.47687	1.13946	1.20013
Ect2	1.56945	2.08205	1.40758	1.68636	1.68699	2.21359	2.55191	2.15083	2.29226	2.94772	8.34384	4.52794	2.70088	1.5131	2.58577	2.26658	1.27543	2.68504	1.34407
Edn1	66.4112	52.4053	76.4343	65.0836	120.272	90.4708	108.877	106.54	70.7951	67.4375	67.9243	68.719	75.5934	43.9698	68.2529	62.6054	1.63697	1.05586	0.961922
Eef1a2	7.90223	13.6735	4.96539	8.84704	3.51745	4.26225	5.10372	4.29447	6.85475	6.02167	2.98891	5.28844	3.78119	7.99741	5.92931	5.90264	0.485414	0.597764	0.667188
Eef1akmt4	3.69268	3.07614	2.16554	2.97812	4.5583	3.57937	6.18573	4.77447	4.23513	4.34562	4.11087	4.23054	3.55376	2.9026	3.6557	3.37069	1.60318	1.42054	1.13182
Eef1e1	3.95116	4.07023	4.61352	4.21164	7.96798	9.08955	9.16342	8.74032	3.88586	5.34793	4.91028	4.71469	6.85155	5.34193	4.50273	5.5654	2.07528	1.11944	1.32143
Eepd1	113.215	115.371	102.962	110.516	73.5415	82.2997	70.9095	75.5836	65.2939	81.2913	68.3513	71.6455	81.7626	101.464	79.6209	87.6158	0.683915	0.648282	0.792789
Efcab2	3.58191	4.4266	4.30075	4.10309	3.01497	3.93258	4.13713	3.69489	2.85984	2.90561	2.22391	2.66312	2.72931	4.72438	3.87861	3.77743	0.900516	0.649053	0.920632
Efemp2	14.1427	14.0298	11.0059	13.0595	25.806	14.0346	31.5497	23.7968	13.9059	20.4018	24.5332	19.6136	14.7832	13.4318	21.3542	16.5231	1.82219	1.50187	1.26522
Efl1	9.37119	9.60336	9.50061	9.49172	13.8901	14.8823	15.7209	14.8311	9.93434	8.42186	10.3356	9.56393	7.64949	10.5603	9.04995	9.08658	1.56253	1.00761	0.957316
Efr3b	202.238	202.966	226.671	210.625	131.938	162.237	111.622	135.266	160.547	167.1	128.034	151.894	193.036	199.357	162.541	184.978	0.642211	0.721157	0.878234
Efs	0.31397	0.393983	0.918875	0.542276	0.969166	0.141387	3.17053	1.42703	1.812	3.68463	1.95706	2.48456	0.852977	0.370632	3.47738	1.567	2.63155	4.58173	2.88967
Egfr	0.75708	1.51936	1.8181	1.36485	3.76869	0.518152	9.00876	4.43187	3.01265	7.03229	6.38689	5.47728	2.75774	0.957307	5.2606	2.99188	3.24715	4.01311	2.1921
Egln2	59.2306	55.6513	47.4631	54.115	62.0211	56.0193	49.8379	55.9594	57.5227	50.089	46.6106	51.4074	31.8123	57.37	44.4911	44.5578	1.03408	0.949966	0.823391
Egr2	13.9395	24.4208	12.2179	16.8594	8.7576	11.986	20.2598	13.6678	20.6079	30.7604	28.6254	26.6646	16.6881	16.9827	24.7868	19.4859	0.810693	1.58158	1.15579
Eif1a	21.9156	28.5473	26.5467	25.6699	37.8294	45.1418	41.6412	41.5375	33.6402	30.6342	39.1214	34.4653	40.1421	33.2553	31.0281	34.8085	1.61814	1.34264	1.35601
Eif2b2	28.6546	28.3035	24.2791	27.0791	38.727	32.9905	42.4917	38.0697	34.7974	33.0135	54.902	40.9043	28.5998	30.3527	28.2642	29.0722	1.40587	1.51055	1.07361
Eif2b3	6.09286	5.94585	5.23908	5.75926	7.75263	11.0676	9.55006	9.45676	6.94207	6.40065	6.22677	6.52316	6.08395	7.00932	6.77633	6.6232	1.64201	1.13264	1.15001
Eif2s1	27.1037	23.9045	28.0129	26.3404	37.8295	49.215	44.6155	43.8867	29.8829	29.1809	30.2618	29.7752	35.5366	30.8468	31.9198	32.7677	1.66614	1.1304	1.24401
Eif4ebp1	14.475	13.0169	12.0224	13.1714	23.0065	25.1019	24.7063	24.2716	21.1097	18.149	21.3487	20.2025	13.3049	13.895	13.2851	13.495	1.84274	1.53381	1.02457
Eif4ebp2	307.703	320.021	318.932	315.552	222.634	197.331	220.113	213.359	271.326	261.939	221.937	251.734	293.39	265.64	217.197	258.742	0.676146	0.797758	0.819967
Eif5a	166.192	165.07	134.92	155.394	211.611	224.453	250.075	228.713	138.223	174.223	183.292	165.246	163.179	188.998	157.722	169.966	1.47183	1.0634	1.09378
Eln	89.5268	87.6291	126.363	101.173	91.2004	108.579	160.765	120.181	416.618	430.99	577.145	474.918	66.2403	111.283	135.748	104.424	1.18788	4.69412	1.03213
Elob	29.6539	28.6427	25.5383	27.945	45.4286	39.0923	43.1689	42.5633	28.3256	28.6836	30.159	29.0561	37.4983	37.4886	38.8298	37.9389	1.52311	1.03976	1.35763
Emilin1	91.3742	81.9675	72.6827	82.0081	120.632	107.802	170.588	133.007	113.406	135.798	228.613	159.272	47.6476	86.057	112.79	82.1649	1.62188	1.94215	1.00191
Emilin2	0.941709	0.825379	3.30378	1.69029	2.69195	3.36744	9.9367	5.33203	3.75488	13.2434	2.93553	6.6446	1.02355	0.463264	3.61112	1.69931	3.15451	3.93104	1.00534
Emp1	267.033	329.017	359.821	318.624	643.138	638.661	879.07	720.29	679.675	539.667	965.393	728.245	521.715	448.218	615.81	528.581	2.26063	2.2856	1.65895
Emp3	3.85885	4.18276	3.61655	3.88605	6.78356	3.90904	13.4551	8.04923	8.55749	10.9484	13.0939	10.8666	7.05054	3.45839	9.67407	6.72767	2.07131	2.79631	1.73123
Endod1	44.016	40.9455	41.5992	42.1869	76.8791	75.6126	82.9729	78.4882	80.9469	65.2473	108.772	84.9887	74.0299	69.1346	57.6873	66.9506	1.86049	2.01458	1.587
Enho	2.91724	2.25086	2.15042	2.43951	1.90234	1.0362	3.05454	1.99769	3.20912	3.51619	7.22305	4.64945	2.35973	3.11874	2.54119	2.67322	0.818892	1.9059	1.0958
Eno1	103.506	91.9435	72.745	89.3982	150.535	120.533	185.278	152.115	99.388	108.034	129.857	112.426	77.6168	87.7333	98.1402	87.8301	1.70155	1.25759	0.98246
Eno1b	20.5813	18.0138	22.4114	20.3355	28.7631	29.2661	41.6148	33.2147	19.7017	20.6882	23.9571	21.449	19.4387	15.981	15.9737	17.1311	1.63333	1.05476	0.842425
Enpp1	0.775542	1.20051	1.07526	1.0171	4.01993	1.6249	11.058	5.56761	3.66756	8.94824	15.2288	9.28153	3.55376	1.97627	7.08841	4.20615	5.47398	9.12545	4.13541
Enpp2	8.21609	9.22823	11.6705	9.70494	8.57813	6.0048	11.1739	8.58561	14.0587	25.3918	13.7166	17.7224	10.9169	7.68862	16.5841	11.7299	0.884664	1.82612	1.20865
Entpd1	94.4911	83.9911	102.275	93.5857	147.691	155.349	167.223	156.754	173.813	126.959	206.386	169.053	133.023	115.111	126.965	125.033	1.67498	1.80639	1.33603
Entpd2	1.45867	2.75728	2.67823	2.29806	3.19443	0.96556	7.50087	3.88695	7.96652	17.4543	6.61817	10.6797	3.92333	2.59382	9.31743	5.27819	1.69141	4.64725	2.2968
Epdr1	0.387821	0.469009	0.742939	0.533256	0.610253	0.188482	3.40251	1.40041	1.5937	4.16888	1.93927	2.56728	1.81957	0.401509	1.78332	1.3348	2.62616	4.81435	2.50311
Epop	0.997097	2.62599	1.70081	1.77463	1.83056	2.54326	3.2092	2.52767	2.44507	2.63191	4.82133	3.29944	2.67245	2.87172	2.58577	2.70998	1.42434	1.85922	1.52707
Eps8	15.5643	17.5185	13.6448	15.5759	23.9754	21.1224	25.093	23.3969	18.5557	18.2963	20.6194	19.1571	16.7165	18.4649	21.0867	18.756	1.50213	1.22992	1.20417
Eps8l1	30.7594	45.503	29.8505	35.371	34.7071	33.1554	23.3917	30.4181	32.5268	12.9486	16.2784	20.5846	23.5111	30.7543	25.7231	26.6628	0.859973	0.581963	0.753806
Errfi1	50.1833	110.797	80.1463	80.3755	77.7053	97.3491	141.358	105.471	94.8764	111.655	166.488	124.34	92.1699	74.9723	138.024	101.722	1.31223	1.54699	1.26558
Esd	34.2999	30.6314	31.5094	32.1469	57.9879	60.8238	62.0306	60.2808	35.6999	34.4143	38.2858	36.1333	36.7136	37.306	32.5843	35.5346	1.87517	1.12401	1.10538
Esm1	29.2269	24.2708	23.2236	25.5738	19.0943	32.4725	22.5411	24.7026	27.899	31.7502	40.5803	33.4098	44.3213	52.3377	49.1279	48.5956	0.965936	1.30641	1.90021
Espl1	1.73562	2.85106	2.71733	2.43467	1.72288	2.14295	3.75049	2.53877	3.18729	4.35837	15.2999	7.61519	1.33627	1.85276	3.92318	2.37074	1.04276	3.12781	0.97374
Etfrf1	8.14225	5.98338	4.8872	6.33761	6.96302	8.0299	4.94907	6.64733	4.19148	3.53725	4.09192	3.94022	5.45851	7.93565	6.73176	6.70864	1.04887	0.62172	1.05854
Etv4	0.240118	0.731598	0.742939	0.571552	2.15358	2.1665	3.59583	2.63864	1.26625	2.23187	2.20612	1.90141	0.255963	0.741163	1.15919	0.718772	4.61662	3.32676	1.25758
Eva1c	2.80646	2.53221	3.34287	2.89385	8.07565	6.28737	8.23549	7.53284	7.05123	3.26354	2.89995	4.40491	2.98517	1.69837	2.89784	2.52713	2.60305	1.52216	0.873276
Evc2	2.08641	3.22619	3.0301	2.7809	3.23032	2.51972	7.07558	4.27521	3.64573	5.47426	5.17713	4.76571	5.5438	3.1805	4.77022	4.49817	1.53735	1.71373	1.61752
Exoc3l2	14.1611	12.8294	12.8825	13.291	13.4952	17.8258	19.564	16.9617	32.3743	30.508	34.7096	32.5306	14.0725	19.453	24.3857	19.3037	1.27618	2.44757	1.45239
Exoc3l4	4.52352	3.05738	3.24513	3.60868	6.92713	6.14608	9.58872	7.55398	9.40885	8.23238	14.2147	10.6186	3.72433	5.61983	5.88473	5.0763	2.09328	2.94253	1.40669
F2rl1	4.80046	3.90142	6.84204	5.18131	3.87637	2.94358	4.25312	3.69102	6.04704	4.7163	6.22678	5.66337	2.89988	2.3468	4.99312	3.41327	0.712373	1.09304	0.658766
F8	0.867857	1.55688	1.97449	1.46641	0.969166	1.74264	1.27601	1.32927	3.1218	2.1266	6.24459	3.831	1.05198	0.957306	1.42668	1.14532	0.906481	2.6125	0.781039
Fads3	34.9689	36.031	33.5647	34.8549	67.6912	44.0581	73.7706	61.84	44.2934	44.7408	50.6497	46.5613	36.8728	35.7255	48.905	40.5011	1.77421	1.33586	1.16199
Fam124b	19.4415	16.1681	17.1636	17.5911	9.47542	10.9498	7.6942	9.37314	12.2468	10.7589	13.7877	12.2645	11.6561	9.54129	9.45117	10.2162	0.532835	0.697199	0.58076
Fam126b	17.5399	14.405	24.3574	18.7674	18.0893	17.4254	17.4761	17.6636	13.2728	13.5592	11.6351	12.8224	20.9809	17.0754	14.9346	17.6636	0.941184	0.683224	0.941185
Fam136a	9.01979	8.2804	6.07965	7.79328	9.36565	12.897	12.7592	11.6739	7.36821	6.7351	7.057	7.05344	8.18772	10.4018	8.11376	8.90109	1.49795	0.905067	1.14215
Fam167a	0.369358	0.750354	0.567003	0.562238	1.86645	2.37843	3.17053	2.4718	2.18311	1.64235	3.59378	2.47308	0.255963	0.617653	1.91706	0.930225	4.39636	4.39863	1.6545
Fam167b	0.88632	1.0317	0.527907	0.815309	1.07684	2.23714	1.97195	1.76198	12.3123	6.04273	12.7559	10.3703	2.30287	2.13066	3.2099	2.54781	2.16112	12.7195	3.12496
Fam185a	2.01256	1.83822	2.32636	2.05905	3.7328	2.63745	2.97721	3.11582	2.05213	2.16871	2.25949	2.16011	1.44999	2.59382	1.91706	1.98696	1.51323	1.04908	0.964989
Fam19a3	5.84026	5.04741	5.06313	5.31693	3.37389	4.5754	4.09846	4.01592	9.69266	6.27433	8.05423	8.00707	4.43506	6.28159	4.63648	5.11771	0.755307	1.50596	0.96253
Fam212b	36.6305	38.2821	36.8488	37.2538	30.5436	25.7614	26.1755	27.4935	25.7161	28.6974	20.2634	24.8923	44.7196	27.2342	28.8437	33.5992	0.738005	0.668182	0.901899
Fam214a	9.36082	7.57767	5.4932	7.47723	6.96303	9.41922	7.73287	8.03837	12.0722	10.1063	13.8234	12.0006	7.5907	9.97357	10.4765	9.34692	1.07505	1.60496	1.25005
Fam26e	0.664765	0.637816	0.782036	0.694872	0.574362	0.989108	1.08269	0.882053	0.938794	1.38969	1.28102	1.20317	1.59214	0.895551	1.56042	1.34937	1.26937	1.7315	1.9419
Fam46a	1.56945	2.60723	2.44365	2.20678	3.44567	2.35488	5.25837	3.68631	3.01265	7.17967	6.47584	5.55605	2.72931	2.31592	5.70641	3.58388	1.67045	2.51772	1.62403
Fam53b	83.7669	87.2712	75.4776	82.1719	60.692	51.0047	53.8588	55.1852	61.6484	70.954	72.5325	68.3783	63.8523	72.5007	70.4816	68.9449	0.671582	0.832137	0.839032
Fam57b	69.2916	69.3622	59.5058	66.0532	55.1286	43.8467	43.6131	47.5295	39.1413	40.1929	34.087	37.8071	44.7193	52.4915	40.2116	45.8075	0.719563	0.572373	0.693494
Fam69a	4.09886	3.16992	4.9263	4.06503	5.02489	6.85251	6.65027	6.17589	6.24351	4.10572	6.40469	5.58464	5.65752	3.64366	4.90396	4.73505	1.51927	1.37383	1.16483
Fam83d	1.23712	2.00703	0.664745	1.30296	1.22041	0.847821	1.35333	1.14052	2.85984	2.90562	7.22304	4.3295	1.848	1.29696	1.02545	1.39014	0.875327	3.32281	1.0669
Fam83g	4.54198	4.31406	3.51881	4.12495	5.27613	3.7442	3.28652	4.10228	3.03448	1.85289	2.6331	2.50682	1.649	3.79805	3.2099	2.88565	0.994505	0.607722	0.69956
Fam84b	128.04	141.873	127.065	132.326	87.0007	97.4409	62.9061	82.4492	83.6967	98.0928	86.5865	89.4587	110.135	122.492	80.4234	104.35	0.623077	0.676048	0.788584
Fancb	11.0963	9.62212	11.5923	10.7702	10.6239	12.5511	8.89276	10.6893	6.3745	7.43233	5.26609	6.35764	10.6042	8.89287	7.98001	9.15903	0.992481	0.590297	0.850401
Fap	1.38482	1.0317	1.48578	1.30077	1.57932	2.14295	2.43592	2.05273	2.92533	4.35838	3.62936	3.63769	1.70585	1.38959	1.8279	1.64111	1.57809	2.79657	1.26165
Fasn	12.2594	13.4484	10.1262	11.9447	17.6945	13.9404	30.97	20.8683	17.2677	26.1075	28.1268	23.834	6.96526	9.85007	21.8892	12.9015	1.74708	1.99537	1.08011
Fat1	6.29597	16.787	10.3021	11.1284	14.2489	8.99537	28.2247	17.1563	13.4038	33.9399	60.2758	35.8732	14.6412	11.2704	27.6399	17.8505	1.54168	3.22358	1.60406
Fbl	7.2981	8.93454	8.00513	8.07926	10.9634	18.4969	13.7177	14.3927	10.4013	12.5643	10.7246	11.2301	3.55948	8.94165	10.5756	7.69224	1.78143	1.38999	0.952098
Fblim1	15.2875	14.5549	17.6327	15.825	31.6566	27.3155	51.4228	36.7983	38.3338	37.9619	60.4178	45.5712	24.4777	13.7407	23.9845	20.7343	2.32532	2.87969	1.31022
Fbln1	7.47758	12.8857	16.3035	12.2223	12.598	2.51972	41.409	18.8422	52.0649	113.21	52.8735	72.7161	38.4364	19.7	80.7355	46.2906	1.54163	5.94948	3.7874
Fbln2	637.703	676.519	610.516	641.579	527.358	397.279	741.694	555.444	778.643	737.286	1031.29	849.073	390.844	409.503	466.45	422.266	0.865744	1.32341	0.658166
Fbln5	137.684	112.9	143.308	131.297	143.783	133.895	208.083	161.92	225.61	165.593	243.338	211.514	159.264	120.298	162.766	147.443	1.23323	1.61095	1.12297
Fbn1	199.654	202.611	200.201	200.822	221.728	155.945	377.173	251.615	200.799	373.878	575.585	383.421	193.765	170.722	325.996	230.161	1.25293	1.90926	1.14609
Fbxo5	3.1388	2.13832	2.09178	2.4563	3.15854	3.10841	1.85596	2.70764	3.82037	4.10572	3.57599	3.83403	2.61559	2.68645	3.16532	2.82245	1.10232	1.5609	1.14907
Fcgrt	171.465	155.449	112.852	146.589	117.653	96.8545	84.6354	99.7143	97.6464	118.537	111.85	109.344	110.616	145.341	98.5675	118.175	0.680232	0.745927	0.806166
Fen1	7.82836	7.07124	5.25861	6.7194	10.947	10.8556	11.4059	11.0695	6.28716	10.2747	9.82047	8.79411	5.40165	7.90477	6.59801	6.63481	1.64739	1.30876	0.987411
Fermt3	0.867857	1.06921	1.13391	1.02366	2.51249	0.989108	1.73997	1.74719	2.07396	2.96878	1.15648	2.06641	1.42156	1.08082	1.96164	1.48801	1.70681	2.01865	1.45362
Fez1	28.7652	21.3448	21.3469	23.819	29.7899	23.8541	28.0699	27.238	17.2023	14.8435	15.6024	15.8827	18.7349	22.5099	25.5001	22.2483	1.14354	0.66681	0.934058
Fgd1	6.35133	7.37136	6.33378	6.68549	7.35784	6.02834	8.62212	7.3361	7.98993	8.40082	14.9086	10.4331	6.7094	6.39177	11.1006	8.06726	1.09732	1.56056	1.20668
Fgf1	2.95417	4.82048	3.94888	3.90784	2.65606	5.03933	5.49036	4.39525	4.73723	4.82158	7.47213	5.67698	6.19767	4.66262	7.84629	6.23553	1.12473	1.45271	1.59564
Fgfr1	47.3021	49.7232	52.8003	49.9419	73.8647	53.0063	90.2797	72.3836	71.7779	83.291	83.4555	79.5081	54.6411	52.554	73.7364	60.3105	1.44936	1.59201	1.20761
Fgfrl1	6.29596	5.53322	5.19996	5.67638	4.48652	3.72066	6.61161	4.9396	7.22587	8.27449	11.2793	8.92655	4.52034	4.66262	7.84628	5.67641	0.870202	1.57258	1.00001
Fgl2	2.2895	8.75931	10.2044	7.0844	7.8603	9.30148	28.65	15.2706	13.6657	20.8651	19.4096	17.9801	11.4855	6.88581	36.9574	18.4429	2.15552	2.53799	2.60331
Fhl2	5.2251	8.62802	5.63004	6.49439	10.3009	7.74734	16.6255	11.5579	6.72377	10.5484	9.78487	9.01901	6.85154	6.91669	11.4573	8.40851	1.77968	1.38874	1.29474
Fhl3	5.31742	6.67737	5.23908	5.74462	13.6386	10.3611	12.8751	12.2916	6.5928	7.45338	10.799	8.28173	3.86648	5.18754	7.8017	5.61857	2.13967	1.44165	0.978058
Fibin	0.498599	1.80071	2.13088	1.47673	1.18451	0.588795	5.3357	2.36967	4.32246	8.40083	11.1903	7.9712	3.80962	2.84084	7.22215	4.6242	1.60467	5.39787	3.13138
Fignl1	0.664765	0.844135	0.997068	0.835323	1.83056	2.09585	3.01588	2.3141	1.74651	1.49497	2.86438	2.03529	1.08041	1.26608	0.356744	0.901078	2.7703	2.43653	1.07872
Fjx1	2.27104	1.74444	1.30984	1.77511	4.59419	2.35488	6.18631	4.37846	4.30063	3.95834	6.12004	4.793	1.53528	2.28504	1.78332	1.86788	2.46659	2.70012	1.05226
Fkbp10	11.5394	12.2293	11.1427	11.6371	23.4372	19.5684	43.3037	28.7698	30.4096	40.1508	74.2232	48.2612	11.1728	12.4129	25.3665	16.3174	2.47224	4.14717	1.40218
Fkbp14	10.8194	7.37134	9.50066	9.23047	18.4124	13.2576	17.2055	16.2918	26.1524	13.3907	13.7165	17.7532	12.7648	12.5365	11.279	12.1934	1.76501	1.92333	1.321
Fkbp2	6.40673	6.86492	5.33681	6.20282	10.4445	11.774	10.4007	10.8731	6.70193	8.14817	7.77455	7.54155	2.21758	7.56512	6.55343	5.44538	1.75292	1.21583	0.877887
Fkbp5	9.43469	13.6548	13.7621	12.2839	31.7282	24.2541	32.284	29.4221	67.6745	31.0973	41.914	46.8953	22.6868	19.0207	21.2204	20.976	2.39518	3.81763	1.7076
Fkbp7	10.764	10.2036	11.1427	10.7034	15.5769	12.1272	15.8909	14.5317	16.5255	17.0753	16.0827	16.5612	18.5075	12.907	12.126	14.5135	1.35766	1.54728	1.35597
Flna	482.793	561.227	533.981	526	707.674	685.193	786.983	726.617	719.396	744.382	848.409	770.729	420.77	446.01	646.53	504.437	1.3814	1.46526	0.959004
Flnc	6.07439	9.60336	10.8886	8.85545	18.3047	9.3957	25.8275	17.8426	14.146	25.6233	32.4853	24.0849	6.87996	6.17563	16.4504	9.83533	2.01488	2.71978	1.11065
Flot1	34.4519	32.0545	25.8822	30.7962	50.4276	45.9888	49.9537	48.79	31.8722	40.151	36.2212	36.0815	27.5765	36.6211	39.3202	34.5059	1.58429	1.17162	1.12046
Flrt2	9.80392	7.59642	8.77732	8.72589	12.0955	11.3972	12.6818	12.0582	15.4122	15.833	24.0884	18.4445	11.2865	12.3203	17.119	13.5753	1.38188	2.11377	1.55575
Flvcr2	2.38182	2.25086	1.70081	2.11116	1.07684	0.706534	0.889367	0.890914	0.807813	1.62129	1.17427	1.20112	1.1657	1.85276	1.69416	1.57087	0.422001	0.56894	0.744079
Fmo2	146.681	185.997	175.552	169.41	231.208	138.414	166.45	178.691	107.948	107.586	89.8056	101.78	196.47	145.276	113.546	151.764	1.05478	0.60079	0.895838
Fmo5	25.0913	21.9637	23.9078	23.6543	21.9297	19.5448	18.7907	20.0884	19.8	16.7384	12.4001	16.3128	24.4493	18.8047	16.7624	20.0055	0.849251	0.689636	0.845745
Fmod	0.720154	1.61315	1.07526	1.13619	0.430796	0.0707434	1.62398	0.708506	4.08233	15.7699	28.0379	15.9634	6.0271	3.14962	19.3481	9.50827	0.623582	14.0499	8.36857
Fn1	551.085	520.659	560.33	544.025	506.384	438.766	690.51	545.22	698.988	951.195	1780.56	1143.58	411.994	363.641	631.483	469.039	1.0022	2.10208	0.862166
Fndc1	1.90178	3.58256	3.16694	2.88376	4.80954	0.777178	19.68	8.42224	15.3467	54.9312	70.6105	46.9628	8.5573	4.07595	20.1505	10.9279	2.92058	16.2853	3.78947
Fndc10	5.28049	4.98929	4.00752	4.7591	4.77365	3.17905	2.86122	3.60464	2.55422	3.36881	2.72205	2.88169	2.30287	4.04507	3.83403	3.39399	0.757421	0.605512	0.713158
Fndc3b	63.5507	56.1368	62.321	60.6695	71.0645	62.1882	79.7631	71.0053	77.2799	84.324	104.141	88.5816	64.8754	63.5147	74.9842	67.7914	1.17036	1.46007	1.11739
Fndc4	1.05249	1.59439	0.899326	1.18207	2.79963	1.36587	3.05454	2.40668	2.55422	2.46347	2.33066	2.44945	1.05198	1.32784	2.54119	1.64034	2.03599	2.07217	1.38768
Fndc5	3.74807	4.25779	3.18649	3.73078	0.933275	1.34233	1.54665	1.27409	1.812	1.85289	1.93927	1.86805	1.81957	2.50119	4.01235	2.7777	0.341506	0.500713	0.744536
Fosl1	1.25558	2.70101	0.938423	1.63167	12.2032	10.1257	15.8136	12.7142	2.61971	2.42136	5.15935	3.40014	0.881406	2.56294	4.85938	2.76791	7.79211	2.08384	1.69636
Fosl2	154.888	282.775	201.839	213.167	182.186	234.511	278.651	231.783	293.668	314.006	462.247	356.64	221.863	258.444	319.728	266.678	1.08733	1.67305	1.25103
Foxc2	3.12033	5.21436	3.28423	3.87297	4.77365	2.84938	7.53954	5.05419	4.89004	10.5063	9.945	8.44711	3.2126	3.21137	6.28596	4.23664	1.30499	2.18104	1.0939
Foxd2os	5.33588	4.05147	4.55488	4.64741	5.3838	6.42865	6.68894	6.16713	7.02939	6.12694	7.15188	6.7694	3.98019	6.23738	4.14609	4.78789	1.327	1.4566	1.03023
Foxf1	1.791	2.64474	1.70081	2.04552	1.97412	1.86038	4.17579	2.6701	3.66654	2.63191	3.80727	3.36857	3.07046	2.37768	3.38822	2.94545	1.30534	1.64681	1.43996
Foxo4	64.9529	71.7052	55.6737	64.1106	55.2009	44.9762	49.2193	49.7988	48.1355	59.5847	49.1726	52.2976	37.612	48.7248	45.6951	44.0106	0.776764	0.81574	0.68648
Foxp4	1.4956	3.11365	2.28726	2.29884	3.7328	3.36743	6.68893	4.59639	6.81109	9.15882	9.66036	8.54342	4.77621	2.53207	8.91621	5.40816	1.99944	3.71641	2.35257
Frat2	5.09586	6.13343	5.35636	5.52855	3.98404	6.52284	5.56769	5.35819	8.88495	8.10606	11.3149	9.4353	4.46349	7.71951	6.55344	6.24548	0.969185	1.70665	1.12968
Frmd6	13.4862	13.1962	12.2022	12.9615	14.0371	12.9279	19.3151	15.4267	15.2949	19.2961	24.9999	19.8636	15.8913	10.6764	18.2628	14.9435	1.19019	1.53251	1.15291
Frzb	0.683228	0.900405	1.32939	0.971008	1.47164	0.0707434	9.27942	3.60727	3.77671	9.79041	16.7409	10.1027	4.32134	3.02611	6.73176	4.69307	3.71497	10.4043	4.8332
Fstl1	105.183	113.757	126.126	115.022	144.104	118.069	286.306	182.826	233.407	392.35	559.334	395.03	180.014	128.914	270.871	193.266	1.58949	3.43439	1.68026
Fxyd5	54.2996	44.6028	52.3115	50.4046	108.931	93.979	131.728	111.546	104.763	83.1019	100.605	96.1566	75.7357	71.5747	112.789	86.6998	2.21301	1.90769	1.72008
Fxyd6	102.045	98.8273	84.9965	95.2896	73.0029	55.3131	65.033	64.4497	63.8739	94.2191	142.324	100.139	73.0064	91.3666	85.4164	83.2631	0.676356	1.05089	0.87379
Fzd2	0.369358	1.25678	1.11436	0.913499	0.610253	0.588795	3.24786	1.4823	1.65919	5.39004	5.33725	4.12883	0.824548	1.11169	2.0508	1.32901	1.62266	4.51979	1.45486
G0s2	1.08941	3.31997	1.27075	1.89338	2.94319	3.29679	4.52376	3.58791	2.4669	3.68463	2.95333	3.03495	2.27444	1.20433	4.63648	2.70508	1.89498	1.60293	1.42871
Gale	1.58791	2.45718	2.50229	2.18246	4.73776	5.34545	6.03165	5.37162	4.45344	2.48453	4.02076	3.65291	2.78617	2.19241	2.54119	2.50659	2.46127	1.67376	1.14852
Galk1	13.0534	10.7287	7.3503	10.3775	13.6029	15.0707	18.7134	15.7957	7.74978	10.2747	13.5921	10.5389	5.91338	12.4129	10.6103	9.64553	1.52211	1.01555	0.929468
Galns	4.96663	3.88267	3.6752	4.17483	8.82938	4.63902	6.65029	6.70623	4.36612	4.77946	8.29049	5.81202	4.1792	4.94052	5.79557	4.97176	1.60635	1.39216	1.19089
Galnt16	0.812468	1.65066	1.05571	1.17295	2.58428	1.27168	7.81019	3.88872	3.27461	6.63227	10.8167	6.90786	1.93329	1.08082	4.10151	2.37187	3.31534	5.88932	2.02215
Gapdh	54.393	52.396	53.0013	53.2634	90.4511	79.5572	100.061	90.0231	65.9269	67.2139	73.8416	68.9941	57.2288	59.4151	65.0206	60.5548	1.69015	1.29534	1.13689
Gas1	6.35134	11.5165	11.5923	9.82005	8.00387	3.03777	20.6079	10.5498	22.2231	48.9306	22.3449	31.1662	11.3434	8.92374	24.5194	14.9288	1.07432	3.17373	1.52024
Gas2l3	0.701691	1.0317	1.09481	0.942734	0.430796	0.21203	0.657385	0.433404	1.06977	2.33714	5.71085	3.03925	1.70585	0.617653	1.51584	1.27978	0.459731	3.22387	1.35752
Gas5	33.418	36.1436	49.0469	39.5362	47.5202	77.708	63.8726	63.0336	54.7282	52.6152	28.0024	45.1153	58.1095	54.4684	47.7013	53.4264	1.59433	1.14111	1.35133
Gas7	1.23712	1.40683	1.83765	1.49387	8.50635	6.00479	12.9138	9.14165	6.28717	8.7798	8.0592	7.70872	4.12234	2.31592	7.71254	4.71693	6.11945	5.16025	3.15753
Gata3	3.08341	3.92018	5.25862	4.0874	5.16845	3.62646	2.12661	3.64051	1.11343	1.95816	1.47671	1.5161	4.57721	3.67454	2.58577	3.61251	0.890665	0.37092	0.883815
Gcsh	7.64375	6.56482	4.75036	6.31964	11.0546	10.7379	10.9806	10.9244	5.61043	6.75858	7.59665	6.65522	6.7094	7.90477	5.48351	6.69923	1.72864	1.0531	1.06006
Gdf10	0.461673	0.937917	0.625649	0.67508	1.18451	0.235578	1.08269	0.834259	1.00428	2.14765	1.76136	1.63776	1.79114	1.20433	2.54119	1.84555	1.23579	2.42603	2.73383
Gdf15	4.5789	7.07124	4.82855	5.4929	14.0695	9.20729	19.4093	14.2287	8.44834	5.01105	21.5444	11.6679	3.83805	4.6935	5.88473	4.80543	2.59038	2.12419	0.874844
Gem	17.5768	34.2109	26.6052	26.131	24.6577	29.9058	56.99	37.1845	46.7808	57.0374	103.664	69.1607	39.5736	33.2247	72.4869	48.4284	1.42301	2.6467	1.8533
Gemin6	1.6433	1.70693	1.52487	1.62503	3.43797	2.28424	3.32519	3.0158	1.68102	2.42136	1.93927	2.01388	2.10386	2.13066	1.47126	1.90193	1.85584	1.23929	1.17039
Gfra1	0.720154	0.581547	0.527907	0.609869	0.753818	0.659439	3.05454	1.48927	2.48873	3.60041	0.960788	2.34998	0.483397	0.216243	1.73874	0.812793	2.44194	3.85325	1.33273
Ggnbp1	3.38472	2.23128	2.90955	2.84185	3.01166	2.75464	2.54319	2.76983	2.05654	3.55402	2.63859	2.74972	0.877528	1.99826	0.641373	1.17239	0.974657	0.96758	0.412544
Ggt5	9.08386	11.8166	8.83597	9.91214	10.5163	6.42865	7.73286	8.22594	10.806	16.4647	16.1895	14.4867	10.4621	10.4059	8.38124	9.74975	0.829885	1.46151	0.983616
Gins2	1.44021	1.35056	1.15346	1.31474	3.19443	2.7552	4.56243	3.50402	1.33174	2.31609	3.5582	2.40201	1.1657	1.23521	1.69416	1.36502	2.66517	1.82698	1.03824
Gipc3	119.64	111.169	99.6774	110.162	88.8312	65.9104	77.2117	77.3178	77.5843	87.8182	60.2922	75.2316	66.0696	85.809	97.5869	83.1552	0.701854	0.682917	0.754843
Gja4	44.1819	34.343	35.7541	38.093	48.597	41.6797	57.9958	49.4242	54.7281	47.5411	72.4075	58.2256	32.6653	42.8891	49.2616	41.6053	1.29746	1.52851	1.0922
Glb1	7.5802	6.75357	4.40655	6.24677	7.42961	7.72378	6.37963	7.17767	7.466	8.2278	16.2034	10.6324	7.64756	6.44187	6.08631	6.72525	1.14902	1.70206	1.0766
Glcci1	12.6233	11.9942	10.6083	11.7419	11.4193	7.04476	7.85797	8.77401	8.2894	8.35764	11.2368	9.29461	2.9733	8.0369	5.96511	5.65844	0.747237	0.791574	0.4819
Gli3	1.21865	1.31304	0.860229	1.13064	2.15358	1.69554	3.6345	2.49454	2.4669	4.50575	5.2661	4.07958	2.78616	0.741163	3.47738	2.3349	2.20631	3.60821	2.06512
Glipr2	0.664765	1.21926	1.44668	1.11024	8.68583	5.18062	16.4323	10.0996	2.72886	6.527	7.45435	5.57007	2.047	1.32784	3.38822	2.25435	9.0968	5.01702	2.03052
Gmppb	10.2101	8.34667	7.64352	8.73343	13.244	11.256	14.5377	13.0126	7.92443	9.03246	9.23338	8.73009	6.93683	10.1897	8.69331	8.60661	1.48997	0.999618	0.985479
Gng2	2.27104	2.85106	3.26468	2.79559	1.75878	2.7081	2.93855	2.46848	2.9035	4.92684	7.45432	5.09489	2.64402	1.82188	3.25448	2.57346	0.882988	1.82247	0.920542
Gnl3	14.3642	14.3112	16.323	14.9995	23.9037	25.9027	30.2352	26.6805	20.7387	21.9599	17.0078	19.9021	18.0811	16.9828	17.8769	17.6469	1.77877	1.32686	1.1765
Golm1	18.8508	18.7189	20.6431	19.4043	24.478	24.9608	30.1967	26.5452	41.3463	32.571	54.5113	42.8095	22.7718	24.3316	28.398	25.1671	1.36801	2.20619	1.29699
Got1	11.484	10.8413	9.1683	10.4979	14.1054	15.4946	17.9015	15.8338	12.0721	13.6223	12.2756	12.6567	13.9873	13.4319	12.973	13.4641	1.50829	1.20564	1.28255
Gpatch4	8.16073	7.31505	9.46148	8.31242	12.3467	24.9135	17.9401	18.4001	11.1553	10.8642	7.97028	9.99659	6.48195	10.128	11.6356	9.41518	2.21357	1.20261	1.13266
Gpc3	1.23711	3.77013	1.68126	2.2295	1.54343	1.88392	2.59058	2.00598	2.66337	5.28477	5.40842	4.45219	3.18417	2.16153	3.52196	2.95589	0.899743	1.99694	1.32581
Gpc6	2.04948	5.28939	3.597	3.64529	3.48156	1.53071	8.93144	4.6479	4.97736	12.6538	15.6557	11.0956	5.99867	3.42752	9.6295	6.3519	1.27504	3.04382	1.74249
Gper1	7.93916	6.50855	8.50365	7.65045	2.94319	1.67199	6.03165	3.54894	8.92861	6.99018	7.98804	7.96894	3.72433	1.85276	6.95466	4.17725	0.463887	1.04163	0.546013
Gpm6b	1.32943	1.40683	2.24817	1.66148	4.52241	1.64845	12.1405	6.10379	5.28299	10.6115	8.73525	8.20991	6.48197	2.25417	13.4189	7.38501	3.67371	4.94134	4.44485
Gpr153	2.65876	4.4266	4.65263	3.91266	7.57318	2.96713	18.5974	9.71257	8.44834	21.9178	17.0968	15.821	4.52035	3.42752	15.0237	7.65719	2.48234	4.04353	1.95703
Gpr35	0.794005	0.806623	0.645197	0.748608	2.04591	1.64845	2.51325	2.0692	1.06977	1.11599	1.47671	1.22082	1.44999	0.494142	1.91706	1.28706	2.76407	1.63079	1.71928
Gprc5a	26.5867	25.8651	28.2671	26.9063	31.3691	24.2072	50.5337	35.37	50.7332	32.5082	47.0382	43.4265	21.6063	15.0375	29.1112	21.9183	1.31456	1.61399	0.814617
Gpsm2	0.387821	1.14424	1.03616	0.856074	1.04095	0.21203	1.97195	1.07498	1.65919	2.06344	4.69679	2.80647	1.19413	0.864674	1.56042	1.20641	1.25571	3.27831	1.40923
Gpsm3	4.59811	4.72926	4.93241	4.75326	6.26435	4.61547	8.89576	6.59186	6.32459	7.7162	7.72398	7.25492	6.56725	5.44274	6.46428	6.15809	1.38681	1.5263	1.29555
Gpt2	0.997097	0.694085	0.6061	0.765761	1.32808	0.824273	1.77863	1.31033	0.916964	1.72657	2.25949	1.63434	1.13727	1.23521	0.713389	1.02862	1.71115	2.13427	1.34327
Gpx3	5.94516	9.90345	11.8269	9.22517	19.3096	3.7913	69.479	30.86	30.3439	64.4691	41.0962	45.3031	23.4258	8.18267	43.8228	25.1438	3.34519	4.91081	2.72556
Gramd1a	74.0364	73.8994	95.3585	81.0981	90.805	90.7054	101.492	94.3341	139.431	123.988	133.02	132.146	75.5646	73.9212	97.497	82.3276	1.16321	1.62946	1.01516
Gramd1b	3.65576	3.90142	3.75339	3.77019	4.66598	4.16806	3.28652	4.04019	4.21331	6.33748	10.1763	6.90903	5.28794	2.9026	3.87861	4.02305	1.07161	1.83254	1.06707
Grb14	0.44321	1.06921	0.840681	0.784367	0.53847	1.10685	1.392	1.01244	1.06977	1.51602	2.18833	1.59137	1.42156	1.42047	1.07003	1.30402	1.29077	2.02886	1.66251
Grik5	2.10487	2.75729	3.89023	2.91746	2.87141	2.26069	5.83834	3.65681	4.34429	5.93746	4.66122	4.98099	2.78617	2.13066	4.32441	3.08041	1.25342	1.7073	1.05585
Grrp1	82.9721	77.6501	64.7058	75.1093	124.829	106.225	118.813	116.622	109.368	109.483	111.246	110.032	72.0966	98.5306	87.5563	86.0612	1.5527	1.46496	1.14581
Grwd1	7.80988	6.24597	6.09921	6.71835	11.1982	14.1052	12.8751	12.7262	6.26533	6.29538	6.06667	6.20913	5.54381	7.10195	7.48964	6.7118	1.89424	0.924204	0.999025
Gstcd	4.1358	3.41376	3.96842	3.83933	7.10659	6.14608	7.07557	6.77608	5.32664	3.32671	4.96366	4.539	4.74778	4.32297	2.63035	3.90037	1.76491	1.18224	1.0159
Gstm1	177.154	166.461	145.43	163.015	156.354	124.426	126.947	135.909	124.065	128.84	74.2842	109.063	144.822	158.769	122.324	141.972	0.833721	0.669037	0.870912
Gstm5	1.97563	1.57563	1.32939	1.62688	2.79962	1.69554	1.97195	2.1557	2.09579	2.44242	4.03854	2.85892	2.75774	1.791	3.34364	2.63079	1.32505	1.7573	1.61708
Gstm7	2.88031	3.15117	2.32636	2.78595	1.54343	2.19005	1.89463	1.87604	2.11762	2.5898	2.29508	2.33417	2.70088	3.08786	2.18455	2.65776	0.673393	0.837836	0.953989
Gsto1	1.25558	1.59439	1.01662	1.28886	4.30706	3.2026	6.34096	4.61687	4.56259	4.50575	7.06293	5.37709	2.10386	1.91451	3.12074	2.3797	3.58213	4.17196	1.84636
Gstt1	19.9771	18.6253	13.3907	17.331	21.8939	11.1618	13.8804	15.6454	8.84127	12.8643	10.1051	10.6036	14.4422	12.9996	14.9792	14.1403	0.902737	0.611825	0.815897
Gstt2	42.0034	29.8414	27.3287	33.0578	34.6352	30.9655	17.6308	27.7438	23.9477	25.4549	17.6838	22.3621	27.548	36.4665	34.0597	32.6914	0.839251	0.676455	0.988915
Gtf2f1	30.7778	26.9905	33.7602	30.5095	43.5722	49.1208	42.105	44.9327	30.1475	30.3396	27.5754	29.3542	26.155	31.4644	37.0911	31.5702	1.47274	0.962132	1.03477
Gtf2f2	7.14525	6.75238	6.1383	6.67864	10.3368	11.3972	9.78204	10.5053	7.07305	7.93763	6.5648	7.19183	6.68097	7.99741	6.95466	7.21101	1.57298	1.07684	1.07971
Gtse1	1.40328	1.95076	1.173	1.50901	5.02489	3.65001	5.91566	4.86352	2.18311	2.94772	6.90283	4.01122	2.30287	2.03802	1.91706	2.08598	3.22298	2.65817	1.38235
Gxylt2	0.517062	0.97543	1.03616	0.842884	1.39986	1.31878	3.17053	1.96306	7.50965	11.559	17.4526	12.1737	5.14579	1.85276	7.62337	4.87397	2.32898	14.443	5.7825
H19	1.55098	1.78195	3.51881	2.28391	1.61521	4.49773	13.6871	6.60001	15.1284	24.8654	30.9912	23.6617	0.73926	1.29696	4.10151	2.04591	2.88978	10.3601	0.895791
H2-Aa	3.4342	3.84515	2.87371	3.38435	3.58923	1.6249	4.21446	3.14286	3.20913	4.63208	3.43367	3.75829	7.30641	4.60087	7.17758	6.36162	0.928645	1.11049	1.87972
H2-K2	7.36911	6.07777	8.07359	7.17349	5.13256	3.93355	3.90514	4.32375	7.90279	6.73752	3.29251	5.97761	4.12234	5.03315	4.72672	4.6274	0.60274	0.833291	0.64507
H2-Ob	3.19418	2.92609	3.89023	3.33683	1.6511	1.60135	2.01062	1.75436	2.29226	3.13721	1.99264	2.47404	1.67742	2.80996	2.80867	2.43202	0.525755	0.741432	0.72884
Has2	0.12934	0.431496	0.801584	0.45414	1.61521	0.306222	8.62213	3.51452	1.15709	3.01089	3.50483	2.5576	0.312822	0.463264	2.67493	1.15034	7.73885	5.63175	2.533
Has3	11.2809	13.9548	14.9351	13.3903	8.47045	7.44121	5.29704	7.06957	3.92952	8.12713	8.09478	6.71714	7.56228	8.89288	8.51499	8.32338	0.527963	0.501644	0.6216
Hat1	9.87772	11.6103	12.5502	11.3461	18.4842	19.3799	20.6466	19.5036	10.1511	11.4326	10.3542	10.646	19.4173	14.3581	10.5211	14.7655	1.71897	0.938295	1.30138
Haus7	5.74207	4.53914	4.10527	4.79549	7.17836	7.91216	7.34623	7.47892	4.30063	4.84262	4.76796	4.63707	4.94679	3.64366	4.27983	4.29009	1.55957	0.966964	0.894609
Hbegf	35.7258	43.6649	34.9526	38.1144	48.0945	54.7488	69.2083	57.3505	38.2464	39.5404	58.5487	45.4452	43.3263	45.6372	49.3508	46.1048	1.50469	1.19233	1.20964
Hcls1	30.0762	29.2225	30.8084	30.0357	42.2801	58.7754	37.272	46.1092	39.6872	32.845	38.4098	36.9807	25.16	37.5782	27.6846	30.1409	1.53515	1.23122	1.0035
Hcn2	2.08641	1.87573	1.97449	1.97888	1.29219	0.918465	1.62398	1.27821	1.48455	2.44242	2.54415	2.15704	0.36968	0.833796	1.605	0.936159	0.645928	1.09003	0.473076
Heatr3	10.6716	11.7603	10.5953	11.0091	14.895	16.507	18.868	16.7567	11.9848	9.87467	11.5284	11.1293	10.6042	14.142	13.508	12.7514	1.52208	1.01092	1.15826
Hells	1.25558	1.50061	2.03313	1.59644	3.98404	3.83839	5.02639	4.28294	2.13945	2.73718	5.14156	3.3394	1.73428	1.57486	3.12074	2.14329	2.68281	2.09178	1.34255
Hes1	121.337	121.054	89.8841	110.758	93.1744	61.1301	72.3014	75.5353	87.1233	113.167	98.5761	99.6221	83.4966	103.688	95.5814	94.2553	0.681983	0.899455	0.851
Hhipl1	2.89878	3.6951	1.87675	2.82354	9.00882	4.45064	7.11424	6.8579	10.937	6.50593	5.83539	7.75944	2.78616	3.92156	4.41357	3.7071	2.42883	2.74812	1.31292
Hif1a	62.6252	63.9765	73.2108	66.6042	123.469	120.966	134.163	126.199	119.123	113.909	193.143	142.058	121.843	100.539	107.973	110.118	1.89477	2.13287	1.65332
Higd1a	10.5053	9.39951	11.3968	10.4339	13.8161	13.8933	17.858	15.1891	10.4969	11.442	10.3914	10.7768	12.696	10.4895	10.6103	11.2653	1.45575	1.03286	1.07968
Hilpda	5.70514	5.38317	5.63004	5.57278	9.29596	8.14764	11.2126	9.55207	6.94207	6.69542	9.7849	7.80746	5.3448	6.73142	4.23525	5.43716	1.71406	1.401	0.975663
Hirip3	11.3733	12.9232	14.0945	12.797	16.3665	27.6452	18.4814	20.831	11.9848	11.6011	11.2793	11.6217	10.064	11.3013	14.8454	12.0702	1.62781	0.908161	0.943208
Hist1h2ap	3.63368	7.21582	3.92082	4.92344	3.48949	5.07105	5.70151	4.75402	4.89991	10.1031	29.895	14.966	6.3644	6.17474	3.46567	5.33494	0.965588	3.03975	1.08358
Hist1h2be	3.21368	3.8424	4.66025	3.90544	4.9504	2.56061	3.82649	3.77917	2.81048	2.54672	2.0069	2.4547	5.75057	3.2244	3.40544	4.1268	0.967666	0.628533	1.05668
Hist2h2be	7.14525	6.32099	8.91417	7.46014	7.4655	6.00479	5.06506	6.17845	3.66756	6.10589	5.55074	5.10806	7.76128	6.85493	6.8655	7.16057	0.828195	0.684714	0.959844
Hlf	3.04648	5.57074	6.17739	4.93154	12.0237	7.41767	6.92093	8.78743	6.72378	8.16923	3.39809	6.09703	7.56227	8.64584	15.6033	10.6038	1.78189	1.23634	2.1502
Hlx	110.187	102.504	94.6926	102.461	76.5206	70.1726	55.2507	67.3146	64.1156	100.767	86.8713	83.918	75.9916	90.5339	71.9977	79.5077	0.656977	0.819022	0.775979
Hmcn1	31.2763	31.6608	34.6597	32.5323	26.9187	17.4254	20.2986	21.5476	33.4002	32.3822	47.7141	37.8322	18.8488	23.0348	28.1305	23.338	0.662344	1.16291	0.717381
Hmga1	15.3575	13.8561	12.4189	13.8775	29.4903	20.7727	42.5604	30.9411	14.4936	13.2577	20.1963	15.9825	10.864	12.2118	12.8177	11.9645	2.22959	1.15169	0.862151
Hmga1b	7.79513	6.10081	5.81995	6.57196	16.3791	17.4928	19.2633	17.7117	7.24929	8.36547	9.1048	8.23985	6.08006	6.16062	4.88099	5.70722	2.69504	1.25379	0.86842
Hmgn1	32.3872	34.8259	30.0149	32.4093	43.1383	47.9864	56.9345	49.3531	35.6291	41.8742	48.405	41.9694	51.228	40.6346	40.2563	44.0396	1.5228	1.29498	1.35886
Hmgn2	9.33995	9.55162	10.157	9.68286	12.6358	12.2149	14.0643	12.9717	14.9386	13.1009	17.2943	15.1113	21.6559	20.5605	10.9258	17.7141	1.33965	1.56062	1.82943
Hmgn3	7.03447	7.40886	7.50668	7.31667	8.14743	12.504	12.1792	10.9435	10.4131	10.9695	11.4572	10.9466	10.3483	10.1588	12.3043	10.9371	1.4957	1.49612	1.49482
Hmgn5	9.56842	11.0268	13.9233	11.5062	18.0312	35.6032	25.3134	26.3159	20.0093	17.1255	19.2372	18.7907	14.3159	15.8302	17.4186	15.8549	2.28711	1.63309	1.37795
Hmmr	0.683228	1.66942	0.762487	1.03838	0.646144	0.800726	2.74523	1.39737	1.35357	3.15827	9.71372	4.74185	1.08041	0.772041	1.56042	1.13762	1.34572	4.5666	1.09558
Hmox1	33.7873	39.895	23.595	32.4258	40.9881	26.2324	56.5268	41.2491	45.8217	51.1413	147.055	81.3393	28.1166	25.3198	42.7083	32.0482	1.27211	2.50848	0.988357
Homer1	3.60037	5.36442	5.19997	4.72159	6.35287	6.14608	8.23549	6.91148	7.07305	7.93763	5.9955	7.00206	7.05055	5.00228	7.08841	6.38041	1.4638	1.48299	1.35133
Hopx	3.96962	6.9212	3.73385	4.87489	3.12265	3.06131	3.0932	3.09239	3.86402	3.43198	4.16308	3.81969	3.2126	4.23033	4.50273	3.98189	0.63435	0.783545	0.816816
Hoxa5	7.31141	8.36543	6.6661	7.44765	4.77365	3.27325	5.52902	4.52531	6.92024	6.8428	7.77455	7.1792	7.05055	6.70055	5.21602	6.32237	0.607616	0.963955	0.848909
Hoxa7	4.70813	3.00112	3.01056	3.57327	2.72784	3.17906	2.6679	2.85827	1.812	2.3582	2.88217	2.35079	3.61061	2.6247	2.63035	2.95522	0.799902	0.657882	0.827035
Hoxb3	3.17572	3.9952	3.12784	3.43292	2.87141	4.45063	4.40778	3.90994	5.28298	5.57952	4.73238	5.19829	3.29789	3.82893	3.47738	3.53473	1.13895	1.51425	1.02966
Hoxd4	2.78429	2.00549	3.74747	2.84575	2.29715	2.66503	0.734712	1.89896	2.89897	1.5898	1.59206	2.02694	1.13727	1.5367	1.42668	1.36688	0.667298	0.71227	0.480324
Hpf1	13.1642	11.3477	12.6088	12.3736	16.0076	22.2292	16.6255	18.2874	14.4953	14.7593	10.8879	13.3808	16.0058	16.4579	12.3043	14.9227	1.47794	1.0814	1.20601
Hrh2	12.1672	12.4355	11.866	12.1562	6.13752	7.39411	3.90515	5.81226	3.99501	8.90613	2.61531	5.17215	8.61415	12.2585	6.73176	9.20147	0.47813	0.425473	0.756934
Hs3st1	18.4262	12.1355	15.8538	15.4718	16.4384	14.3643	26.2916	19.0314	23.7076	20.6546	26.3656	23.5759	18.6213	16.5504	21.6662	18.946	1.23007	1.5238	1.22455
Hs6st2	1.1448	1.53812	1.75946	1.48079	0.969166	1.78973	2.43592	1.73161	1.85566	2.18976	2.95332	2.33291	2.55873	3.45839	2.27371	2.76361	1.16938	1.57545	1.8663
Hsd17b12	34.0831	30.1043	30.4171	31.5348	47.3407	51.0276	46.0485	48.1389	32.1338	27.3499	30.1903	29.8913	48.2165	42.9201	34.1487	41.7618	1.52653	0.947883	1.32431
Hsd17b7	2.99109	3.33873	2.52184	2.95055	3.94815	7.5354	6.92092	6.13482	4.54076	3.57936	3.39809	3.8394	4.83307	4.32297	2.49661	3.88422	2.07921	1.30125	1.31644
Hspa12a	5.74207	8.02782	5.33681	6.3689	4.45063	6.14608	7.88752	6.16141	9.38704	7.8113	15.8159	11.0047	6.45354	6.2065	12.1706	8.27688	0.967421	1.72789	1.29958
Hspa13	16.709	15.6617	18.3756	16.9154	23.6167	23.7128	27.4514	24.927	19.5381	22.6968	23.6436	21.9595	25.9275	20.0705	22.112	22.7033	1.47362	1.29819	1.34217
Hspa5	417.699	532.462	557.317	502.493	629.524	662.482	1060.15	784.052	734.768	660.965	774.626	723.453	855.779	567.054	713.32	712.051	1.56033	1.43973	1.41704
Hspa9	79.291	91.0791	97.7214	89.3638	131.468	145.455	138.973	138.632	87.9729	94.9977	82.049	88.3399	123.975	99.0302	89.8709	104.292	1.55132	0.988542	1.16705
Hspb8	2.52952	4.70794	2.28726	3.17491	2.76373	2.00166	7.73286	4.16608	4.97736	9.01141	12.6847	8.89116	4.8615	3.52015	4.50273	4.29479	1.31219	2.80045	1.35273
Htr2a	2.19719	2.30713	2.01358	2.17263	2.9073	3.95613	3.36385	3.40909	6.309	2.73718	3.25576	4.10065	2.98517	3.42752	3.52196	3.31155	1.56911	1.88741	1.52421
Htra1	45.5115	42.5208	46.3692	44.8005	42.8902	45.7306	73.0749	53.8986	67.6953	67.8817	99.0575	78.2115	29.8506	33.1627	38.4284	33.8139	1.20308	1.74577	0.754766
Htra3	7.8099	12.2105	16.8508	12.2904	16.2589	2.7081	48.8712	22.6127	49.5543	98.9565	31.1868	59.8992	19.73	9.23251	37.4923	22.1516	1.83987	4.87366	1.80235
Hyou1	89.8421	84.4613	85.8541	86.7192	118.514	116.515	147.464	127.498	110.308	90.5532	87.8142	96.2251	82.813	91.9229	87.9577	87.5645	1.47024	1.10962	1.00975
Hypk	18.6836	14.5542	16.6172	16.6183	19.0149	40.1459	21.3842	26.8483	17.6212	18.7034	14.7935	17.0394	27.0778	22.3807	16.5849	22.0145	1.61559	1.02534	1.32471
Icam1	119.418	174.058	118.17	137.215	150.78	146.232	221.467	172.826	240.195	215.154	459.821	305.057	158.579	167.079	229.768	185.142	1.25953	2.2232	1.34928
Idh3a	21.657	23.3893	18.5906	21.2123	29.1439	33.5323	34.1016	32.2593	20.4768	22.7178	21.4375	21.544	25.6433	24.2082	17.2082	22.3532	1.52078	1.01564	1.05379
Ifi204	7.47177	6.73798	8.60835	7.60603	13.6703	13.9861	17.2183	14.9582	8.79556	12.2436	12.4635	11.1676	11.334	9.0746	9.2466	9.88507	1.96663	1.46825	1.29963
Ifi205	0.800675	1.12334	2.29753	1.40718	3.79675	0.701344	16.2647	6.92093	5.63961	6.0361	3.29611	4.99061	1.55547	1.06278	5.824	2.81408	4.91829	3.54653	1.9998
Ifi207	4.20965	3.69509	4.04662	3.98379	8.90116	6.99382	13.7257	9.87356	7.92441	9.22196	5.62191	7.58943	10.1777	7.56514	9.89699	9.21328	2.47844	1.90508	2.31269
Ifi211	6.91945	7.45976	9.0939	7.82437	13.7185	11.4709	17.7031	14.2975	10.5283	13.495	12.0917	12.0383	16.2952	9.12138	11.7636	12.3934	1.8273	1.53857	1.58395
Ifi30	3.84039	3.24495	2.65868	3.24801	3.58923	2.80229	4.17579	3.52244	4.91187	4.58998	4.76794	4.7566	2.89988	3.48927	3.4328	3.27398	1.08449	1.46447	1.008
Ifitm1	0.923246	2.15708	1.44668	1.509	1.39986	0.989108	2.01062	1.46653	1.42878	0.926496	1.76136	1.37221	1.08041	0.64853	0.445905	0.724948	0.971854	0.909351	0.480416
Ifitm10	3.04648	2.77604	2.85417	2.89223	6.81946	3.03777	6.99276	5.61666	7.66246	3.01089	4.34099	5.00478	3.55376	4.26121	4.19067	4.00188	1.94198	1.73042	1.38367
Ifitm5	1.54542	1.65066	2.57825	1.92478	0.992658	0.494604	0.773376	0.753546	2.64154	2.25293	1.27979	2.05809	2.10386	1.56941	1.64958	1.77428	0.391498	1.06926	0.921813
Ifrd1	42.2061	60.1517	45.6064	49.3214	60.0466	58.6582	98.09	72.2649	75.6846	68.491	101.78	81.9852	60.27	54.3756	86.1297	66.9251	1.46518	1.66226	1.35692
Ift122	58.8591	54.6566	52.6243	55.38	35.9989	38.8069	42.9941	39.2666	65.5338	74.5324	102.207	80.7577	51.9122	66.6962	62.4575	60.3553	0.70904	1.45825	1.08984
Ift57	4.46813	4.68919	4.98494	4.71409	7.96798	7.65315	6.76627	7.46247	4.10416	7.11651	5.87098	5.69722	5.68595	6.82406	5.70641	6.07214	1.58301	1.20855	1.28808
Ift74	2.86185	3.31997	3.46017	3.214	4.66597	4.68611	6.07032	5.1408	3.73305	3.01089	5.10598	3.94997	4.97522	4.32297	3.87861	4.39227	1.5995	1.22899	1.36661
Ift81	1.82793	2.56972	2.30681	2.23482	2.72784	2.26069	3.94381	2.97745	2.18311	3.24249	3.52262	2.98274	3.4969	2.59382	4.68106	3.59059	1.3323	1.33467	1.60666
Ift88	4.0804	4.37033	4.75037	4.40037	7.32193	6.97026	5.41303	6.56841	5.95973	4.33732	4.5189	4.93865	3.8949	4.44647	4.23525	4.19221	1.4927	1.12233	0.952695
Igdcc4	0.31397	0.41274	0.410616	0.379109	0.682036	0.188482	2.16527	1.01193	1.57187	4.2531	3.3803	3.06842	1.30784	0.247121	1.69416	1.08304	2.66923	8.09378	2.85681
Igf1	4.09887	5.28939	4.8481	4.74545	5.3838	3.7913	12.0632	7.07943	15.8488	27.3077	41.0427	28.0664	7.24955	4.72438	13.6863	8.55341	1.49183	5.91438	1.80244
Igf2	207.485	168.47	224.765	200.24	97.5536	112.842	162.389	124.262	191.254	128.643	149.455	156.451	61.322	67.4679	134.457	87.749	0.620563	0.781316	0.438219
Igfbp4	85.7419	92.0564	107.34	95.0461	79.6786	59.5997	178.394	105.891	149.319	230.357	266.9	215.525	60.1849	73.6738	145.332	93.0636	1.1141	2.26759	0.979141
Igfbp5	71.0468	117.318	131.721	106.695	95.291	95.6497	173.213	121.385	178.304	190.558	433.095	267.319	103.425	104.863	178.685	128.991	1.13768	2.50544	1.20897
Igfbp6	1.86485	3.48878	4.57442	3.30935	3.58923	0.918465	7.34622	3.95131	7.00756	16.4015	9.3757	10.9283	4.97522	5.77422	13.4188	8.05608	1.19398	3.30224	2.43434
Igfbp7	998.744	829.218	727.173	851.712	1242.57	1154.65	1179.95	1192.39	1164.28	1063.1	1515.57	1247.65	1005.89	1218.61	1104.61	1109.7	1.39999	1.46487	1.30291
Igsf10	0.461673	0.956674	0.97752	0.798622	1.22041	0.141387	4.98773	2.11651	4.01683	8.21133	8.16592	6.79803	1.39313	0.833796	8.9162	3.71438	2.6502	8.51219	4.65098
Igsf3	2.65876	3.05739	3.38197	3.03271	4.52241	3.2497	6.49562	4.75591	4.08233	10.0852	10.1763	8.11461	2.24601	2.68645	4.63648	3.18965	1.56821	2.6757	1.05175
Igsf9b	8.54843	8.87185	10.7517	9.39066	9.58309	7.44121	6.34096	7.78842	5.19566	7.05334	5.01703	5.75534	9.89347	9.44866	5.12686	8.15633	0.829379	0.61288	0.868558
Il13ra1	21.1032	21.4574	24.7875	22.4494	27.8159	29.0816	36.5374	31.145	31.108	30.2764	42.2704	34.5516	29.8224	27.8517	28.9775	28.8839	1.38734	1.53909	1.28662
Il16	46.8039	43.7019	38.9014	43.1357	23.1499	25.2433	16.9735	21.7889	23.4238	29.5605	34.0688	29.0177	21.0662	31.7734	28.933	27.2575	0.505124	0.672707	0.631901
Il17ra	8.5854	9.04068	7.40893	8.345	13.3876	9.86665	14.3444	12.5329	13.2947	12.9697	17.5771	14.6138	9.86503	10.0971	11.0561	10.3394	1.50184	1.75121	1.23899
Il33	2.43721	2.56972	1.99404	2.33366	5.99395	1.83683	13.687	7.17259	5.08651	9.57989	5.67528	6.78056	3.75276	2.96435	6.46428	4.3938	3.07354	2.90555	1.88279
Il4i1	2.43721	2.98236	2.24817	2.55591	1.11273	1.81328	1.46932	1.46511	2.11762	1.51602	3.39809	2.34391	1.08041	2.09978	1.91706	1.69908	0.573224	0.917054	0.664766
Il4ra	117.205	119.084	89.198	108.496	200.703	186.311	246.449	211.154	160.669	137.928	214.248	170.948	124.606	144.752	159.642	143	1.9462	1.57562	1.31802
Il6	3.78499	8.81559	8.34727	6.98262	30.5438	36.6405	100.951	56.0451	83.4781	70.027	193.662	115.722	50.9736	37.4855	79.4429	55.9673	8.02638	16.5729	8.01524
Ildr2	0.350895	0.393983	0.645197	0.463358	0.825601	0.259126	1.46932	0.851349	2.09579	4.56892	3.70053	3.45508	0.966694	0.64853	2.58577	1.40033	1.83734	7.4566	3.02213
Impact	19.6631	18.25	20.2718	19.395	16.9408	25.7379	19.4093	20.696	14.5608	14.4224	10.0517	13.0116	17.1998	23.3436	18.8577	19.8004	1.06708	0.670877	1.0209
Incenp	6.09286	8.4217	7.44804	7.32087	9.00883	11.8917	10.9033	10.6013	8.31737	10.7589	20.5481	13.2081	5.20265	6.02124	7.89086	6.37158	1.44809	1.80417	0.870332
Inhba	0.664765	1.21926	1.30984	1.06462	11.1264	1.41297	34.9908	15.8434	2.48873	4.44259	5.65748	4.19627	2.38816	0.741163	5.34976	2.82636	14.8817	3.94156	2.6548
Inhbb	2.91724	4.33282	3.38197	3.54401	43.4645	38.9482	58.1118	46.8415	29.1433	15.0119	72.1051	38.7534	11.5708	10.4985	13.5972	11.8888	13.2171	10.9349	3.35463
Ints2	8.49302	8.17789	10.6735	9.1148	13.4952	15.4475	12.7205	13.8877	9.69264	10.2325	9.94501	9.95672	10.3199	10.128	11.1452	10.531	1.52365	1.09237	1.15538
Ipo4	18.9094	19.4451	16.4148	18.2564	30.1977	29.6527	33.9054	31.2519	24.3671	24.7345	23.6013	24.2343	10.907	21.8082	16.7687	16.4946	1.71183	1.32744	0.903497
Ipo7	50.9212	54.9381	61.2448	55.7014	76.9162	77.1439	91.5554	81.8718	66.0141	63.0992	77.4227	68.8453	82.0467	61.0147	62.9481	68.6698	1.46984	1.23597	1.23282
Iqgap3	1.69869	5.0268	3.69475	3.47341	1.14862	2.1665	3.82782	2.38098	5.17383	7.81132	21.3843	11.4565	2.58716	2.22329	2.36287	2.39111	0.685487	3.29834	0.688403
Irf6	4.30196	1.81947	3.92933	3.35025	1.32808	1.50716	2.89989	1.91171	3.95135	2.73718	2.98891	3.22581	1.3647	0.617653	3.03158	1.67131	0.570617	0.962857	0.498861
Irf8	5.2251	8.25289	6.93978	6.80592	12.6697	13.8933	17.0895	14.5508	13.4693	15.9805	23.697	17.7156	10.064	9.07812	7.48963	8.87725	2.13797	2.60297	1.30434
Irs1	1.34789	2.73853	1.73991	1.94211	2.0818	1.86038	2.08795	2.01004	2.53239	6.77963	3.7539	4.35531	1.649	1.17345	4.5919	2.47145	1.03498	2.24256	1.27256
Islr	4.65276	7.65268	9.85246	7.38597	3.91226	2.19004	14.267	6.78977	22.5944	35.9405	27.8064	28.7804	11.8835	6.29913	22.4687	13.5504	0.919279	3.89664	1.83462
Itga11	0.461673	0.712841	0.899326	0.69128	2.4766	0.471056	5.49036	2.81267	3.03448	8.63243	9.18003	6.94898	1.13727	0.957307	4.63648	2.24369	4.06879	10.0523	3.2457
Itga2	2.91724	2.40091	3.6361	2.98475	5.95806	7.22928	8.93144	7.37293	10.9806	7.70603	12.1688	10.2851	5.17422	3.58191	5.61725	4.79113	2.4702	3.4459	1.6052
Itga2b	2.08641	2.55096	3.26468	2.63402	6.67589	4.52128	4.21445	5.13721	2.9035	5.4532	3.32693	3.89454	1.93329	2.65558	1.20377	1.93088	1.95033	1.47856	0.733055
Itga3	22.5804	20.8759	25.9405	23.1323	48.0224	36.3583	52.2738	45.5515	48.2017	28.7607	44.7256	40.5627	14.9255	16.4578	21.0422	17.4752	1.96918	1.75351	0.755445
Itga5	144.871	133.277	133.313	137.154	205.866	146.648	235.105	195.873	186.705	201.306	291.908	226.64	120.145	108.808	140.386	123.113	1.42813	1.65245	0.897628
Itgav	14.1796	16.2243	16.9876	15.7972	29.9337	24.9371	38.0841	30.985	26.5236	28.2761	41.5049	32.1015	21.9759	17.3842	23.5832	20.9811	1.96143	2.03211	1.32816
Itgb3	12.2041	9.26574	13.9968	11.8222	41.6699	47.4957	59.0008	49.3888	37.6136	25.7496	47.4301	36.9311	10.7463	11.7027	19.7047	14.0512	4.17763	3.12387	1.18855
Itgb3bp	1.77254	1.59368	1.34894	1.57172	3.01497	2.28424	3.13187	2.81036	1.5937	1.70551	1.56567	1.62163	1.67742	2.99523	2.49661	2.38975	1.78808	1.03175	1.52047
Itgb4	10.7271	7.87777	13.3126	10.6392	5.95807	7.06444	16.8962	9.9729	32.0467	28.8869	46.2378	35.7238	5.77123	8.05916	14.5779	9.46943	0.937377	3.35777	0.890055
Itgbl1	0.978635	2.21335	2.18952	1.79384	1.93823	0.588795	5.761	2.76268	8.92861	19.2859	24.4085	17.541	5.28793	3.73629	12.6164	7.21354	1.54009	9.77849	4.0213
Itih4	0.461673	1.23802	1.66171	1.12047	0.897384	4.26225	5.37437	3.51133	2.99082	2.02133	7.06294	4.02503	4.23606	1.94539	6.19679	4.12608	3.13381	3.59228	3.68246
Itih5	5.94516	7.55891	8.07359	7.19255	5.13256	3.2026	5.79967	4.71161	9.53985	19.8966	23.9461	17.7942	7.47699	7.0402	17.7877	10.7683	0.655068	2.47397	1.49715
Itm2a	11.8164	9.39703	9.95023	10.3879	9.79844	9.72535	10.826	10.1166	11.5264	21.0756	16.652	16.418	12.4805	10.7146	16.4057	13.2003	0.973884	1.58049	1.27074
Itm2c	173.664	147.288	127.22	149.391	171.453	152.59	161.849	161.964	191.647	195.935	267.525	218.369	122.217	155.902	166.108	148.076	1.08416	1.46173	0.991198
Itpkb	1158.05	1310.68	1153.21	1207.31	888.889	761.351	698.501	782.914	982.841	996.911	821.442	933.731	894.864	1021.96	867.003	927.942	0.648476	0.773396	0.768601
Itpkc	11.4656	13.9924	10.4585	11.9722	15.6128	16.4835	26.3302	19.4755	23.2928	22.9283	43.053	29.758	7.42013	11.5792	23.3157	14.105	1.62673	2.4856	1.17815
Jpt1	27.1221	26.2591	24.9634	26.1149	33.1637	32.0958	37.3107	34.1901	33.1382	35.8558	45.5618	38.1853	32.8643	31.7115	27.4617	30.6792	1.30922	1.4622	1.17478
Jpt2	12.3703	12.0042	13.078	12.4842	21.7861	21.0754	22.8891	21.9169	14.7544	18.2543	19.623	17.5439	16.8018	16.2109	15.8708	16.2945	1.75557	1.40529	1.30521
Kank1	5.83439	11.7791	9.28558	8.96636	8.11155	12.7631	19.3707	13.4151	22.0048	22.6967	34.0155	26.239	8.72787	10.0045	18.3672	12.3665	1.49616	2.92638	1.37921
Kank4	22.2479	21.6824	27.9348	23.955	20.7453	20.1806	24.8609	21.9289	14.2988	16.4015	15.1576	15.286	20.7534	21.0278	25.8568	22.546	0.915421	0.638111	0.94118
Kcnb1	93.8279	80.466	83.4122	85.902	65.5022	53.9949	55.9466	58.4812	72.3223	67.9851	56.3074	65.5383	51.542	69.8138	57.0185	59.4581	0.68079	0.762942	0.692162
Kcnd1	1.23712	0.41274	0.508358	0.719406	1.2563	0.659439	1.8173	1.24435	2.42324	1.30548	1.17427	1.63433	0.966694	0.463264	1.20377	0.877909	1.72969	2.27178	1.22033
Kcne3	2.01256	0.806623	2.40455	1.74124	2.65606	2.89648	3.86648	3.13967	4.36612	3.13721	4.05634	3.85322	1.39313	1.54398	0.713389	1.21683	1.80312	2.21291	0.69883
Kcnj15	11.5025	10.9538	11.8269	11.4277	7.21426	8.73635	6.76627	7.57229	9.34337	14.8856	19.0538	14.4276	9.18274	14.2964	11.3681	11.6157	0.662624	1.26251	1.01645
Kcnj2	6.20364	9.88469	9.50062	8.52965	11.916	12.8101	13.5324	12.7528	12.2686	16.2752	31.8273	20.1237	14.8686	7.65775	8.29208	10.2728	1.49512	2.35926	1.20436
Kcnk3	2.91724	4.76421	3.51881	3.73342	1.00506	0.96556	2.35859	1.44307	1.76834	0.94755	2.22391	1.6466	1.67742	3.61278	2.36287	2.55102	0.386528	0.441043	0.683294
Kcnq1	9.41619	8.87185	8.09314	8.79373	10.8034	10.6202	10.7873	10.737	12.5524	10.0852	15.7269	12.7882	5.45851	7.68863	7.04383	6.73032	1.22098	1.45424	0.765355
Kcnq4	0.590913	2.04454	2.03313	1.55619	2.01002	1.76619	2.6679	2.14804	2.35775	2.33714	4.02076	2.90522	2.10386	1.23521	2.22913	1.85607	1.38031	1.86687	1.1927
Kcnt2	0.646302	0.881648	0.762488	0.763479	0.897384	0.235578	1.73997	0.957644	1.89932	2.98983	1.97485	2.288	1.93329	0.802918	4.90396	2.54672	1.25432	2.99681	3.33568
Kdelr3	2.88031	2.25086	2.54139	2.55752	7.25015	4.73321	13.5711	8.51815	4.69357	6.56909	9.67814	6.98027	4.57721	2.3468	6.59802	4.50734	3.33063	2.72931	1.76239
Kdr	2982.2	2918.26	2563.07	2821.18	1943.51	2244.81	1499.46	1895.93	1842.79	2088.28	1757.9	1896.32	2412.45	2923.01	1812.58	2382.68	0.672034	0.672175	0.84457
Khk	11.6133	11.3477	8.85553	10.6055	9.79843	10.3611	5.877	8.67884	5.54495	9.72725	5.39062	6.88761	8.13086	9.66479	6.99925	8.26497	0.818333	0.649437	0.779309
Kif11	1.56945	2.7948	2.36546	2.24324	1.22041	1.81328	2.97721	2.00363	2.9035	8.16923	15.8337	8.96881	2.5303	1.72925	3.03158	2.43038	0.893189	3.99816	1.08342
Kif18b	0.794005	1.83822	1.32939	1.32054	0.574362	0.730082	1.27601	0.860151	1.22259	3.22143	7.98804	4.14402	1.27942	1.08082	1.47126	1.27717	0.651364	3.13813	0.967156
Kif20a	1.47713	3.09489	2.34591	2.30598	2.44071	1.97812	4.21445	2.87776	3.47109	5.87428	17.3814	8.90892	2.47344	1.29696	3.07616	2.28219	1.24796	3.86341	0.989683
Kif20b	1.56945	2.26962	2.07223	1.97043	2.36893	2.19005	2.74523	2.43474	3.66755	3.95834	8.45059	5.35883	2.35973	2.03802	2.58577	2.32784	1.23564	2.71962	1.18138
Kif22	1.97563	2.71977	1.68126	2.12555	1.97412	2.26069	3.78915	2.67465	2.92533	5.97956	13.9123	7.60573	3.58218	1.82188	4.63648	3.34685	1.25833	3.57824	1.57458
Kif23	4.50505	6.86493	7.17437	6.18145	4.70186	3.90904	9.66604	6.09231	9.97645	9.68514	21.7935	13.8184	9.83662	4.84789	4.72564	6.47005	0.98558	2.23546	1.04669
Kif26a	249.656	281.402	258.137	263.065	196.218	145.596	182.88	174.898	197.519	219.282	244.691	220.497	142.743	197.895	190.404	177.014	0.664847	0.838186	0.672891
Kif4	3.4342	4.55789	3.36242	3.78484	3.62513	3.2497	4.9104	3.92841	3.29644	6.75858	14.6773	8.24411	3.61061	4.26121	4.54732	4.13971	1.03793	2.17819	1.09376
Kif5c	2.97263	2.51345	3.57746	3.02118	3.76869	2.89648	3.47984	3.38167	1.3754	3.26354	1.35218	1.99704	3.26946	2.56294	3.96777	3.26672	1.11932	0.661013	1.08127
Kifc1	1.5516	3.3559	2.16418	2.35723	2.50464	3.05297	2.95433	2.83731	3.76697	7.26441	14.8523	8.62789	1.9573	1.60025	2.67468	2.07741	1.20367	3.66019	0.881294
Kifc2	9.52697	8.40294	11.3577	9.76254	9.08061	7.51186	6.14764	7.58004	9.32156	9.17985	4.64342	7.71494	4.20762	5.06403	6.24138	5.17101	0.776441	0.79026	0.529679
Kifc5b	2.47352	2.13991	2.07802	2.23048	1.98198	2.78709	2.49747	2.42218	2.41115	2.21029	4.20152	2.94099	1.19855	1.95088	0.936545	1.36199	1.08594	1.31854	0.610626
Kirrel	5.24356	14.2361	11.1818	10.2205	11.0546	8.78343	27.1421	15.66	13.6002	21.223	31.4536	22.0923	10.2062	6.94756	21.7108	12.9549	1.53222	2.16157	1.26754
Klf13	294.779	253.381	271.586	273.249	188.358	202.346	170.856	187.187	291.037	231.809	242.715	255.187	164.747	257.489	201.103	207.78	0.685041	0.9339	0.760405
Klk10	1.58791	1.29429	2.22862	1.70361	1.68699	0.5417	0.618721	0.949137	1.79017	1.38969	1.67241	1.61742	0.938265	1.14257	1.69416	1.25833	0.557134	0.949411	0.738628
Klra9	9.803	5.72431	5.11351	6.88027	5.95406	8.78009	2.89988	5.87801	3.67794	3.50951	2.50856	3.232	5.20265	14.5066	5.75232	8.48719	0.854328	0.469749	1.23355
Knstrn	1.69869	3.15117	1.30984	2.05323	1.32808	3.39098	3.75049	2.82318	3.16546	3.49514	13.3074	6.656	1.73428	2.09978	1.91706	1.91704	1.37499	3.24172	0.933669
Kntc1	0.775542	1.01294	1.779	1.18916	1.68699	2.89648	3.67316	2.75221	1.812	2.63191	6.84945	3.76445	0.909835	1.29696	3.03158	1.74612	2.31441	3.16564	1.46837
Krt222	10.3209	8.40294	7.09617	8.60667	6.10163	7.29993	3.82782	5.74313	3.55841	5.81113	5.58632	4.98529	8.98375	7.81214	4.23525	7.01038	0.667288	0.579235	0.814529
Lag3	1.69869	2.25086	3.22558	2.39171	1.90234	1.36587	2.47458	1.91426	4.45344	3.83201	3.29135	3.85893	2.10386	1.48223	2.13997	1.90869	0.800374	1.61346	0.798043
Lama2	9.06538	17.9499	18.4342	15.1498	12.598	4.54483	41.1383	19.427	33.4002	65.458	53.7265	50.8616	16.2048	10.6838	49.5291	25.4726	1.28233	3.35724	1.68138
Lamb1	421.486	411.917	359.496	397.633	410.761	410.949	421.159	414.29	571.265	606.09	850.362	675.906	469.996	510.318	422.376	467.563	1.04189	1.69982	1.17587
Lamc1	452.708	509.015	425.712	462.478	444.84	378.801	502.314	441.985	561.795	655.547	976.074	731.139	381.085	439.632	503.184	441.3	0.955688	1.58091	0.954208
Lamc2	1.4956	1.55688	1.75945	1.60398	3.3021	1.74264	4.33045	3.12506	2.27043	3.72674	4.30541	3.43419	2.72931	2.59382	3.78944	3.03752	1.94832	2.14105	1.89375
Lap3	15.8967	14.2924	14.3877	14.8589	24.0114	35.1569	30.7378	29.9687	23.0091	24.0232	23.8572	23.6298	20.1564	20.8425	17.8323	19.6104	2.01688	1.59028	1.31977
Laptm5	1.23712	1.98827	2.32636	1.85058	1.86645	2.77874	2.70657	2.45059	3.25278	6.99018	2.93554	4.39283	2.27444	1.85276	4.14609	2.75776	1.32422	2.37376	1.49021
Lbhd1	2.67704	2.71588	2.75452	2.71581	3.37938	2.31565	2.908	2.86768	3.2694	2.94854	2.62891	2.94895	5.83843	3.31966	4.15076	4.43628	1.05592	1.08584	1.6335
Lbp	3.32343	4.61417	4.94584	4.29448	3.80458	2.61391	11.058	5.8255	9.32154	10.0641	13.5387	10.9748	7.875	4.26121	10.7886	7.6416	1.35651	2.55556	1.7794
Lca5	5.15125	5.38317	4.73081	5.08841	6.28109	6.9938	6.3023	6.52573	5.32664	5.79007	6.35131	5.82267	7.81814	5.55808	8.78247	7.38623	1.28247	1.1443	1.45158
Lcp1	16.2289	14.7613	16.1862	15.7255	12.7774	18.2497	14.383	15.1367	25.2356	24.9497	34.0334	28.0729	13.305	14.8214	23.8507	17.3257	0.96256	1.78519	1.10176
Lcp2	0.75708	0.506521	0.742939	0.668847	1.32808	0.659439	1.04402	1.01051	3.73305	2.44242	4.35878	3.51142	1.1657	0.710285	1.3821	1.08603	1.51083	5.24996	1.62373
Ldlr	21.934	24.8897	21.1319	22.6519	15.2898	20.7457	27.4127	21.1494	36.2599	30.9081	39.335	35.501	11.6845	20.1323	28.2641	20.027	0.933671	1.56724	0.88412
Ldlrad3	51.0136	46.1782	39.8193	45.6704	32.446	30.3057	29.6167	30.7895	31.3049	38.2138	34.6381	34.7189	41.4779	46.0696	34.0148	40.5208	0.674167	0.760207	0.887244
Ldlrad4	13.3857	13.7673	12.2374	13.1301	10.9829	13.6343	12.1019	12.2397	19.0796	17.7069	26.0276	20.938	12.5943	13.1848	15.6479	13.809	0.932184	1.59466	1.0517
Leo1	18.8508	16.5808	24.3378	19.9231	18.9149	24.5842	23.005	22.168	16.067	14.8014	18.9293	16.5992	13.703	15.7168	11.279	13.5663	1.11268	0.833164	0.68093
Lepr	0.923246	1.57563	2.89326	1.79738	1.72288	1.0833	4.4851	2.43043	7.07305	8.84298	4.02075	6.64559	1.39313	1.60574	5.12686	2.70858	1.35221	3.69738	1.50696
Lgals1	10.8194	15.9806	12.3351	13.045	38.3679	19.6861	76.5938	44.8826	27.4405	49.9202	71.5889	49.6499	21.322	12.4438	41.5936	25.1198	3.44059	3.80604	1.92562
Lgi2	0.461673	0.881649	1.32939	0.890904	1.39986	0.635891	1.16001	1.06525	1.35357	4.67419	1.92148	2.64975	1.73428	0.555897	1.15919	1.14979	1.1957	2.97422	1.29059
Lgi4	0.683228	0.694085	0.684294	0.687202	1.14862	0.824273	1.70131	1.22473	1.57187	4.04255	1.58346	2.39929	1.649	0.679408	1.96164	1.43002	1.7822	3.49139	2.08092
Lgmn	14.4382	15.3991	11.0449	13.6274	25.9137	20.4868	36.7694	27.7233	41.8487	43.0144	71.6596	52.1742	26.9793	19.9779	26.3027	24.42	2.03438	3.82863	1.79198
Lhfp	6.55441	14.4238	11.9246	10.9676	13.8542	10.055	29.3074	17.7389	18.7959	32.7818	37.6813	29.753	16.0058	13.5862	37.8043	22.4654	1.61739	2.71281	2.04834
Lhfpl2	18.4076	16.1118	16.2644	16.9279	13.3876	12.4569	19.1387	14.9944	25.2137	27.3078	42.9818	31.8344	14.5843	17.6004	24.1182	18.7676	0.885779	1.88059	1.10868
Lhx6	33.8983	31.586	29.4398	31.6414	41.06	32.0722	40.0557	37.7293	42.8966	36.9087	68.6177	49.4743	31.7274	31.0013	36.155	32.9612	1.1924	1.5636	1.04171
Lif	0.240118	0.337714	0.156487	0.244773	5.09667	1.48361	24.6677	10.416	0.567683	2.73718	3.91401	2.40629	1.76271	0.52502	2.80867	1.6988	42.5537	9.8307	6.94031
Lime1	16.87	12.652	18.2164	15.9128	12.4062	10.7086	13.5104	12.2084	20.0132	14.0328	8.71386	14.2533	6.73744	10.1422	12.9257	9.93511	0.767206	0.895712	0.624347
Lims2	699.773	529.132	504.245	577.717	435.152	326.274	327.443	362.956	589.571	453.006	338.428	460.335	412.826	495.419	360.168	422.804	0.62826	0.796818	0.731854
Llgl2	13.3672	12.2855	11.5532	12.402	11.7007	10.3847	10.4006	10.8287	8.75395	8.82191	7.75674	8.4442	8.64258	9.63392	13.5526	10.6097	0.873141	0.680876	0.855485
Llph	17.3107	17.1719	17.9617	17.4814	24.857	33.0672	24.5303	27.4848	18.6301	17.9232	16.8218	17.7917	17.3615	21.5946	17.352	18.7694	1.57223	1.01775	1.07367
Lmna	155.186	219.141	187.71	187.346	260.644	272.244	402.649	311.846	299.068	305.992	436.171	347.077	157.751	225.496	345.637	242.961	1.66455	1.8526	1.29686
Lmnb1	10.0439	13.9923	12.2765	12.1042	14.5361	18.6264	19.68	17.6142	14.5826	20.2334	36.9332	23.9164	8.81316	10.7764	11.0561	10.2152	1.45521	1.97587	0.843938
Lnx1	39.806	35.6186	27.8761	34.4336	59.8313	43.5631	30.7766	44.7237	42.0228	34.3399	29.4433	35.2687	48.5862	54.8693	50.2868	51.2474	1.29884	1.02425	1.4883
Lonrf1	7.7176	8.98439	8.71868	8.47356	8.93705	9.34858	9.20208	9.16257	7.53148	7.87447	7.41874	7.60823	4.88993	6.36089	6.24138	5.83073	1.08131	0.897879	0.688109
Lonrf3	1.03402	2.0633	1.36849	1.4886	1.32808	1.13039	2.39726	1.61858	1.06977	1.22126	1.40555	1.23219	0.568685	0.52502	0.757969	0.617225	1.08731	0.827751	0.414633
Lox	8.99154	8.81558	15.111	10.9727	20.9248	10.2198	71.0641	34.0696	32.0685	61.1633	122.292	71.8413	19.9858	9.17076	41.8612	23.6726	3.10494	6.54727	2.15741
Loxl1	3.50805	6.77114	6.6661	5.64843	28.5337	3.36744	87.1483	39.6831	28.925	87.4392	87.6184	67.9942	16.6596	11.0234	55.1016	27.5949	7.02552	12.0377	4.8854
Loxl2	10.2537	13.0505	11.9937	11.766	23.2684	12.7852	65.0574	33.7037	23.6743	41.8759	70.5816	45.3773	15.0391	10.8619	36.5899	20.8303	2.8645	3.85665	1.77039
Loxl3	1.31097	2.51345	2.32636	2.05026	4.77365	2.1665	16.6256	7.85525	5.76325	15.0119	27.2907	16.022	4.37821	3.67454	10.6103	6.22102	3.83134	7.81459	3.03426
Loxl4	0.609376	1.25678	1.66171	1.17596	3.30211	2.49617	4.94907	3.58245	1.61553	2.33715	4.28761	2.74676	1.05198	1.48223	1.20377	1.24599	3.04642	2.33577	1.05956
Lpar1	0.57245	1.08797	1.62262	1.09435	2.18947	0.847821	7.42356	3.48695	2.61971	5.34794	3.87843	3.94869	1.99015	1.20433	8.24751	3.814	3.18633	3.60827	3.48518
Lpcat1	101.582	93.7074	86.9324	94.0739	66.0398	71.4681	55.1346	64.2142	78.3461	74.218	51.9659	68.1767	81.1368	101.617	63.7058	82.1532	0.682593	0.724714	0.873283
Lpin3	8.28993	7.89655	11.1036	9.09669	14.6437	17.4254	19.7186	17.2626	30.4313	14.1487	14.4461	19.6754	9.21117	9.88094	9.98614	9.69275	1.89767	2.16291	1.06552
Lrg1	1.56945	2.38216	2.01358	1.9884	25.6983	26.9859	55.8693	36.1845	89.1105	66.6164	115.051	90.2593	15.2666	18.8663	21.265	18.466	18.1978	45.393	9.28686
Lrp3	5.00355	4.70795	4.04662	4.58604	7.25015	3.62646	7.19157	6.02273	8.14274	8.52715	5.28388	7.31792	4.12234	5.40369	6.4197	5.31524	1.31327	1.5957	1.15901
Lrp4	7.10832	8.14036	6.54881	7.26583	3.84047	4.05032	4.9104	4.26706	9.19057	9.68515	14.446	11.1072	6.45354	4.72438	9.18369	6.7872	0.587278	1.5287	0.934126
Lrrc17	0.646302	0.956674	1.779	1.12733	1.32808	0.471056	4.29178	2.03031	1.92115	8.21134	6.12004	5.41751	0.73926	0.64853	3.78945	1.72575	1.80099	4.80563	1.53083
Lrrc39	2.36335	2.64475	3.36243	2.79018	1.90234	1.55426	1.58532	1.68064	0.895134	3.03194	1.03195	1.65301	1.93329	2.87172	2.49661	2.43387	0.602342	0.592438	0.872301
Lrrc59	73.3344	77.0137	74.8116	75.0532	112.268	113.972	137.682	121.307	82.1686	82.8704	107.437	90.8253	74.3993	87.9707	87.9127	83.4276	1.61628	1.21015	1.11158
Lrrn1	6.09286	6.7899	5.55184	6.14487	2.33304	3.72065	2.6679	2.9072	3.38376	3.47408	6.33352	4.39712	3.55375	7.28722	7.13299	5.99132	0.47311	0.715576	0.975012
Lrrn4cl	0.424747	0.994186	0.547455	0.655463	1.32808	0.635891	3.13187	1.69861	3.09997	5.09528	2.22391	3.47305	2.27444	0.957307	3.38822	2.20666	2.59147	5.29863	3.36656
Lsm7	5.34495	4.0036	5.78442	5.04432	5.18494	8.63387	8.57937	7.46606	6.2396	6.06045	4.31916	5.53974	4.99906	5.60485	4.00224	4.86872	1.48009	1.09821	0.965187
Lsp1	1.18173	1.89449	2.56094	1.87905	3.87637	1.83683	13.0298	6.24767	7.8371	16.7384	13.6988	12.7581	3.15575	2.65558	8.64873	4.82002	3.3249	6.78964	2.56513
Ltbp2	2.10487	3.75136	2.34591	2.73405	7.96798	1.29523	28.6112	12.6248	15.2375	48.8464	130.811	64.965	26.5813	9.13988	39.8106	25.1773	4.61763	23.7615	9.20879
Ltbp3	19.3677	23.2767	22.2266	21.6237	21.3913	14.5526	49.0645	28.3361	45.1666	73.9644	92.5641	70.565	21.8053	20.9351	46.5422	29.7609	1.31042	3.26332	1.37631
Ltbp4	3720.89	3644.15	3028.03	3464.36	1814.88	1610.68	2018.21	1814.59	2845.94	3126.08	3171.76	3047.93	1750.42	2498.19	2431.74	2226.78	0.523788	0.879796	0.64277
Ltc4s	1.92024	2.17584	1.34894	1.81501	1.79467	1.15394	2.97721	1.97527	2.66337	3.43198	6.3691	4.15482	1.50685	1.72925	3.34364	2.19325	1.0883	2.28915	1.2084
Ltv1	7.69914	7.85901	7.15481	7.57099	16.7614	16.931	16.0842	16.5922	8.79764	10.1905	8.04141	9.00985	10.3199	11.2396	7.93543	9.83164	2.19155	1.19005	1.29859
Lum	4.59737	8.74056	13.6058	8.98124	16.6178	4.09742	52.9308	24.5487	37.8753	86.3234	60.4523	61.5503	30.6184	11.9497	58.1777	33.5819	2.73333	6.85321	3.73912
Lxn	20.3276	19.3754	19.8807	19.8612	25.6624	25.526	26.9101	26.0328	26.5454	25.7706	37.8765	30.0642	27.8607	22.0468	26.9714	25.6263	1.31074	1.51371	1.29027
Ly75	1.21865	1.59439	0.879778	1.23094	2.54839	1.97812	2.08795	2.20482	1.61553	1.49497	1.92148	1.67733	0.938265	1.35872	0.668808	0.988598	1.79117	1.36264	0.803125
Lyar	14.4382	15.6241	18.7861	16.2828	25.2317	31.7663	26.3689	27.789	14.9974	17.4543	13.5565	15.3361	15.2951	22.2937	19.5709	19.0532	1.70665	0.941857	1.17014
Lyrm4	3.91424	2.88858	2.52184	3.10822	5.02489	4.56837	4.87174	4.82167	1.70285	3.45303	3.16681	2.77423	4.8615	4.94052	4.01235	4.60479	1.55126	0.892546	1.48149
Lyrm9	5.52051	4.4266	3.36242	4.43651	5.8145	5.369	5.95433	5.71261	3.29644	3.22143	2.36624	2.96137	2.92831	4.26121	2.987	3.39217	1.28764	0.6675	0.764604
Lyve1	0.31397	0.750354	1.2512	0.771841	0.969166	0.259126	1.31467	0.847654	1.44089	1.60024	3.02449	2.02187	1.70585	1.29696	3.4328	2.1452	1.09822	2.61955	2.77933
Lyz2	0.794005	1.66941	1.44668	1.30337	3.37389	5.9106	4.4851	4.58986	4.7154	22.6547	5.58632	10.9855	6.14081	4.4156	11.4573	7.3379	3.52155	8.42855	5.62997
Mad2l1	5.33588	5.00805	3.69474	4.67956	6.10163	8.26539	6.88226	7.08309	5.10834	5.47426	9.25116	6.61125	7.16427	5.58895	4.19067	5.64796	1.51362	1.41279	1.20694
Maf	2.36335	2.00703	1.2512	1.87386	1.32808	0.824273	1.31467	1.15567	2.61971	4.7584	3.61158	3.66323	2.89988	1.85276	2.22913	2.32726	0.616735	1.95491	1.24196
Mafb	11.7425	19.7505	14.6028	15.3653	10.0497	10.055	17.0122	12.3723	19.0578	25.476	26.7392	23.7577	12.7364	17.9091	20.8192	17.1549	0.805212	1.54619	1.11647
Maff	43.4612	70.6553	50.9037	55.0067	74.4759	64.3341	103.234	80.6813	90.4237	81.7744	100.479	90.8924	54.7557	72.4379	84.2559	70.4832	1.46675	1.65239	1.28136
Maged1	70.4911	74.1829	71.0004	71.8915	93.9272	73.5865	112.859	93.4576	100.028	108.182	130.954	113.055	72.2959	71.4813	97.1413	80.3062	1.29998	1.57257	1.11705
Maged2	10.8194	10.5599	9.42245	10.2672	18.1611	11.8682	25.0542	18.3612	16.6128	21.4335	31.8985	23.3149	8.87004	9.57216	20.5071	12.9831	1.78832	2.27081	1.26452
Magix	75.5135	54.8625	44.6677	58.3479	56.1701	55.5263	32.7098	48.1354	33.8585	46.4464	34.7631	38.356	42.161	60.4273	42.7976	48.462	0.824972	0.657367	0.830569
Magoh	16.7276	15.9992	15.9907	16.2392	20.9248	25.5966	22.2318	22.9177	15.7833	15.812	15.3178	15.6377	33.7741	21.7688	16.9407	24.1612	1.41126	0.962962	1.48783
Man1a	48.0037	45.3719	52.1747	48.5168	66.7223	61.7425	66.4243	64.963	69.7467	68.0269	88.7211	75.4982	46.8227	57.3089	52.9617	52.3644	1.33898	1.55613	1.07931
Manf	55.6651	54.9369	51.7059	54.1026	78.0278	117.384	107.486	100.966	78.5883	70.2789	60.736	69.8677	116.217	77.7497	67.8515	87.2727	1.86619	1.29139	1.6131
Map1b	46.2495	68.8359	69.5531	61.5462	81.6173	85.2667	100.024	88.9693	73.5897	89.6069	122.292	95.1629	52.253	51.998	71.8194	58.6901	1.44557	1.5462	0.953595
Map3k8	11.6502	17.1997	17.3591	15.403	19.3456	21.1696	21.7292	20.7481	30.9771	26.5078	38.8722	32.119	21.2083	21.3366	23.8507	22.1319	1.34702	2.08525	1.43685
Mapk11	24.9617	22.2078	23.7709	23.6468	32.6612	42.5745	34.527	36.5876	37.0238	31.0765	22.683	30.2611	28.2019	29.2413	29.5124	28.9852	1.54725	1.27971	1.22576
Mapk6	34.3965	33.3298	37.0441	34.9235	62.2354	66.8049	80.4985	69.8463	71.7768	62.7426	132.152	88.8905	45.7426	41.9938	51.6248	46.4537	1.99998	2.54529	1.33016
Mapkapk3	2.97263	2.08205	3.24513	2.7666	4.27117	4.19161	5.21972	4.56083	3.90768	4.84263	4.10971	4.28667	3.52532	1.91451	3.61112	3.01698	1.64853	1.54944	1.0905
Marcksl1	23.9465	34.5868	22.4417	26.9917	28.103	32.0958	46.706	35.6349	53.2	63.753	145.277	87.41	22.4023	29.6117	35.4416	29.1519	1.32022	3.23841	1.08003
Matn2	3.15726	6.45229	5.74733	5.11896	4.23528	2.07231	14.6537	6.9871	10.7187	19.4333	16.2784	15.4768	6.31138	3.79805	14.8454	8.31828	1.36494	3.02343	1.62499
Mb	45.4563	61.8576	36.5363	47.9501	29.8976	30.895	33.5989	31.4638	24.2751	34.4449	25.0312	27.9171	37.1572	44.2473	65.6676	49.024	0.656179	0.582211	1.0224
Mblac2	3.00956	2.11957	2.69778	2.60897	2.62017	2.87293	1.73997	2.41102	1.15709	2.02133	1.61904	1.59915	2.3313	2.87172	2.18455	2.46252	0.924128	0.612944	0.943868
Mcam	414.381	369.779	394.703	392.954	574.1	582.097	619.902	592.033	579.977	541.522	602.238	574.579	393.112	426.747	424.093	414.651	1.50662	1.4622	1.05521
Mcc	176.889	155.357	169.567	167.271	140.478	148.918	100.1	129.832	97.6663	117.988	91.2646	102.306	177.969	150.311	125.405	151.228	0.776178	0.61162	0.904092
Mcm10	0.424747	0.581547	0.840681	0.615658	0.825601	1.48361	2.20394	1.50438	1.65919	1.30548	3.39809	2.12092	0.938265	1.38959	0.312164	0.880006	2.44354	3.44496	1.42937
Mcm2	14.6412	15.0052	12.3156	13.9873	22.2527	21.1696	33.5989	25.6737	15.8051	17.2858	21.5088	18.1999	11.3149	16.5505	14.6225	14.1626	1.8355	1.30117	1.01253
Mcm3	32.7347	34.6435	33.7019	33.6934	48.1303	48.8388	52.3119	49.7603	32.1124	36.2135	38.4271	35.5843	31.6703	42.0555	31.0281	34.918	1.47686	1.05612	1.03635
Mcm5	13.4042	14.7801	12.7847	13.6563	24.2267	21.4287	30.3512	25.3355	10.8715	17.749	22.2381	16.9529	13.106	14.3273	18.0998	15.1777	1.85522	1.24139	1.1114
Mctp1	1.69869	1.53812	2.48275	1.90652	5.95807	2.59036	3.86648	4.1383	7.57514	5.74797	7.18747	6.83686	7.27798	2.31592	2.63035	4.07475	2.17061	3.58604	2.13727
Mcub	1.21865	1.46309	0.97752	1.21975	2.26125	1.5778	3.55717	2.46541	2.57605	3.03194	3.22018	2.94272	1.62057	1.57486	2.49661	1.89735	2.02123	2.41256	1.55552
Mdfi	0.535525	0.450252	0.332423	0.4394	1.2563	1.10685	3.32519	1.89611	4.60625	3.70568	5.63969	4.65054	0.796119	0.772041	1.42668	0.99828	4.31523	10.5838	2.27192
Mdga1	0.88632	1.36931	1.05571	1.10378	1.83056	1.5778	2.35859	1.92232	2.22677	3.49514	4.42994	3.38395	1.33627	1.29696	2.54119	1.72481	1.74158	3.06578	1.56264
Mdk	1.07095	0.76911	0.879778	0.906613	0.825601	1.46006	1.392	1.22589	2.29226	4.96895	3.62937	3.63019	0.938265	1.01906	1.73874	1.23202	1.35216	4.00413	1.35893
Me1	1.44339	1.99886	1.44638	1.62954	3.12337	1.92081	4.15083	3.065	3.147	3.23053	4.87648	3.75134	2.30287	2.0689	2.58577	2.31918	1.8809	2.30208	1.42321
Medag	0.794005	2.02579	3.21972	2.01317	6.78357	1.01266	19.3706	9.05561	7.70614	17.4542	9.42236	11.5276	7.2211	2.69883	14.1767	8.03221	4.49818	5.72607	3.98983
Meg3	1.6484	2.81649	4.3285	2.93113	2.37841	2.19005	14.6483	6.40559	8.77945	25.3147	13.4378	15.844	5.26228	2.43546	12.9786	6.89211	2.18536	5.40542	2.35135
Megf6	8.16071	5.87084	9.20738	7.74631	4.63009	3.22615	10.0913	5.98251	11.6574	14.4224	26.6501	17.5766	2.98517	3.58191	4.59189	3.71966	0.772305	2.26903	0.480184
Meis3	0.738616	0.97543	1.2121	0.975382	1.32808	0.682987	1.85596	1.28901	1.39723	2.42136	2.04601	1.95487	0.966694	0.895551	1.3821	1.08145	1.32154	2.00421	1.10874
Meox1	80.1476	68.4983	68.7323	72.4594	74.5823	84.89	81.9674	80.4799	85.072	98.0928	133.625	105.597	97.4555	105.478	95.982	99.6385	1.11069	1.45732	1.37509
Mest	58.4364	66.0414	60.7189	61.7322	70.7775	62.3314	81.1949	71.4346	78.3055	102.64	273.5	151.482	81.8199	65.1528	78.0168	74.9965	1.15717	2.45385	1.21487
Met	1.1448	1.31304	1.70081	1.38622	1.2563	0.824273	2.59058	1.55705	3.44925	4.27415	5.74643	4.48994	1.05198	1.04994	3.34364	1.81519	1.12324	3.23899	1.30945
Metrnl	4.74506	6.11468	3.81203	4.89059	9.26007	6.42865	10.6713	8.78667	7.6188	8.06393	15.7269	10.4699	6.05553	5.31105	5.26061	5.5424	1.79665	2.14082	1.13328
Mettl1	3.45266	2.34464	3.61655	3.13795	6.89124	10.5024	8.93144	8.77503	3.42742	4.0215	3.11344	3.52079	2.047	4.35385	3.38822	3.26302	2.79642	1.122	1.03986
Mex3a	2.73261	3.0949	2.71733	2.84828	2.9073	3.83839	3.98247	3.57605	5.23932	5.20055	6.58259	5.67415	3.72433	3.14962	2.80867	3.22754	1.25551	1.99213	1.13315
Mfap2	2.99109	2.41967	2.67823	2.69633	2.76373	3.53227	3.67316	3.32305	5.152	10.4642	9.8383	8.48483	2.38816	3.61278	5.43893	3.81329	1.23244	3.14681	1.41425
Mfap4	1.68023	5.85206	5.27816	4.27015	3.58924	0.706534	10.014	4.76992	33.5532	75.6299	91.4822	66.8884	12.4806	5.65071	32.2763	16.8025	1.11704	15.6642	3.93488
Mfap5	2.30796	2.83231	5.64959	3.59662	6.28109	1.88392	18.9067	9.0239	20.4112	29.3921	35.1009	28.3014	18.6213	7.37985	28.9329	18.3114	2.509	7.86889	5.09127
Mfsd4b4	1.80947	0.76911	0.899326	1.1593	1.14862	2.09585	1.16001	1.46816	2.29226	2.46347	1.85031	2.20201	1.73428	1.35872	2.18455	1.75918	1.26642	1.89943	1.51745
Mgp	33.4549	42.3332	57.6288	44.4723	65.1429	27.9984	159.527	84.2228	107.841	119.358	153.461	126.887	93.3617	43.8772	146.759	94.666	1.89383	2.85316	2.12865
Mif	17.0764	16.6417	12.2317	15.3166	30.4425	14.8167	32.8667	26.042	16.2221	19.263	18.1271	17.8707	14.779	15.6671	18.8199	16.422	1.70024	1.16676	1.07217
Mill2	33.0303	32.4298	34.3467	33.2689	30.1488	35.2983	28.882	31.443	25.3012	25.3708	18.0575	22.9098	23.0562	29.1795	26.0797	26.1051	0.945117	0.688625	0.78467
Mir22hg	6.88677	9.67837	8.69914	8.42143	8.61402	12.5275	18.75	13.2972	19.6893	16.1699	24.7274	20.1955	13.703	13.4315	17.119	14.7512	1.57897	2.39811	1.75162
Mki67	7.75452	21.0072	17.7305	15.4974	9.76255	12.3156	26.6781	16.2521	22.5506	36.4243	113.023	57.3326	17.6831	11.116	22.335	17.0447	1.0487	3.6995	1.09984
Mlh1	2.84339	1.98827	2.30681	2.37949	3.80458	5.69867	4.25312	4.58546	3.18729	2.56874	4.05634	3.27079	3.86648	2.59382	2.13997	2.86676	1.92708	1.37458	1.20478
Mlkl	14.2535	12.8107	15.5215	14.1952	21.3195	22.441	23.4691	22.4099	18.5558	18.4648	17.9687	18.3298	19.6731	18.0326	16.4503	18.052	1.57869	1.29126	1.27169
Mmachc	2.32643	2.02579	2.22862	2.19361	3.37389	3.15551	3.32519	3.28486	1.24442	1.64235	1.88589	1.59089	3.0136	2.47031	2.63035	2.70475	1.49747	0.725236	1.23301
Mmp14	15.7121	15.9618	15.0133	15.5624	41.3469	48.1082	80.6913	56.7155	55.4051	88.7668	154.46	99.544	16.7733	15.7786	34.0151	22.189	3.64439	6.39644	1.42581
Mmp15	616.662	587.261	513.927	572.617	343.48	307.558	320.678	323.905	425.709	470.714	470.719	455.714	314.086	458.286	330.52	367.631	0.565658	0.795845	0.642019
Mmp19	1.10787	1.16299	1.87674	1.38253	2.76373	1.34233	9.31808	4.47471	2.70703	5.89535	4.71458	4.43899	3.6959	0.710285	3.4328	2.61299	3.2366	3.21076	1.89001
Mmp2	11.2809	13.7485	20.2327	15.0874	17.8022	5.369	47.0152	23.3955	58.4172	135.105	120.815	104.779	23.9091	16.5814	58.9355	33.142	1.55067	6.94482	2.19667
Mmp23	0.424747	0.581547	0.879778	0.628691	1.75878	0.21203	3.44118	1.804	3.49292	9.81148	6.92061	6.74167	1.25099	0.772041	3.56654	1.86319	2.86945	10.7233	2.9636
Mmp3	0.350895	0.731598	1.32939	0.803961	8.25511	0.777178	19.8346	9.6223	3.66756	2.42136	1.72578	2.6049	4.32134	2.03802	10.6103	5.65655	11.9686	3.24008	7.03586
Mnat1	10.5794	9.00315	8.28864	9.2904	13.7106	19.1916	10.9806	14.6276	9.2779	11.18	11.2437	10.5672	9.89348	12.4747	8.87162	10.4133	1.57449	1.13743	1.12086
Mphosph6	8.01302	6.86306	7.21344	7.36317	11.0905	17.2842	11.1353	13.17	7.57515	7.51654	6.13782	7.0765	7.30642	10.2823	9.362	8.98357	1.78863	0.961067	1.22007
Mpp6	3.91424	5.90835	6.33378	5.38546	7.68084	7.37056	8.81544	7.95561	6.309	5.97957	6.54701	6.27853	7.98873	6.54615	6.73176	7.08888	1.47724	1.16583	1.3163
Mrc2	4.37581	7.48388	6.68564	6.18178	11.9878	2.59036	44.2315	19.6032	16.2853	43.7726	52.4104	37.4894	6.76625	6.6079	30.1366	14.5036	3.17113	6.06451	2.34618
Mrgprf	0.812468	1.6319	1.09481	1.17973	1.79467	1.41297	3.28652	2.16472	1.92115	3.28459	2.93553	2.71376	1.53528	0.864674	1.8279	1.40928	1.83493	2.30033	1.19459
Mrm3	2.40028	2.60723	3.28423	2.76391	4.09171	4.12097	4.17579	4.12949	2.81618	2.54769	2.73984	2.70124	1.81957	2.65558	3.03158	2.50224	1.49407	0.977323	0.905326
Mrpl50	13.1457	9.30325	11.084	11.1776	17.5151	17.5903	15.079	16.7281	11.0243	10.001	10.8345	10.6199	12.5658	11.5483	9.45117	11.1884	1.49657	0.950104	1.00096
Mrpl52	12.8688	12.4356	10.1262	11.8102	19.4891	16.1068	25.1703	20.2554	11.5264	17.5805	15.1576	14.7548	12.5658	12.9687	12.7055	12.7467	1.71508	1.24933	1.07929
Mrpl54	7.66221	5.60825	3.55791	5.60946	11.7366	7.55895	10.13	9.80852	6.0252	8.10606	8.21931	7.45019	5.68595	7.16371	5.43893	6.0962	1.74857	1.32815	1.08677
Mrps10	8.7146	6.90243	7.9172	7.84474	10.9829	12.5982	11.9859	11.8557	7.92443	7.74814	7.09851	7.59036	6.51039	9.109	9.4066	8.342	1.51129	0.967573	1.06339
Mrps22	3.02802	2.49469	3.01055	2.84442	5.70682	6.24027	5.52902	5.82537	3.58024	3.45303	3.16681	3.40003	3.80962	3.89068	2.13997	3.28009	2.048	1.19533	1.15317
Mrps25	10.3947	10.3911	11.3968	10.7275	16.1153	15.4946	18.1721	16.594	10.1074	10.401	10.1407	10.2164	14.3	12.3203	12.3489	12.9897	1.54686	0.95235	1.21088
Mrps27	12.481	10.2786	9.67656	10.8121	14.249	17.5903	15.2336	15.691	9.80182	10.2747	11.9019	10.6595	9.06902	9.72656	8.4704	9.08866	1.45125	0.985888	0.840604
Mrps36	3.49981	2.62634	3.00217	3.04277	4.55297	3.83839	5.65995	4.68377	2.97859	3.22499	3.22655	3.14338	6.41161	4.87569	3.59752	4.96161	1.53931	1.03306	1.63062
Mrto4	9.00708	7.10876	7.79991	7.97192	12.3719	9.78823	13.8031	11.9877	8.11907	8.27448	6.61071	7.66809	4.94679	10.8324	7.5279	7.76903	1.50375	0.961887	0.97455
Ms4a4d	0.517062	0.862892	1.2121	0.864018	2.26125	1.01266	8.85411	4.04267	2.77252	3.91623	2.09938	2.92938	1.59214	0.864674	5.66183	2.70621	4.67892	3.39041	3.13213
Mst1r	0.184729	0.544034	0.332423	0.353729	0.933275	0.188482	2.78389	1.30188	1.46272	4.00044	2.04601	2.50306	0.909835	0.277999	2.54119	1.24301	3.68045	7.07621	3.51402
Mt1	5.28049	12.3793	10.1066	9.25546	21.9656	10.0315	45.5075	25.8349	19.3416	16.212	16.1005	17.218	12.0825	9.47953	26.5701	16.044	2.79131	1.86031	1.73347
Mt2	2.52952	3.05738	3.14739	2.91143	15.0027	3.69711	37.272	18.6573	9.08142	6.73752	5.88876	7.2359	6.0271	3.14962	13.2405	7.47241	6.40828	2.48534	2.56658
Mthfd1	13.3488	10.6162	8.6796	10.8815	18.843	17.7551	23.6236	20.0739	9.03776	11.3696	11.3683	10.5919	10.4621	12.8143	11.0115	11.4293	1.84477	0.973382	1.05034
Mthfd1l	1.80946	2.68226	2.4632	2.31831	7.10659	7.15865	8.93143	7.73222	4.62807	3.34776	3.48704	3.82096	3.12732	2.43943	3.87861	3.14845	3.33529	1.64817	1.35808
Mthfd2	1.62484	1.53812	1.83765	1.66687	8.68581	8.78343	14.3057	10.5916	2.83801	3.95834	4.23424	3.67686	3.95176	1.94539	3.25448	3.05054	6.35421	2.20585	1.8301
Mtmr11	16.469	15.099	15.8343	15.8008	26.4161	24.4899	26.4075	25.7712	24.8646	23.8969	33.5352	27.4322	19.9574	18.6193	25.0544	21.2104	1.63101	1.73613	1.34236
Mtss1	149.291	136.791	139.047	141.71	92.5994	97.7699	74.3511	88.2401	103.846	112.556	119.266	111.889	112.552	130.766	116.444	119.921	0.622683	0.789567	0.846242
Mvd	3.56344	3.31997	2.56094	3.14812	5.49147	4.09742	4.60109	4.72999	5.10834	4.35838	6.47584	5.31419	2.21758	3.1805	3.74487	3.04765	1.50248	1.68805	0.968087
Mxd3	0.664765	1.42558	1.48578	1.19204	0.753818	0.518152	0.696048	0.656006	1.50638	1.895	6.49365	3.29834	1.1657	0.957307	1.07003	1.06435	0.550321	2.76697	0.892876
Mxra8	32.5317	35.3556	28.5016	32.1296	31.5126	21.1696	33.9856	28.8893	50.1443	67.9004	98.9181	72.3209	29.6518	30.1675	42.6638	34.161	0.899147	2.25091	1.06323
Mybbp1a	68.3486	64.0156	60.1123	64.1588	96.0096	100.08	111.352	102.481	71.5385	73.605	60.7723	68.6386	48.5574	69.3824	58.6232	58.8543	1.59729	1.06982	0.917322
Mybl2	0.878499	1.28277	0.797932	0.9864	1.31396	2.10927	2.28627	1.90317	1.24865	2.95147	3.91109	2.70374	1.25099	0.806378	1.30498	1.12078	1.92941	2.74101	1.13624
Mybpc3	6.96063	10.2036	6.50972	7.89132	3.7328	3.81485	4.25311	3.93359	6.00339	6.40065	3.59379	5.33261	2.89988	7.07108	8.20291	6.05796	0.49847	0.675757	0.767674
Myc	3.4342	9.17195	6.64655	6.41757	29.108	29.3879	54.3611	37.619	46.3892	40.1296	78.0106	54.8431	21.919	15.7168	36.9574	24.8644	5.86188	8.54578	3.87443
Myh6	34.3152	72.4529	42.7003	49.8228	16.9512	21.7286	19.4536	19.3778	23.5149	32.0044	13.8753	23.1315	14.2295	24.3256	41.0978	26.551	0.388934	0.464276	0.532908
Myl2	30.298	45.5413	26.3904	34.0766	16.4025	13.705	22.9278	17.6784	22.5941	24.4445	11.1192	19.3859	19.8721	29.6118	37.0913	28.8584	0.518786	0.568893	0.846869
Myl3	15.1212	24.8335	11.8269	17.2605	9.33185	8.78343	15.0403	11.0519	7.09487	13.9171	10.5321	10.5147	13.0207	16.3652	22.7808	17.3889	0.640297	0.609175	1.00744
Myl4	1.97563	2.30713	2.71733	2.33336	1.50754	1.22459	1.00536	1.24583	1.3754	1.36864	1.33439	1.35948	1.22256	1.20433	1.3821	1.26966	0.53392	0.582625	0.544134
Mylk3	3.1388	4.59541	2.5023	3.41217	2.36893	1.60135	2.70657	2.22562	1.74651	1.55813	2.04601	1.78355	1.90486	2.19241	1.96164	2.01964	0.652258	0.522703	0.591892
Mylpf	2.80646	2.70101	3.20603	2.9045	3.84047	1.74264	2.16527	2.58279	1.92115	2.02133	0.942997	1.62849	1.67742	2.40856	0.668808	1.58493	0.889239	0.560679	0.545681
Myo10	546.627	592.784	562.618	567.343	394.399	425.089	340.226	386.571	420.514	383.239	418.081	407.278	353.474	470.874	365.916	396.755	0.681371	0.717869	0.699321
Myo19	3.96962	3.6951	3.61656	3.76043	6.92714	5.79286	7.73286	6.81762	6.70195	7.32706	8.0948	7.3746	5.60066	3.92156	5.0377	4.85331	1.81299	1.96111	1.29063
Myof	2.25258	5.72078	4.94585	4.3064	13.4594	11.2795	28.8047	17.8479	21.8956	23.0758	38.7478	27.9064	6.59568	5.2493	12.4826	8.10919	4.14449	6.48021	1.88305
Myom2	2.84339	3.9952	2.18952	3.00937	1.43575	1.78973	1.31467	1.51338	1.3754	2.37925	1.45892	1.73786	1.93329	1.5131	3.34364	2.26334	0.50289	0.577482	0.752099
Myoz2	10.1732	13.3734	7.89765	10.4814	5.49148	4.35644	5.83833	5.22875	5.2175	6.61119	5.31946	5.71605	9.01217	8.98549	9.00537	9.00101	0.498859	0.545351	0.858759
Naalad2	7.08986	10.2786	8.30818	8.55888	9.33184	5.95769	15.5043	10.2646	12.1594	17.1384	17.4881	15.5953	13.3049	9.44866	18.8131	13.8556	1.19929	1.82212	1.61885
Nabp1	4.68968	5.42069	5.76688	5.29242	9.08061	9.25439	9.24074	9.19191	5.85057	5.79007	5.10598	5.58221	6.11239	6.88581	5.79557	6.26459	1.73681	1.05476	1.18369
Nap1l3	1.18173	1.23802	2.09178	1.50384	1.90234	1.64845	1.08269	1.54449	0.895134	0.694897	0.69393	0.76132	0.852977	1.29696	0.936291	1.02874	1.02703	0.50625	0.684076
Napepld	2.08641	1.81947	1.75946	1.88845	2.94319	2.77874	2.97721	2.89971	3.73305	4.50575	6.5648	4.93453	4.74778	3.52015	3.96777	4.07857	1.5355	2.61301	2.15975
Naprt	7.54618	5.72977	5.63003	6.30199	10.0175	8.97182	9.47273	9.48735	7.96809	8.14817	6.83166	7.64931	5.97024	7.28722	6.6426	6.63335	1.50545	1.21379	1.05258
Nat10	16.6905	13.4484	17.0462	15.7284	23.2578	26.8917	22.0385	24.0627	17.3769	19.3913	14.4815	17.0832	17.9958	17.3533	13.9984	16.4492	1.52989	1.08614	1.04583
Nat14	3.19418	3.77013	3.73384	3.56605	3.84048	3.60291	4.09846	3.84728	3.23095	4.10572	4.66121	3.99929	0.73926	2.99523	2.13997	1.95815	1.07886	1.12149	0.54911
Nav2	5.22511	6.60232	8.26907	6.69883	10.0856	11.0911	13.4164	11.531	9.99828	14.1487	22.2382	15.4617	7.87498	7.25635	9.54033	8.22389	1.72135	2.30812	1.22766
Nbl1	10.007	17.1622	15.1501	14.1064	11.27	7.34702	21.4585	13.3585	27.0476	35.3716	30.5108	30.9767	16.2616	14.1112	20.5517	16.9748	0.94698	2.19592	1.20334
Ncald	11.9456	15.4741	13.293	13.5709	10.588	6.66412	10.5167	9.25627	6.41814	9.47459	8.6641	8.18561	12.5374	8.80021	10.0753	10.471	0.682068	0.603174	0.771575
Ncapd2	18.3522	18.5689	16.5576	17.8262	16.0794	17.2371	23.4304	18.9156	17.1804	25.6865	41.6301	28.1657	16.0342	15.1073	22.9591	18.0335	1.06111	1.58001	1.01163
Ncapg	0.738617	1.29429	1.2121	1.08167	0.897384	1.05975	2.62924	1.52879	2.2486	2.8214	7.41875	4.16292	1.50685	0.679408	0.936291	1.04085	1.41336	3.8486	0.962263
Ncapg2	3.785	4.5954	3.87068	4.08369	4.5583	5.51029	6.26364	5.44408	5.02102	6.73752	11.4572	7.73858	5.74281	5.21842	5.70641	5.55588	1.33313	1.895	1.3605
Ncaph	3.5819	5.47695	2.75643	3.93843	4.48652	4.40354	3.75049	4.21352	4.2788	6.33749	10.6032	7.07316	3.72433	3.70542	3.16532	3.53169	1.06985	1.79594	0.896726
Nckap5l	53.6902	56.3817	50.7673	53.6131	48.1663	38.7598	61.4369	49.4543	77.4097	75.3118	111.991	88.2375	35.5082	42.9509	70.3482	49.6024	0.922431	1.64582	0.925193
Ncl	136.348	157.2	170.912	154.82	195.324	256.081	257.149	236.185	153.662	154.582	189.531	165.925	139.73	163.712	164.146	155.863	1.52554	1.07173	1.00673
Ndc1	5.46513	5.64576	4.76991	5.2936	8.57814	7.72376	8.04218	8.11469	6.19985	7.34811	7.43653	6.99483	6.5104	5.55808	6.10764	6.05871	1.53293	1.32137	1.14453
Ndrg4	1.42174	2.11957	0.97752	1.50628	0.969166	1.27168	4.09847	2.11311	2.55422	4.29521	5.56853	4.13932	1.90486	2.40856	4.14609	2.81984	1.40287	2.74805	1.87206
Ndufa12	7.27262	7.34545	6.57114	7.06307	8.11526	12.0804	12.299	10.8316	7.2812	7.45276	6.25762	6.99719	10.3658	8.51988	7.03592	8.64053	1.53355	0.990673	1.22334
Ndufa6	36.9628	39.7261	30.5151	35.7347	39.1575	29.2936	36.2281	34.8931	30.4967	31.4344	30.6354	30.8555	36.8159	36.2195	28.3533	33.7962	0.976449	0.863461	0.945755
Nectin2	24.7958	28.2097	20.4087	24.4714	30.9743	28.4929	33.4831	30.9834	31.1516	39.0558	59.7406	43.316	17.8821	19.4839	27.8183	21.7281	1.26611	1.77007	0.887898
Nek2	0.794005	1.7632	1.07526	1.21082	0.933275	1.24813	1.31467	1.16536	2.0303	3.15827	9.9272	5.03859	2.3313	1.17345	1.3821	1.62895	0.962452	4.1613	1.34533
Nemp2	10.9671	7.89653	11.7487	10.2041	9.5472	11.3973	6.57295	9.17248	6.74561	7.28494	5.10598	6.37884	10.0072	11.1778	9.04995	10.0783	0.898901	0.625125	0.987672
Neurl1b	26.8083	31.3044	27.4265	28.5131	20.853	18.6971	15.8136	18.4546	23.0964	23.3916	26.3656	24.2845	22.8572	24.239	16.7624	21.2862	0.647232	0.851698	0.746542
Neurl3	32.4395	30.5354	25.4717	29.4822	19.1661	27.033	28.1087	24.7693	33.029	36.1296	61.7864	43.6483	22.4876	31.8967	29.1112	27.8318	0.840143	1.4805	0.944022
Nfkbid	1.58791	1.96952	1.38804	1.64849	1.32808	1.81328	4.21445	2.45194	4.86821	5.36897	7.6856	5.97426	1.96172	1.48223	3.78945	2.41113	1.48738	3.62408	1.46263
Nfkbiz	67.6831	102.073	118.309	96.0217	93.0661	148.992	191.659	144.572	177.944	179.309	233.808	197.02	175.828	161.732	212.471	183.344	1.50562	2.05183	1.9094
Ngf	1.25558	5.36442	3.12784	3.24928	5.95807	3.50873	12.0632	7.17667	2.99082	5.68479	6.49364	5.05642	3.80962	2.96435	6.99925	4.59107	2.20869	1.55617	1.41295
Nhp2	11.4655	8.64675	7.66308	9.25844	15.4693	24.3014	19.332	19.7009	11.2207	10.4431	12.3289	11.3309	8.92686	13.2466	9.71867	10.6307	2.12788	1.22385	1.14822
Nhsl1	16.1736	14.6301	16.9095	15.9044	18.5559	20.9577	21.5745	20.3627	29.798	23.3495	36.0433	29.7303	13.0775	18.5267	19.9722	17.1921	1.28032	1.86931	1.08097
Nid1	426.527	432.413	392.167	417.036	455.918	396.433	482.357	444.903	570.408	568.61	811.456	650.158	498.685	461.99	424.817	461.831	1.06682	1.559	1.10741
Nid2	183.915	195.908	178.259	186.027	198.589	167.38	201.816	189.262	269.839	264.32	399.602	311.254	194.258	186.374	214.878	198.503	1.01739	1.67316	1.06707
Nifk	12.4072	11.2539	10.9081	11.5231	16.9049	22.1821	18.5587	19.2152	12.0503	14.6119	11.5106	12.7243	15.5225	15.7786	11.2344	14.1785	1.66755	1.10424	1.23045
Nim1k	11.8902	9.26575	9.32469	10.1602	8.57814	9.39568	6.99825	8.32402	6.33082	6.56909	7.1519	6.68394	8.98374	8.89285	7.75711	8.54457	0.819276	0.657854	0.840983
Nkd1	2.17872	2.49469	2.58049	2.41797	2.83552	2.63746	3.32519	2.93272	3.82036	4.4847	4.53669	4.28058	2.10386	2.93347	4.54731	3.19488	1.21289	1.77032	1.32131
Nkd2	1.21865	1.27553	0.664745	1.05297	1.68699	0.847821	2.62924	1.72135	2.00847	4.56892	4.59005	3.72248	2.047	1.26608	3.07616	2.12975	1.63475	3.5352	2.0226
Nlrc3	2.71415	2.70101	3.55791	2.99102	2.36893	1.78973	2.16527	2.10798	3.97318	3.68463	8.21931	5.29237	2.10386	2.00715	3.12074	2.41058	0.704768	1.76942	0.805939
Nme1	11.453	10.7513	10.7612	10.9885	19.241	26.9327	20.4176	22.1971	12.4511	11.7519	10.8591	11.6874	13.1631	14.4569	10.2196	12.6132	2.02003	1.0636	1.14785
Nnmt	0.88632	1.59439	1.27075	1.25049	1.93823	2.35488	4.75575	3.01629	2.35775	4.18994	4.48331	3.677	1.99015	1.38959	3.38822	2.25599	2.41209	2.94046	1.80409
Noc3l	8.88076	9.00315	10.1262	9.3367	13.4594	14.1994	14.3444	14.0011	9.8673	11.7274	8.29048	9.96173	13.5608	11.7645	10.5657	11.9637	1.49957	1.06694	1.28136
Noct	31.6087	45.0527	30.7499	35.8038	42.9262	41.9857	62.0168	48.9762	60.7315	62.1957	112.614	78.5137	34.1717	38.6897	51.7132	41.5249	1.36791	2.19289	1.15979
Nol10	8.67767	9.62211	7.74126	8.68035	9.87022	13.2104	14.8083	12.6296	9.47436	8.12712	12.0621	9.88786	7.76128	11.2396	10.2536	9.75149	1.45497	1.13911	1.1234
Nop2	18.1122	18.7752	15.7561	17.5478	27.3493	24.325	25.3636	25.6793	18.0754	23.1389	15.549	18.9211	13.305	17.8165	14.043	15.0548	1.46339	1.07826	0.857931
Nop58	24.3712	30.9482	31.4535	28.9243	35.9992	47.7079	57.4933	47.0668	31.7847	36.9295	37.6092	35.4411	35.423	31.2791	36.9128	34.5383	1.62724	1.22531	1.19409
Nos1ap	2.16026	2.81355	3.14739	2.70707	2.15358	1.29523	1.66264	1.70382	2.43294	2.27398	4.02076	2.90923	2.16072	2.22329	2.18455	2.18952	0.629396	1.07468	0.808816
Nos2	141.876	119.646	99.5041	120.342	87.4324	86.1128	67.7395	80.4282	68.7872	90.8946	101.14	86.9406	75.5669	104.426	88.8937	89.6289	0.66833	0.722446	0.744784
Nov	38.8276	31.3232	37.8458	35.9989	24.7292	19.0738	29.0753	24.2928	40.5386	27.1182	24.0173	30.558	29.8224	29.0251	41.1925	33.3467	0.67482	0.848861	0.926325
Nox4	0.406284	0.675328	0.48881	0.523474	0.394905	0.5417	1.66264	0.866415	3.03448	4.69525	9.12664	5.61879	0.966694	0.957306	1.56042	1.16147	1.65513	10.7337	2.21878
Npas2	1.51406	2.00703	2.34591	1.95567	0.287231	0.471056	2.20394	0.987409	1.48455	3.76885	2.38403	2.54581	1.649	0.926429	1.96164	1.51236	0.504896	1.30176	0.77332
Npm3	4.55891	5.31735	3.81878	4.56501	5.69988	5.39255	9.40549	6.83264	4.59646	6.25184	4.40978	5.08603	4.39292	4.71766	3.88901	4.3332	1.49674	1.11413	0.949219
Npnt	4.28349	2.73853	5.70823	4.24342	2.65606	3.22615	3.82782	3.23668	10.4785	5.47426	10.6566	8.86979	1.05198	1.48223	2.22913	1.58778	0.762752	2.09025	0.374175
Npr3	2.2895	3.77013	4.02707	3.36223	2.62017	2.35488	3.44118	2.80541	1.3754	2.48453	2.27729	2.04574	2.01858	3.45839	3.70028	3.05908	0.834389	0.608447	0.909837
Nqo1	3.19418	2.55096	3.30378	3.01631	4.84543	4.3329	4.21445	4.46426	2.92533	3.3267	3.34472	3.19892	5.11736	3.89068	4.68106	4.56303	1.48004	1.06054	1.51279
Nr1d1	21.2325	6.32099	7.839	11.7975	65.2147	82.6999	46.59	64.8349	105.985	85.9862	78.9722	90.3145	127.676	119.157	156.657	134.497	5.49565	7.65539	11.4004
Nr1d2	31.3133	12.7169	20.1545	21.3949	77.4898	92.9435	48.5618	72.9984	81.8633	67.0791	51.1479	66.6968	102.515	106.126	102.58	103.74	3.41195	3.11741	4.84883
Nr2f2	15.0843	25.3587	22.207	20.8833	22.2886	17.7551	28.9206	22.9881	29.9947	28.0236	43.2315	33.7499	32.2389	26.4005	35.0404	31.2266	1.10079	1.61612	1.49529
Nr3c2	15.5643	21.4948	20.1936	19.0842	17.5509	13.1633	14.5763	15.0968	12.0284	13.3276	9.76708	11.7077	15.75	12.9996	14.043	14.2642	0.791063	0.613475	0.747434
Nrep	77.9497	67.7277	64.2952	69.9909	43.3567	55.3137	42.1825	46.951	34.7537	65.3947	76.9981	59.0488	63.1414	64.5971	54.2101	60.6495	0.670816	0.843665	0.866535
Nrgn	3.47113	4.40784	3.49926	3.79274	6.46054	5.369	8.73812	6.85589	3.79854	6.16905	4.3054	4.75766	2.98517	4.56999	5.75099	4.43538	1.80763	1.25441	1.16944
Nt5dc1	10.2655	5.77706	4.8872	6.97659	11.6648	11.3266	8.39014	10.4605	6.37449	5.9164	5.81761	6.03617	7.5907	10.4985	7.3113	8.46683	1.49937	0.865203	1.21361
Nt5dc2	2.2895	3.78888	2.26771	2.78203	3.48156	2.63746	6.68894	4.26932	3.71121	6.16905	9.80268	6.56098	1.3647	2.43943	5.26061	3.02158	1.53461	2.35834	1.08611
Nt5e	2.12334	2.64474	4.10526	2.95778	3.01497	2.89648	5.877	3.92948	6.41815	4.65314	11.724	7.59843	3.46847	2.16153	1.56042	2.39681	1.32852	2.56896	0.81034
Ntf3	27.9715	21.4386	23.6536	24.3546	20.2788	24.4192	14.8857	19.8612	13.2291	15.6226	7.56108	12.1376	20.2701	24.5169	18.7239	21.1703	0.815503	0.49837	0.869254
Nts	6.97908	6.22721	7.05707	6.75445	12.0596	13.6814	17.5535	14.4315	12.7489	11.0747	24.5688	16.1308	10.7748	8.30618	8.69331	9.2581	2.13659	2.38817	1.37067
Nucb2	18.8693	18.7565	17.5546	18.3935	24.8011	35.9809	27.1034	29.2951	16.6782	20.4019	23.3055	20.1285	17.2566	20.5647	20.7301	19.5171	1.59269	1.09433	1.06109
Nudcd1	6.53597	7.16502	8.15179	7.28426	11.9878	11.7269	14.648	12.7876	7.0294	10.0431	8.89537	8.65596	7.81814	9.69568	6.68718	8.067	1.75551	1.18831	1.10746
Nudcd2	9.30539	8.59051	8.44502	8.78031	12.8133	12.1979	14.9243	13.3118	9.19059	10.3589	10.4253	9.9916	13.2197	11.3939	10.7886	11.8007	1.5161	1.13796	1.344
Nudt12	24.4819	16.8808	14.8178	18.7268	20.9965	23.8069	14.8083	19.8706	14.6262	14.5067	9.32233	12.8184	19.6732	23.6216	14.8008	19.3652	1.06107	0.684494	1.03409
Nudt2	2.40028	2.47594	3.0692	2.64847	3.58923	3.93258	4.40777	3.97653	2.42324	2.29504	2.22391	2.31406	3.4969	3.14962	2.54119	3.06257	1.50144	0.873735	1.15635
Nuf2	0.627839	1.6319	1.42713	1.22896	0.933275	1.34233	2.59058	1.62206	1.98664	3.51619	8.39721	4.63335	1.649	1.54398	0.80255	1.33184	1.31987	3.77015	1.08372
Numbl	12.518	10.3536	8.52319	10.4649	11.5212	8.47731	18.2881	12.7622	13.2946	18.0439	17.9508	16.4298	9.80821	8.83111	16.584	11.7411	1.21952	1.56998	1.12195
Nup205	25.8668	26.0528	29.6941	27.2046	42.6747	34.8978	40.945	39.5058	28.2701	27.8972	32.6815	29.6163	30.9594	26.0298	29.6017	28.8636	1.45218	1.08865	1.06098
Nup210	3.65576	3.86391	4.08571	3.86846	1.97412	0.942012	1.58532	1.50048	3.31827	4.27416	13.0761	6.88951	2.64402	2.84084	2.89783	2.79423	0.387876	1.78094	0.722311
Nup210l	1.32943	1.18175	1.89629	1.46916	1.90234	2.26069	3.17053	2.44452	1.83383	1.64235	1.51229	1.66282	1.47842	1.14257	0.936291	1.18576	1.66389	1.13182	0.807103
Nup37	3.17572	2.08206	2.11133	2.45637	3.84047	3.08487	3.98247	3.63594	2.79435	3.053	3.02448	2.95728	2.44501	3.24225	2.27371	2.65366	1.48021	1.20392	1.08032
Nup43	2.16026	2.17584	2.01359	2.11656	2.76373	4.21516	3.32519	3.43469	1.98664	1.76867	1.83252	1.86261	2.38816	2.25417	1.42668	2.023	1.62277	0.880016	0.955796
Nupl2	3.17572	2.51345	1.779	2.48939	3.62513	4.14451	3.47984	3.74983	2.59788	2.14765	2.11717	2.28757	1.96172	2.9026	2.71951	2.52794	1.50632	0.918927	1.01549
Nupr1	0.997097	0.937917	0.821133	0.918716	2.62017	1.48361	5.52902	3.21093	5.69776	7.17968	9.92719	7.60154	3.18417	1.63661	4.5919	3.13756	3.49502	8.2741	3.41516
Nusap1	1.32943	2.08205	1.60307	1.67152	1.32808	1.46006	1.54665	1.44493	2.4669	3.05299	11.0302	5.5167	2.44501	1.5131	2.09539	2.01783	0.864442	3.30041	1.20719
Nxn	120.194	103.535	85.1532	102.961	81.3659	69.5368	81.4647	77.4558	85.9886	85.713	78.7942	83.4986	65.8706	71.42	62.5466	66.6124	0.752285	0.810975	0.646969
Nyx	4.9297	4.91426	4.33984	4.72793	2.87141	4.75676	2.28126	3.30314	4.25697	2.23187	1.60125	2.6967	3.32632	4.01419	1.69416	3.01156	0.698644	0.570375	0.636971
Oaf	3.21265	3.52629	3.38197	3.37364	10.9829	10.1257	24.5903	15.233	11.3081	20.4229	31.0268	20.9193	3.83805	3.89068	10.0753	5.93468	4.5153	6.20081	1.75913
Obscn	9.06542	8.21536	6.15784	7.81287	4.45063	5.74576	3.2092	4.46853	3.36193	4.82158	4.02076	4.06809	5.8281	6.70055	5.70641	6.07835	0.571945	0.520691	0.777992
Obsl1	5.79745	6.41477	6.02101	6.07774	6.92713	3.32034	9.78205	6.67651	8.68847	13.2644	13.2007	11.7179	3.26946	4.81701	7.40047	5.16231	1.09852	1.92799	0.84938
Ocel1	30.7963	25.8463	24.4161	27.0196	26.4161	22.9828	15.8523	21.7504	25.4103	22.5705	16.2784	21.4197	10.8885	21.1821	13.3297	15.1334	0.804987	0.792749	0.560092
Odc1	53.2461	86.1742	61.1107	66.8437	81.4876	79.8138	123.58	94.9605	85.4565	79.7817	139.936	101.725	74.8578	81.1655	87.4216	81.1483	1.42064	1.52183	1.214
Odf3b	8.12378	6.77114	6.27514	7.05669	7.71674	4.26225	2.74523	4.90807	4.16965	3.89517	1.74357	3.26946	1.50685	4.81701	5.43893	3.92093	0.695521	0.463314	0.555633
Ogn	3.41574	5.627	9.89159	6.31144	7.17837	1.53071	22.1931	10.3007	22.7034	38.1929	39.2993	33.3985	13.2481	4.90964	28.5316	15.5631	1.63207	5.29174	2.46586
Ola1	12.3333	12.1157	11.5923	12.0138	18.9149	20.0628	22.1158	20.3645	13.3601	15.2856	16.0827	14.9095	15.1813	16.674	15.6479	15.8344	1.6951	1.24103	1.31802
Olfm1	3.52652	4.65168	4.26165	4.14662	5.20435	3.60292	6.34096	5.04941	6.70194	6.73752	6.99178	6.81041	4.46349	6.08299	5.2606	5.26903	1.21772	1.6424	1.27068
Olfml2a	3.96963	6.0584	6.99843	5.67549	3.3021	5.76931	12.2565	7.1093	19.2979	17.7279	39.0681	25.3646	5.45851	4.1377	11.8585	7.15157	1.25263	4.46916	1.26008
Olfml2b	1.77254	5.25188	3.28423	3.43622	3.87637	2.14295	10.362	5.46044	11.1553	20.8861	26.2767	19.4394	7.30641	4.47736	14.1767	8.65349	1.58908	5.6572	2.51832
Olfml3	2.52952	3.73261	3.6361	3.29941	11.9519	1.64845	31.7817	15.1273	9.84547	26.7393	18.9826	18.5225	8.81316	5.15666	18.0106	10.6601	4.58487	5.61387	3.23092
Orai2	2.41874	2.70101	2.36545	2.49507	2.58428	2.61391	3.75049	2.98289	4.62808	3.22143	5.65748	4.50233	2.01858	3.58191	3.70029	3.10026	1.19552	1.80449	1.24256
Osbpl10	6.42519	4.67044	5.51274	5.53612	5.88628	7.5354	6.95959	6.79376	9.95464	7.30599	8.48619	8.58227	5.37323	6.66967	5.70641	5.91644	1.22717	1.55023	1.0687
Osbpl3	2.75107	4.68919	3.40152	3.61393	7.21426	6.47575	8.31282	7.33428	9.29972	8.44293	8.32606	8.68957	5.45851	3.98331	7.75711	5.73298	2.02945	2.40447	1.58636
Osgepl1	6.09286	4.4266	5.56989	5.36312	6.65963	6.48536	5.95432	6.36644	4.27877	2.92667	2.45519	3.22021	7.53385	5.95948	6.59802	6.69712	1.18708	0.600436	1.24874
Ostc	29.9472	23.8957	18.3951	24.0793	35.9632	35.8398	36.4986	36.1005	25.2575	33.4555	30.2262	29.6464	42.0754	35.5711	22.2458	33.2974	1.49923	1.2312	1.38282
P2ry10b	7.9761	5.51446	7.54578	7.01211	5.13257	5.369	3.24786	4.58314	4.43161	5.05317	4.44695	4.64391	8.87002	9.72657	4.5919	7.7295	0.653604	0.66227	1.10231
P2ry6	1.08941	1.27553	1.27075	1.2119	2.40482	2.19005	4.4851	3.02666	5.43579	3.57936	5.47958	4.83158	1.62057	1.20433	2.67493	1.83328	2.49745	3.98679	1.51273
P3h2	7.90223	12.8294	12.0028	10.9115	10.8393	8.92472	13.8417	11.2019	25.6068	13.9592	20.5837	20.0499	17.9105	12.6908	17.3419	15.9811	1.02662	1.83751	1.46461
P3h3	5.07741	9.30322	8.13221	7.50428	7.68084	5.43965	20.9559	11.3588	16.0016	24.0653	36.4346	25.5005	7.36327	6.17563	15.2021	9.58033	1.51364	3.39813	1.27665
P4htm	6.20364	5.83332	6.21649	6.08448	4.63009	5.48674	6.22497	5.44727	2.6852	4.69524	2.95332	3.44459	4.03705	3.92156	2.67493	3.54451	0.895272	0.566126	0.58255
Pabpc1	288.001	358.492	330.193	325.562	352.002	331.093	461.47	381.522	401.088	430.493	629.91	487.164	333.899	305.09	328.974	322.654	1.17189	1.49638	0.991069
Pak4	7.42219	6.80866	7.9563	7.39572	11.0905	9.58409	16.0842	12.2529	10.9152	9.93776	18.4135	13.0888	4.03705	6.54614	12.2598	7.61433	1.65676	1.76978	1.02956
Panx1	4.13579	4.50162	4.47668	4.37136	4.80954	5.27481	7.46221	5.84885	6.78926	8.5482	9.12663	8.1547	4.34977	5.43457	4.77022	4.85152	1.33799	1.86548	1.10984
Papln	214.131	193.383	178.522	195.345	109.219	97.2523	95.035	100.502	180.336	180.783	233.754	198.291	116.562	220.99	153.399	163.65	0.514484	1.01508	0.837749
Parp3	8.40073	8.40295	9.46152	8.75507	16.1153	15.1884	22.0385	17.7807	16.6565	15.7488	18.2888	16.898	15.7499	9.81919	16.8961	14.1551	2.03091	1.93009	1.61679
Particl	5.50205	5.21436	3.81204	4.84282	6.24519	4.37999	4.13713	4.92077	3.36193	3.47408	2.95333	3.26311	2.50187	4.32297	2.987	3.27061	1.0161	0.673805	0.675354
Pbld1	7.71761	7.3526	7.46758	7.5126	6.67589	3.13196	4.79441	4.86742	4.64992	3.8946	1.47671	3.34041	3.6959	3.4259	4.23525	3.78568	0.647901	0.444641	0.503911
Pcdh12	334.095	351.684	300.714	328.831	178.344	175.593	141.279	165.072	207.499	265.352	271.633	248.161	228.803	230.755	164.994	208.184	0.501996	0.754677	0.633103
Pcdh17	117.627	108.806	114.573	113.669	72.6442	97.229	62.6355	77.5029	84.81	103.42	133.696	107.309	98.7064	124.561	111.273	111.513	0.681832	0.944048	0.98104
Pcdh7	0.535525	0.637816	0.625649	0.599663	3.08676	0.21203	6.95959	3.41946	4.0605	7.13757	6.12004	5.7727	2.01858	0.957307	4.27983	2.41857	5.7023	9.62657	4.03322
Pcdhb13	2.38182	1.85698	1.62262	1.95381	4.37884	1.81328	1.97195	2.72136	3.27461	3.01089	4.02076	3.43542	3.2126	2.77909	2.45203	2.81457	1.39285	1.75832	1.44056
Pcdhb18	4.59737	3.86391	4.18346	4.21491	6.06574	6.4051	6.18631	6.21905	4.51893	5.03211	5.51516	5.02207	5.82809	4.50823	4.23525	4.85719	1.47549	1.1915	1.15238
Pcdhb21	2.05917	1.57478	1.46623	1.70006	2.98468	2.13442	2.70657	2.60856	2.40894	3.3487	3.85799	3.20521	2.84302	1.63491	1.97928	2.1524	1.53439	1.88535	1.26607
Pcdhb9	0.830931	0.97543	0.6061	0.804154	1.36397	2.73165	1.23734	1.77765	2.16128	2.23187	2.75763	2.38359	0.909835	1.38959	1.8279	1.37578	2.21059	2.9641	1.71084
Pcdhga2	2.90557	2.42897	2.45467	2.5964	2.30303	2.10732	2.67557	2.36197	2.43995	2.16707	2.62386	2.41029	1.79026	1.36278	1.5649	1.57265	0.90971	0.92832	0.605702
Pcdhgc3	110.255	119.328	106.562	112.048	120.606	108.748	146.463	125.272	137.552	146.515	207.088	163.718	83.7712	108.425	106.536	99.5774	1.11802	1.46114	0.8887
Pcdhgc4	0.91916	1.47169	1.80192	1.39759	1.23274	1.95557	2.17365	1.78732	1.92228	3.29511	5.99445	3.73728	1.49212	0.963531	1.11131	1.18899	1.27886	2.67409	0.850741
Pcdhgc5	1.49128	1.3314	1.63592	1.4862	1.62767	2.14968	2.42112	2.06616	2.09911	2.72556	3.87745	2.90071	1.76351	1.52552	1.81689	1.70197	1.39023	1.95176	1.14518
Pcgf6	2.32643	1.72568	1.79855	1.95022	3.48156	3.57937	4.02114	3.69402	2.07396	2.25293	2.04601	2.1243	3.72433	2.93347	2.31829	2.99203	1.89416	1.08926	1.5342
Pcolce	35.5045	37.8129	26.8793	33.3989	42.8184	36.4757	88.3476	55.8806	40.2329	71.186	81.4278	64.2822	36.1905	35.8182	72.2652	48.0913	1.67313	1.92468	1.43991
Pcp4l1	96.0996	99.1837	101.945	99.0761	81.1863	76.8366	93.3732	83.7987	64.6827	79.607	52.6422	65.644	84.7476	96.2148	103.962	94.9748	0.845801	0.662561	0.958605
Pcsk6	19.5708	22.6765	23.2821	21.8431	13.5312	9.77243	33.8695	19.0577	39.8833	63.3941	32.1474	45.1416	15.693	18.5266	34.0595	22.7597	0.872481	2.06663	1.04196
Pcyt2	20.0139	16.5432	20.6823	19.0798	15.4334	17.2135	16.3549	16.3339	20.6296	17.4543	13.9656	17.3498	9.75133	14.5743	15.0237	13.1164	0.856085	0.90933	0.687452
Pde1a	0.88632	2.43842	2.4632	1.92931	2.4766	3.13196	7.61686	4.40847	2.33592	3.60041	4.28761	3.40798	2.98517	1.791	3.83403	2.87007	2.285	1.76642	1.48761
Pde3b	2.82493	3.13241	4.30075	3.41936	3.05086	3.67356	4.87174	3.86539	5.3703	4.33732	5.8176	5.17507	3.95176	3.14962	4.23525	3.77888	1.13044	1.51346	1.10514
Pde4c	22.7094	20.7821	26.9183	23.4699	17.2279	14.1523	15.195	15.5251	26.0215	20.1281	12.0265	19.392	17.3419	20.8734	18.0106	18.742	0.661487	0.82625	0.798552
Pde7b	10.4317	8.27166	8.36681	9.02339	4.1276	4.70966	4.9104	4.58255	5.61043	8.75875	6.58258	6.98392	6.08395	6.73142	7.89086	6.90208	0.507853	0.77398	0.764909
Pde9a	5.61283	6.73363	5.82552	6.05733	10.6598	7.93571	8.62213	9.07255	7.35684	8.59032	9.73151	8.55956	5.91338	5.06403	8.69331	6.55691	1.49778	1.41309	1.08248
Pdgfa	9.63773	12.9233	12.3938	11.6516	29.6821	28.0455	45.1205	34.2827	29.0122	22.4442	41.8791	31.1118	16.7733	13.8642	20.0168	16.8848	2.94231	2.67017	1.44914
Pdgfrl	0.480136	0.881648	0.840681	0.734155	0.251339	0.423961	1.66264	0.779313	4.08233	9.32722	12.0977	8.50242	1.73428	1.14257	4.41357	2.43014	1.06151	11.5812	3.31012
Pdia4	71.3592	60.3955	65.6436	65.7994	95.6146	94.2855	111.777	100.559	90.9443	75.6698	80.1108	82.2416	94.1577	75.1254	75.1629	81.482	1.52827	1.24988	1.23834
Pdia5	8.78845	8.21538	10.5562	9.18668	9.36774	8.0299	15.5816	10.9931	13.7094	14.3382	16.7588	14.9355	7.24955	8.52233	11.1007	8.95753	1.19663	1.62577	0.975056
Pdlim1	102.17	113.091	105.666	106.976	151.675	126.351	155.982	144.669	172.574	157.13	222.559	184.088	132.931	123.679	127.818	128.143	1.35236	1.72084	1.19787
Pdlim2	4.48659	3.73261	5.78643	4.66854	4.63008	3.62646	8.81544	5.69066	5.5886	8.31661	10.7989	8.2347	3.78119	3.89068	7.08841	4.92009	1.21894	1.76387	1.05388
Pdlim4	3.45266	3.05739	3.30378	3.27128	3.58923	3.88549	8.23549	5.23674	6.41814	6.25327	14.6773	9.11624	4.34977	3.14962	5.17144	4.22361	1.60082	2.78675	1.29112
Pdlim7	64.5468	62.6271	75.5743	67.5827	90.8407	68.5951	119.356	92.9306	117.142	108.032	109.428	111.534	65.5008	57.0929	83.2766	68.6234	1.37506	1.65033	1.0154
Pdpn	0.203192	0.337714	0.703842	0.414916	11.4135	0.942012	27.9541	13.4365	1.63736	5.43215	3.70053	3.59001	2.84302	0.494142	6.06305	3.1334	32.3838	8.65239	7.5519
Pdss1	1.58791	1.55688	0.840681	1.32849	2.22536	3.06132	2.78389	2.69019	1.63736	1.70551	1.10311	1.48199	1.848	1.94539	1.11461	1.636	2.025	1.11555	1.23147
Pdzd2	241.697	233.047	204.633	226.459	168.905	138.72	128.171	145.265	212.516	156.898	155.72	175.045	173.191	208.733	145.377	175.767	0.641464	0.772964	0.776154
Pdzd4	7.64374	9.65958	7.36985	8.22439	7.60907	6.45218	11.3286	8.46328	5.23932	8.23242	6.88505	6.7856	4.71935	5.24929	5.66184	5.21016	1.02905	0.825058	0.633501
Pdzrn3	2.49259	4.03271	3.22559	3.2503	2.79963	2.33133	8.42881	4.51992	3.8422	11.6432	13.254	9.5798	3.95176	2.77909	6.46428	4.39838	1.39062	2.94736	1.35322
Per3	8.43765	8.42169	10.6344	9.16458	23.1501	20.0864	12.4885	18.575	17.3114	15.2225	11.6529	14.7289	15.3803	17.7547	23.8507	18.9952	2.02683	1.60716	2.07268
Perm1	2.73261	3.15117	2.4632	2.78233	0.825601	1.5778	2.62924	1.67755	1.33174	1.22126	1.40555	1.31952	2.07543	1.94539	4.19067	2.73716	0.60293	0.474249	0.983768
Pex10	8.03147	6.39601	7.85856	7.42868	8.93704	7.60605	5.56769	7.37026	6.87658	5.51637	3.82506	5.406	3.52533	5.99036	5.12686	4.88085	0.992136	0.727721	0.657028
Pf4	0.923246	1.18175	0.547455	0.88415	3.51745	1.41297	2.70657	2.54566	1.02611	2.21082	0.818464	1.3518	0.454968	1.20433	1.64958	1.10296	2.87922	1.52892	1.24748
Pfas	9.89624	8.44046	10.3217	9.5528	12.3826	15.9184	19.0228	15.7746	11.0243	10.0431	9.82045	10.2959	9.12589	9.54129	9.71865	9.46194	1.65131	1.07779	0.990489
Pfdn4	5.50204	5.64576	5.12178	5.42319	9.1524	7.15863	9.39539	8.56881	6.11252	6.80069	6.29795	6.40372	6.68097	6.14475	5.75099	6.19224	1.58003	1.1808	1.14181
Pfkfb4	0.904783	1.53812	2.4241	1.62233	1.93823	0.96556	1.19868	1.36749	0.938794	1.30548	1.35218	1.19882	1.39313	1.48223	1.605	1.49345	0.842915	0.738946	0.920558
Pgam1	46.2701	46.9409	47.4652	46.8921	73.6222	58.9039	77.6726	70.0662	53.9172	58.1103	58.6451	56.8909	59.9042	53.5216	46.6215	53.3491	1.4942	1.21323	1.1377
Pgf	9.54543	13.561	13.9381	12.3482	83.1255	69.6778	85.2929	79.3654	24.4061	26.3182	49.5648	33.4297	11.7129	10.0662	24.2518	15.3436	6.4273	2.70726	1.24258
Pgk1	24.6872	22.1156	21.0106	22.6045	45.9434	53.2728	56.7007	51.9723	25.63	30.2097	35.3224	30.3874	26.5706	25.8981	20.8838	24.4508	2.2992	1.34431	1.08168
Pgm3	3.6373	4.48286	3.87068	3.99695	6.02984	8.45377	7.73286	7.40549	4.16965	5.20055	4.67901	4.68307	3.46847	4.72438	4.32441	4.17242	1.85279	1.17166	1.0439
Pgm5	27.1037	36.2	34.7767	32.6935	20.8889	19.2151	24.049	21.3843	29.6018	29.1394	50.5607	36.434	27.4343	27.7282	31.9643	29.0423	0.654086	1.11441	0.88832
Pgs1	30.0946	30.4416	31.6489	30.7284	46.2282	48.1557	49.026	47.8033	35.059	37.9616	37.0219	36.6808	33.1486	32.576	32.544	32.7562	1.55567	1.19371	1.06599
Phlda1	29.7069	46.6096	35.2459	37.1875	46.8383	30.2119	66.9271	47.9924	41.9139	52.6573	113.77	69.4471	49.2964	39.647	57.4644	48.8026	1.29055	1.86749	1.31234
Phlda3	24.5558	25.79	21.7966	24.0475	37.7219	36.146	48.9871	40.9517	33.0072	32.8872	46.3622	37.4189	19.332	30.2293	28.1304	25.8972	1.70295	1.55604	1.07692
Phospho1	63.508	56.2599	49.4297	56.3992	56.5289	40.6207	45.4307	47.5268	35.8588	38.2889	37.2923	37.1467	48.6408	59.0547	41.4268	49.7074	0.842685	0.658638	0.88135
Phyhd1	2.43947	2.81313	1.73158	2.32806	3.54988	3.96345	3.68398	3.73244	9.21174	3.38355	3.88922	5.49484	4.16342	3.07733	3.89925	3.71333	1.60324	2.36026	1.59503
Phykpl	7.95762	5.17685	5.63004	6.25484	7.07069	9.34859	5.64502	7.35477	3.68939	4.96895	3.16681	3.94172	4.29291	6.54616	5.43893	5.426	1.17585	0.630187	0.867489
Pi15	0.590913	1.0317	1.46623	1.02961	2.01002	1.5778	4.67842	2.75541	2.07396	4.50575	4.42994	3.66988	2.3313	0.679408	4.68106	2.56392	2.67616	3.56433	2.49018
Pi16	35.5781	36.125	59.9543	43.8858	55.9549	42.1506	102.73	66.9452	119.871	133.277	106.547	119.898	65.018	62.0949	118.852	81.9883	1.52544	2.73205	1.86822
Pi4k2b	4.11732	4.82049	3.96842	4.30208	8.03977	5.69868	7.69418	7.14421	6.65827	7.55866	6.67153	6.96282	6.42512	6.11386	6.68719	6.40872	1.66064	1.61848	1.48968
Piezo2	1.53252	1.95076	2.03313	1.8388	1.72288	1.38942	2.70657	1.93962	10.9807	6.52698	24.1775	13.8951	3.0136	2.84084	3.83403	3.22949	1.05483	7.55658	1.7563
Pigw	2.12333	2.0633	1.779	1.98854	3.98404	4.99224	4.79441	4.59023	3.05631	2.67401	1.97485	2.56839	2.16072	2.6247	2.00622	2.26388	2.30834	1.29159	1.13846
Pik3c2b	138.416	143.169	147.299	142.961	102.757	86.727	101.222	96.902	97.7774	126.729	120.941	115.149	112.636	98.4066	118.673	109.905	0.67782	0.805456	0.768776
Pik3cd	8.43767	6.09592	4.90675	6.48011	13.0286	11.0205	7.61687	10.5553	7.96808	8.35872	7.04514	7.79065	9.21116	8.86199	12.7501	10.2744	1.62888	1.20224	1.58553
Pik3r5	2.67722	2.10081	0.879778	1.88594	3.76869	2.47262	2.70657	2.98263	3.49291	3.64252	4.37657	3.83733	1.848	2.09978	1.91706	1.95495	1.58151	2.03471	1.03659
Pim1	41.357	59.5327	48.4019	49.7639	38.691	48.6028	68.9377	52.0772	82.1031	75.2066	111.653	89.6542	37.3561	58.6985	75.3858	57.1468	1.04649	1.80159	1.14836
Pir	2.80646	1.89449	2.71733	2.47276	3.3021	4.26225	5.60635	4.39023	2.75069	2.88456	4.14529	3.26018	3.46847	2.71733	2.85325	3.01302	1.77544	1.31844	1.21848
Pitpnm3	11.8349	10.8226	13.3517	12.0031	8.79348	10.2434	11.6379	10.2249	12.5743	9.05349	8.32606	9.98462	7.24954	8.24444	8.15834	7.88411	0.85186	0.831839	0.656841
Pkig	30.2239	33.3301	28.2281	30.594	54.5547	48.8855	66.3084	56.5829	42.94	41.1825	64.2591	49.4605	36.8729	36.5284	37.0911	36.8308	1.84947	1.61667	1.20386
Pkm	315.052	309.608	256.98	293.88	516.843	535.586	625.753	559.394	324.122	381.301	463.236	389.553	286.641	322.893	306.741	305.425	1.90348	1.32555	1.03928
Pkn3	107.805	90.3667	118.873	105.682	138.504	148.139	135.863	140.835	211.75	154.036	128.502	164.763	119.715	128.637	137.398	128.583	1.33264	1.55905	1.21671
Pla2g4a	0.424747	0.356471	0.801584	0.527601	1.54343	0.75363	4.87173	2.3896	1.44089	3.053	1.8859	2.1266	1.87643	0.52502	1.69416	1.3652	4.52918	4.03069	2.58757
Plau	25.3128	25.6213	20.1545	23.6962	55.4522	71.9387	67.7777	65.0562	22.3323	29.4974	57.4101	36.4133	22.5161	18.9898	17.7877	19.7645	2.74543	1.53667	0.83408
Plaur	17.3551	25.1711	19.6854	20.7372	71.4237	61.8125	84.4424	72.5595	43.0707	34.6977	55.2569	44.3418	27.5195	31.0939	31.0282	29.8805	3.499	2.13827	1.44091
Plcg2	13.4411	8.66553	14.6223	12.243	8.39868	9.20729	14.3057	10.6372	13.9714	11.8538	14.784	13.5364	6.2261	7.28722	10.6994	8.07091	0.868843	1.10565	0.659227
Plec	268.578	274.493	324.59	289.22	426.144	392.036	476.184	431.455	463.617	407.274	564.489	478.46	222.002	258.857	333.241	271.367	1.49179	1.65431	0.93827
Plek	3.19418	3.13241	2.61958	2.98206	6.17341	9.37209	5.72235	7.08928	3.18729	10.2326	2.59752	5.33914	4.54878	4.69351	8.11377	5.78535	2.37731	1.79042	1.94005
Plekha4	0.480136	0.600303	0.215132	0.431857	1.47165	0.447508	1.35333	1.09083	0.764153	1.74762	2.61531	1.70903	0.625543	0.710286	3.34364	1.55982	2.5259	3.95739	3.6119
Plekha7	2.58491	3.48878	3.20604	3.09324	5.13256	4.89805	7.73286	5.92116	7.335	8.25346	11.5817	9.05672	2.81459	4.10683	5.2606	4.06067	1.91422	2.9279	1.31276
Plekhf1	3.02802	4.37033	2.385	3.26112	3.08676	2.661	3.98247	3.24341	4.84638	6.10589	6.24457	5.73228	2.35973	3.64366	5.48351	3.82897	0.99457	1.75777	1.17413
Plekhh2	30.2424	26.0902	24.9829	27.1052	17.1203	18.4145	15.1176	16.8841	11.8102	22.9705	18.271	17.6839	15.7783	20.5337	22.6024	19.6381	0.622912	0.652418	0.724516
Plk1	1.12634	2.0633	1.73991	1.64318	1.68699	1.78973	2.16527	1.88066	2.79435	3.76885	8.91315	5.15878	3.4969	1.35872	2.67493	2.51018	1.14452	3.13951	1.52763
Plk4	3.59987	3.0946	3.83159	3.50869	5.22908	4.89804	5.33503	5.15405	3.3401	4.69525	6.43774	4.82436	3.18417	3.30401	4.45816	3.64878	1.46894	1.37498	1.03993
Pln	17.7983	28.0783	16.7727	20.8831	16.6537	17.6374	19.0613	17.7841	12.1595	20.0439	9.46467	13.8894	24.4777	22.8804	35.6201	27.6594	0.851604	0.6651	1.32449
Plod2	18.9799	22.9203	30.1046	24.0016	39.7676	25.9027	41.2156	35.6286	44.4024	41.772	39.6914	41.9553	65.8422	26.4313	32.7668	41.6801	1.48443	1.74802	1.73656
Plpp2	0.997098	1.05046	0.938423	0.995327	4.34295	5.72222	6.37963	5.4816	2.83801	2.50558	4.67901	3.34087	0.568685	1.20433	2.00622	1.25974	5.50734	3.35655	1.26566
Pltp	221.932	208.734	161.39	197.352	144.173	98.6442	104.664	115.827	128.1	161.019	143.8	144.306	161.191	163.715	137.131	154.012	0.586906	0.731213	0.780394
Plvap	6.11132	6.60233	6.19694	6.30353	19.2379	28.5165	66.4632	38.0725	256.722	202.712	453.943	304.459	35.1386	45.6064	54.4775	45.0742	6.03988	48.2998	7.15062
Plxdc2	3.34189	6.22721	5.37591	4.98167	6.99891	2.87293	16.7416	8.87115	9.97645	28.95	23.0388	20.6551	6.56726	4.6935	16.807	9.35592	1.78076	4.14622	1.87807
Plxna3	0.75708	0.56279	0.567003	0.628958	0.753818	0.612343	1.73997	1.03538	1.28808	2.56874	1.83252	1.89645	0.966694	0.710286	1.47126	1.04941	1.64618	3.01522	1.6685
Plxnb2	16.3767	24.1584	19.7831	20.1061	23.509	17.8023	44.1543	28.4885	42.4814	48.1088	77.2646	55.9516	17.1714	19.1134	32.0089	22.7646	1.41691	2.78282	1.13222
Plxnd1	1366.36	1387.02	1315.72	1356.37	956.332	879.609	912.189	916.043	1435.45	1350.21	1531.82	1439.16	860.314	1240.21	1072.2	1057.57	0.675366	1.06104	0.779711
Pmaip1	1.03402	2.38216	1.64217	1.68612	0.78971	1.67199	2.55191	1.6712	4.03867	5.79007	9.73151	6.52008	3.44004	2.0689	2.22913	2.57936	0.991155	3.86692	1.52976
Pmepa1	27.9345	34.7931	32.7241	31.8172	35.7479	26.303	58.5757	40.2089	58.8979	56.6787	77.9937	64.5234	37.3845	35.1697	52.6944	41.7495	1.26374	2.02794	1.31217
Pmp22	48.6488	50.0609	51.237	49.9822	70.5977	50.0161	86.0655	68.8931	109.455	74.7625	65.664	83.2938	84.7784	54.067	68.8324	69.2259	1.37835	1.66647	1.38501
Pnkd	163.794	122.123	118.677	134.865	108.321	103.635	79.7249	97.227	102.534	96.6818	94.6989	97.9716	80.6271	102.08	88.1362	90.2811	0.720922	0.726444	0.66942
Pno1	6.2221	6.07716	7.11572	6.47166	13.6029	16.8132	15.3496	15.2552	7.07305	7.41127	6.77829	7.08754	8.7563	9.32515	7.62337	8.56827	2.35724	1.09517	1.32397
Pnpla7	5.13279	4.91427	5.06314	5.03673	3.48156	3.93258	2.97721	3.46378	5.3703	4.42154	3.96738	4.58641	3.38318	4.16858	2.71951	3.42376	0.687704	0.910592	0.679757
Pola1	5.61283	6.30223	5.76688	5.89398	7.50139	9.56051	11.4059	9.48927	6.37449	5.41109	7.73897	6.50818	8.21615	7.93565	5.66183	7.27121	1.60999	1.10421	1.23367
Pold2	14.0873	13.2984	8.44501	11.9436	19.0584	14.6468	19.564	17.7564	9.91098	14.5698	13.3608	12.6139	9.09745	12.9378	12.8393	11.6249	1.48669	1.05612	0.973315
Pole	1.1448	1.68817	1.8181	1.55036	3.98404	2.80229	4.21445	3.66693	1.83383	2.75823	4.91028	3.16745	1.05198	1.29696	1.96164	1.43686	2.36521	2.04304	0.926793
Pole4	15.5458	15.1739	15.0524	15.2574	21.7143	27.975	25.2476	24.979	15.8051	18.8648	14.9797	16.5499	21.8337	20.3484	14.3105	18.8309	1.63717	1.08471	1.23421
Polr2h	4.06194	3.88267	3.08875	3.67779	5.59915	5.13352	6.07032	5.601	4.62808	5.03212	6.33105	5.33042	6.0271	5.65071	5.52809	5.7353	1.52293	1.44935	1.55944
Polr2k	1.83389	2.08322	1.77855	1.89855	2.16745	2.92344	1.96604	2.35231	1.99971	1.58276	1.33289	1.63845	3.96972	3.03683	2.51752	3.17469	1.239	0.863001	1.67216
Polr3d	11.5764	12.5106	11.5532	11.8801	16.5101	21.5698	19.564	19.2146	14.2115	14.5909	13.8588	14.2204	9.268	15.2228	12.4381	12.3096	1.61738	1.197	1.03616
Polr3g	1.12634	0.881648	1.13391	1.0473	2.40482	2.51971	1.93329	2.28594	1.50638	1.57918	0.622768	1.23611	1.05198	1.23521	1.24835	1.17851	2.1827	1.18028	1.12529
Polr3k	12.998	11.1976	9.87204	11.3559	16.9408	17.19	15.2723	16.4677	11.1116	13.2434	12.0621	12.139	18.1664	14.4508	15.3358	15.9843	1.45015	1.06896	1.40758
Pon3	4.30195	4.18277	3.87068	4.11847	5.7786	5.51029	6.61162	5.96684	5.61042	6.23221	8.32608	6.7229	4.00862	3.64366	5.12687	4.25972	1.4488	1.63238	1.0343
Pop1	2.86185	3.13241	3.7534	3.24922	5.49147	7.11155	5.49037	6.03113	3.77671	3.68463	3.68274	3.71469	2.78616	4.75525	3.03158	3.52433	1.85618	1.14326	1.08467
Porcn	5.15125	4.97052	4.33984	4.82054	5.41969	4.40354	4.13713	4.65345	3.09997	3.85307	2.66868	3.20724	4.20763	3.76717	3.70028	3.89169	0.965339	0.665328	0.807315
Postn	8.54841	13.8985	10.4585	10.9685	25.1958	10.5966	100.991	45.5945	121.506	301.095	653.389	358.663	79.1194	36.5283	158.931	91.5262	4.15687	32.6995	8.34448
Ppa1	9.61927	10.2786	10.654	10.184	22.181	21.5699	26.9101	23.5537	9.82364	12.4854	13.343	11.884	12.9638	15.5933	13.508	14.0217	2.31282	1.16693	1.37684
Ppbp	0.978634	1.14424	0.997068	1.03998	5.95806	1.86038	4.4851	4.10118	0.851474	1.81078	0.604977	1.08908	1.10884	1.38959	1.47126	1.32323	3.94352	1.04721	1.27236
Ppic	86.4804	75.0442	65.7805	75.7684	75.8026	85.0783	72.7267	77.8692	91.7083	109.041	143.694	114.814	80.0852	94.4856	76.5003	83.6904	1.02773	1.51533	1.10456
Ppp1r13l	40.6001	46.7221	33.4865	40.2696	48.3457	31.1774	39.5918	39.705	43.6166	33.8557	25.6718	34.3814	20.4407	30.1984	31.474	27.371	0.985979	0.85378	0.679695
Ppp1r14b	6.66817	8.03451	7.06121	7.25463	16.7143	10.7798	26.2144	17.9028	11.7586	11.3692	15.8019	12.9766	6.62933	8.09563	9.10954	7.94483	2.46778	1.78873	1.09514
Ppp1r16b	202.18	217.442	239.727	219.783	147.554	138.418	143.945	143.306	166.031	180.85	178.727	175.203	200.369	185.7	174.796	186.955	0.652033	0.797162	0.850634
Pqlc2	3.36035	3.28246	4.69172	3.77818	3.69691	2.49617	3.71182	3.30163	3.23095	2.63191	2.54414	2.80233	1.3647	2.9026	3.12074	2.46268	0.873869	0.741716	0.651817
Pqlc3	0.960172	1.36931	1.56397	1.29782	2.40482	2.1194	5.06505	3.19642	3.53657	3.95834	4.37657	3.95716	3.38318	1.88364	5.52808	3.5983	2.46292	3.04909	2.77258
Prc1	2.25258	6.18969	4.14436	4.19554	2.69195	4.02677	5.72234	4.14702	6.61462	9.81147	30.0127	15.4796	4.06548	3.21137	4.05693	3.77793	0.988435	3.68953	0.900462
Prcp	64.5457	64.9924	62.1839	63.9073	68.8394	66.9702	75.2012	70.3369	93.2798	96.2388	196.556	128.692	73.0077	69.3823	69.7239	70.7046	1.10061	2.01372	1.10636
Prdm1	31.7566	26.2778	23.9665	27.3336	16.2948	24.7959	16.6642	19.2516	35.3647	37.7507	47.3585	40.158	29.7654	33.4407	23.182	28.796	0.70432	1.46918	1.0535
Prdx5	24.4819	25.7901	17.2222	22.4981	31.441	39.796	32.7096	34.6489	17.748	25.0549	28.127	23.6433	19.7016	29.8588	21.2204	23.5936	1.54008	1.0509	1.04869
Prelid2	1.12634	0.787867	0.97752	0.963909	1.32808	2.14295	2.01062	1.82722	1.61553	1.47391	0.942997	1.34415	2.61559	1.45135	1.33752	1.80149	1.89563	1.39447	1.86894
Prelp	12.2041	23.5018	19.2552	18.3204	21.4631	7.08799	34.2949	20.9487	29.1433	54.2364	50.2939	44.5579	27.4912	19.4839	51.4906	32.8219	1.14346	2.43215	1.79155
Prg4	78.0609	98.5839	80.3442	85.663	105.951	55.8786	160.802	107.544	38.0501	59.4995	44.6363	47.3953	85.3158	84.3566	165.435	111.702	1.25543	0.553276	1.30398
Prim1	6.35134	5.28939	6.74431	6.12835	10.5163	9.6076	11.5219	10.5486	6.28716	6.29538	5.6219	6.06815	7.39169	6.94758	8.15834	7.4992	1.72128	0.990177	1.22369
Prim2	5.04048	4.67043	4.41804	4.70965	5.20435	6.97025	8.39015	6.85492	4.67174	4.40048	6.10224	5.05815	6.36825	5.71246	4.50274	5.52782	1.4555	1.074	1.17372
Prkar2b	0.44321	0.525278	0.430165	0.466218	2.18947	1.01266	1.58532	1.59582	0.829644	2.42136	1.97485	1.74195	1.42156	1.11169	1.33752	1.29026	3.4229	3.73635	2.7675
Prkca	2.67722	3.01987	2.75642	2.81784	3.19443	3.41453	6.57294	4.39397	4.69357	4.2531	6.95619	5.30095	5.31636	2.84084	5.39435	4.51718	1.55934	1.88121	1.60307
Prmt1	43.2401	39.5572	34.7963	39.1979	56.3135	59.0579	60.0837	58.485	36.6092	42.446	40.7938	39.9497	35.1671	41.7775	41.5937	39.5128	1.49205	1.01918	1.00803
Prmt7	12.721	11.629	9.75475	11.3683	17.228	16.1774	16.3935	16.5996	11.5264	12.1064	9.46466	11.0325	9.06903	12.6599	11.8585	11.1958	1.46017	0.970465	0.984831
Prnd	30.4598	27.5414	27.5005	28.5006	48.3389	49.2284	41.828	46.4651	54.7455	61.0451	123.65	79.8135	16.9085	26.2665	28.2947	23.8232	1.63032	2.80042	0.835886
Prnp	90.9852	87.8923	78.9952	85.9576	135.992	128.053	121.366	128.47	111.901	120.074	186.925	139.633	73.6602	95.2267	96.7845	88.5571	1.49458	1.62444	1.03024
Procr	7.10832	10.6537	7.36986	8.37729	17.5869	17.8022	34.4881	23.2924	23.5329	21.6441	40.6694	28.6155	8.5573	7.87389	12.661	9.6974	2.78042	3.41584	1.15758
Prodh	2.34489	1.40683	2.40455	2.05209	3.44567	3.08486	2.89989	3.14347	3.07815	1.78973	1.83252	2.23347	2.047	1.91451	2.22913	2.06355	1.53184	1.08839	1.00558
Prorsd1	2.51106	1.96952	2.36545	2.28201	2.94319	4.47418	3.36385	3.59374	2.53239	2.61085	1.6902	2.27781	2.81459	2.93347	1.87248	2.54018	1.57481	0.998161	1.11313
Prr11	1.20019	1.95076	2.07223	1.74106	1.93823	1.6249	2.43592	1.99968	2.20494	2.86351	8.71745	4.5953	2.64402	2.19241	2.40745	2.41463	1.14854	2.63937	1.38687
Prr5l	1.60637	2.13832	1.44668	1.73046	2.40482	3.08486	1.8173	2.43566	4.14782	4.4847	7.91689	5.51647	0.852977	1.72925	1.15919	1.24714	1.40752	3.18787	0.720699
Prr7	6.29595	6.88368	6.33378	6.50447	7.96798	5.29836	11.4059	8.22408	9.80181	12.6117	19.8899	14.1011	3.29789	7.07108	8.55956	6.30951	1.26437	2.16791	0.970027
Prrx1	2.27104	5.1581	4.98494	4.13803	7.39372	3.46163	14.6537	8.50302	5.47946	9.95886	12.4891	9.30914	6.25453	4.60087	9.58492	6.81344	2.05485	2.24966	1.64654
Prss23	16.3767	17.1997	24.1228	19.2331	23.8679	22.3706	36.3828	27.5404	44.1628	35.6243	55.2396	45.0089	31.4144	18.8046	30.2256	26.8149	1.43193	2.34018	1.39421
Psat1	2.21565	2.75728	2.63913	2.53735	6.2452	6.97026	11.2513	8.15559	3.36194	5.07422	8.53952	5.65856	3.6959	3.52015	2.27371	3.16325	3.21421	2.2301	1.24667
Psmc3ip	1.4956	1.89449	1.19255	1.52755	3.26621	2.37843	3.32519	2.98994	1.11343	1.11599	1.24544	1.15829	0.995123	2.13066	0.668808	1.26486	1.95735	0.758266	0.828036
Psmc4	60.9646	53.0809	49.1646	54.4034	74.8695	90.2826	73.5005	79.5509	57.5878	56.026	62.1252	58.5797	55.0674	60.1189	57.8211	57.6691	1.46224	1.07677	1.06003
Psmc6	39.3999	36.8938	41.3061	39.1999	62.3792	51.2638	62.4034	58.6821	44.2716	39.3086	38.5878	40.7227	56.6592	48.7867	43.912	49.786	1.497	1.03885	1.27005
Psmd14	21.5648	18.4751	17.8869	19.3089	32.8407	36.829	31.5498	33.7398	21.3281	22.7389	22.0959	22.0543	29.339	25.0727	22.7361	25.7159	1.74737	1.14218	1.33182
Psmg1	7.34834	5.92711	5.66913	6.31486	8.39868	10.8321	9.58872	9.6065	4.91187	7.03229	6.08446	6.00954	7.90343	7.13283	3.6557	6.23065	1.52125	0.951651	0.986665
Pstk	5.53897	5.10183	3.77294	4.80458	7.21426	8.0299	5.76101	7.00172	5.56677	4.9479	4.37657	4.96375	5.68595	7.07108	6.28596	6.34766	1.4573	1.03313	1.32117
Ptger4	51.4009	55.3689	52.1155	52.9618	54.5191	42.2448	45.9325	47.5655	24.6898	31.8134	26.0988	27.534	51.4004	50.2378	43.4662	48.3681	0.89811	0.519884	0.913265
Ptgfrn	90.0805	94.8135	75.672	86.8553	119.841	101.656	107.176	109.558	118.232	110.852	151.788	126.957	113.376	123.325	107.038	114.58	1.26138	1.46171	1.3192
Ptgis	1.05249	2.43843	2.40455	1.96516	7.46549	1.50716	26.8715	11.9481	6.8984	15.791	15.9403	12.8766	7.05055	3.67454	16.6287	9.11793	6.07995	6.55244	4.6398
Ptgr1	2.38182	3.41376	2.87371	2.88976	2.87141	3.03777	3.24786	3.05235	3.49292	3.87412	5.69306	4.35337	5.77123	3.39664	3.4328	4.20022	1.05626	1.50648	1.45348
Ptgs2	1.34789	3.60132	4.67217	3.20713	25.1958	8.45376	117.847	50.4989	10.3039	30.9923	30.9022	24.0661	12.907	6.94757	51.3569	23.7372	15.7458	7.50395	7.40138
Pth1r	0.609376	1.29429	1.58352	1.1624	0.897384	2.21359	2.04928	1.72008	1.39723	2.92666	4.34098	2.88829	7.42013	1.60574	2.31829	3.78139	1.47978	2.48477	3.2531
Ptk2b	0.406284	0.375227	0.840681	0.540731	0.430796	0.942012	0.270747	0.547852	1.83383	2.23187	1.93927	2.00166	1.44999	0.710285	1.29294	1.15107	1.01317	3.70176	2.12873
Ptk7	5.9267	6.32099	4.76991	5.67253	6.28109	6.38156	10.1687	7.61045	9.51802	11.9801	18.4489	13.3157	2.27444	3.8598	9.45117	5.19514	1.34163	2.34739	0.915841
Ptn	1.05249	0.900405	1.29029	1.08106	0.574362	0.329769	1.08269	0.662274	7.79344	12.0643	18.7691	12.8756	1.81957	1.26608	5.34977	2.81181	0.612614	11.9102	2.60097
Ptpn2	14.8812	12.7544	12.8824	13.506	16.869	22.9356	22.0386	20.6144	14.277	13.9171	13.681	13.9584	20.128	15.2227	15.4695	16.9401	1.52631	1.03349	1.25426
Ptpre	17.4476	16.9371	21.7575	18.7141	19.9198	25.0315	23.701	22.8841	25.8034	24.0653	31.8626	27.2438	21.976	22.2321	21.1313	21.7798	1.22283	1.45579	1.16382
Ptprf	2.25258	4.07022	2.34591	2.88957	2.18947	3.22615	6.41829	3.94464	3.53657	6.31644	13.6632	7.83874	3.6959	3.64366	6.68718	4.67558	1.36513	2.71277	1.61809
Ptprs	21.3249	26.0902	26.0971	24.5041	25.9854	20.7222	30.3512	25.6863	29.689	37.0561	41.0072	35.9174	19.8153	17.1681	31.0726	22.6853	1.04825	1.46577	0.925778
Ptx3	0.590913	2.11957	2.18952	1.63333	8.32689	1.5778	51.6163	20.507	6.13436	17.0963	10.1585	11.1297	3.15574	1.91451	14.4888	6.51968	12.5553	6.81411	3.99164
Pum3	18.5923	16.5993	18.6493	17.947	24.3703	33.6735	31.2405	29.7614	18.381	19.5176	18.9826	18.9604	16.4891	23.374	17.2082	19.0238	1.6583	1.05647	1.06
Pus7	7.23739	6.00212	8.22999	7.1565	17.6227	14.2229	16.3162	16.0539	8.36105	8.65348	7.16901	8.06118	5.06051	7.84302	9.1391	7.34754	2.24327	1.12641	1.0267
Pvr	47.8192	48.6541	50.3371	48.9368	85.4934	66.57	90.8603	80.9746	65.294	62.3634	83.5625	70.4066	54.7549	53.8199	55.5474	54.7074	1.65468	1.43873	1.11792
Pwp1	7.38527	7.35259	6.56836	7.10207	13.2081	11.9624	12.0632	12.4112	8.53567	9.22197	9.44686	9.06817	6.42511	8.73848	7.98002	7.71454	1.74755	1.27683	1.08624
Pycard	2.1418	1.51936	1.89629	1.85248	0.753818	0.918465	1.00536	0.892548	1.28808	3.17932	2.77542	2.41427	1.56371	1.85276	1.47126	1.62924	0.481811	1.30326	0.879491
Pycrl	7.03447	5.88959	5.33681	6.08696	9.72665	8.87762	9.62739	9.41055	7.35684	7.03229	7.65002	7.34638	5.45851	5.99036	7.93544	6.46144	1.54602	1.20691	1.06152
Pygl	1.84639	1.78195	2.11133	1.91322	3.01497	2.68455	3.55717	3.08556	1.65919	2.86351	2.54415	2.35562	1.56371	1.5131	2.22913	1.76865	1.61276	1.23123	0.924433
Pygm	76.7314	84.3287	66.8179	75.9593	43.4644	41.3739	34.1787	39.6723	52.9818	48.4464	46.5045	49.3109	45.9129	59.4703	52.6945	52.6926	0.522284	0.649175	0.693694
Pyroxd1	6.55444	4.89551	6.13828	5.86274	9.97791	10.055	7.88752	9.30681	7.2477	6.63225	4.78575	6.2219	7.84656	7.59599	9.27285	8.23847	1.58745	1.06126	1.40522
Rabggtb	21.8232	19.1503	20.4868	20.4868	26.2366	34.474	29.3073	30.006	23.4674	21.6441	19.1604	21.424	23.1415	20.8116	19.1252	21.0261	1.46465	1.04575	1.02633
Racgap1	3.32342	7.16502	5.86463	5.45102	5.49147	5.25126	8.89276	6.54516	6.48363	12.1906	25.9388	14.871	6.51039	5.77422	6.77634	6.35365	1.20072	2.72811	1.16559
Rad18	3.65576	3.13241	3.53836	3.44218	5.02489	6.5464	4.71708	5.42946	2.61971	2.86351	4.18087	3.22136	3.18417	4.1377	2.31829	3.21339	1.57733	0.935851	0.933533
Rad54l	0.57245	0.900405	0.879778	0.784211	1.14862	1.97812	2.12661	1.75112	1.33174	0.968605	2.08159	1.46065	1.27942	0.864674	0.713389	0.952494	2.23297	1.86257	1.21459
Rai14	47.4134	53.5684	53.778	51.5866	64.6759	61.1546	79.9179	68.5828	82.341	63.6475	91.5847	79.1911	67.3488	60.8909	54.6558	60.9652	1.32947	1.53511	1.1818
Rai2	1.60637	1.40683	1.34894	1.45405	0.610253	0.353317	1.16001	0.70786	1.15709	1.57918	1.3166	1.35096	2.18915	1.08082	1.605	1.62499	0.486821	0.929101	1.11756
Ralgps2	0.369358	1.05046	0.762487	0.727435	0.861492	0.235578	1.58532	0.89413	2.0303	1.55813	1.4945	1.69431	1.13727	1.08082	1.33752	1.1852	1.22915	2.32916	1.62929
Ranbp1	33.8428	34.249	32.6653	33.5857	47.0177	60.4003	51.6941	53.0374	35.2545	38.1926	32.1654	35.2042	39.1472	41.0676	32.6778	37.6309	1.57917	1.04819	1.12044
Rap1gap2	0.664765	0.900405	0.684294	0.749821	1.22041	1.41297	3.13187	1.92175	0.829644	2.06344	1.93927	1.61078	0.852977	0.463264	0.980872	0.765704	2.56294	2.14822	1.02118
Rara	26.1804	25.4899	26.8988	26.1897	36.8247	29.4115	40.1333	35.4565	37.2861	36.5926	48.4976	40.7921	24.961	26.2152	34.0151	28.3971	1.35383	1.55756	1.08429
Rarres1	6.51751	6.60233	4.08571	5.73518	2.79963	2.96712	2.62924	2.79866	3.42742	2.63191	4.00297	3.3541	5.51537	5.99036	2.40745	4.63773	0.487981	0.584829	0.808645
Rars	26.7529	27.1217	32.2745	28.7164	44.649	53.5949	47.9818	48.7419	30.191	32.866	27.3797	30.1456	35.5082	31.588	24.1627	30.4196	1.69736	1.04977	1.05931
Rasa3	23.4848	23.0329	22.0702	22.8626	26.4879	25.9264	30.4673	27.6272	28.0078	34.6556	39.3355	33.9996	17.3419	20.8115	26.1242	21.4259	1.2084	1.48713	0.937157
Rasa4	49.8685	53.6431	58.2154	53.909	53.1193	50.3217	58.7692	54.0701	110.374	90.2815	106.174	102.276	63.1699	75.712	92.7276	77.2032	1.00299	1.89721	1.4321
Rasgef1b	2.2895	3.67634	3.83158	3.26581	2.29715	2.63746	4.40777	3.11413	7.96811	7.13755	21.9181	12.3413	5.97023	4.72438	6.28596	5.66019	0.953555	3.77893	1.73317
Rasgrf2	123.499	133.281	136.957	131.246	111.658	97.6295	95.1903	101.493	85.7927	101.272	78.0824	88.3824	119.062	103.841	112.031	111.645	0.773302	0.673412	0.850654
Rasgrp4	1.62484	1.72568	1.48578	1.6121	0.682036	1.20104	0.850704	0.91126	1.46272	2.06344	1.03195	1.51937	0.426538	0.957306	1.15919	0.847678	0.565263	0.942479	0.525822
Rasl11b	5.55745	9.20945	4.55488	6.44059	6.24519	8.3125	8.46747	7.67505	8.14274	12.9276	15.46	12.1768	7.05056	6.2065	13.0176	8.75822	1.19167	1.89063	1.35985
Rassf10	13.1642	13.4296	12.8825	13.1588	9.58309	7.77088	7.30756	8.22051	6.35266	7.83236	6.31573	6.83358	6.56725	8.36794	9.58492	8.17337	0.624717	0.519318	0.621135
Rassf3	318.079	378.305	332.342	342.909	211.544	226.93	235.115	224.53	211.556	252.759	248.424	237.58	287.875	313.624	218.4	273.3	0.65478	0.692837	0.797004
Rassf9	95.601	88.832	106.95	97.1277	107.028	107.521	86.8387	100.463	60.928	67.4586	64.5088	64.2985	112.381	93.0962	81.7162	95.7311	1.03434	0.661999	0.985622
Rbm3	65.8022	60.9595	56.1949	60.9855	93.9365	110.416	90.8615	98.4047	48.3518	66.3891	63.6446	59.4618	61.4574	79.8521	74.7347	72.0147	1.61357	0.975015	1.18085
Rbm34	9.45311	8.81558	8.79688	9.02186	11.7725	16.1068	13.6484	13.8426	10.4567	7.87447	6.58259	8.30459	10.2346	11.2396	12.2597	11.2446	1.53434	0.920496	1.24638
Rbms3	1.90178	3.00112	3.34288	2.74859	2.9073	2.04876	6.76626	3.90744	5.74142	6.63225	8.82419	7.06595	4.34977	3.08786	8.11376	5.1838	1.42161	2.57075	1.88598
Rbp1	2.99109	3.16992	4.63307	3.59803	6.31698	4.30935	16.4709	9.03241	18.9705	27.7709	45.4549	30.7321	7.30641	3.79805	8.60414	6.56953	2.51038	8.54138	1.82587
Rcan1	67.1497	67.8608	56.5546	63.855	57.9643	62.4245	78.0238	66.1375	84.5916	109.588	142.696	112.292	55.5797	63.7934	76.4565	65.2765	1.03575	1.75854	1.02226
Rcc1	8.91772	9.11571	7.99542	8.67628	9.36775	8.19473	12.9911	10.1845	10.2602	13.5803	14.1436	12.6614	7.64757	7.41072	8.55957	7.87262	1.17384	1.45931	0.907372
Rcl1	7.79145	6.6586	6.84204	7.09736	9.79844	10.6673	11.0193	10.495	7.33501	7.5797	6.03108	6.98193	5.0605	9.72655	4.50273	6.42993	1.47872	0.983736	0.90596
Rcn3	8.60382	11.8916	9.48106	9.99216	18.5559	10.4553	39.1665	22.7259	18.7958	38.572	41.9498	33.1059	9.69446	9.91181	33.391	17.6658	2.27437	3.31318	1.76796
Rd3	1.58791	1.44434	0.821133	1.28446	2.11769	1.29523	0.928031	1.44698	0.655003	0.505407	0.889626	0.683345	1.42156	1.91451	1.73874	1.6916	1.12653	0.532009	1.31698
Rdh10	8.56688	10.166	9.87203	9.53497	13.6029	11.0205	23.121	15.9148	9.86731	11.0326	11.7596	10.8865	9.92191	9.88095	11.4127	10.4052	1.6691	1.14174	1.09127
Reck	6.86829	8.74052	7.36982	7.65954	8.79351	7.44124	12.1405	9.45842	8.42652	15.4331	13.7522	12.5373	9.09745	8.67669	13.196	10.3234	1.23485	1.63682	1.34778
Reep2	3.24957	3.47002	2.385	3.03486	3.80458	3.13196	4.4851	3.80721	4.03867	4.14783	6.24457	4.81036	2.58716	2.99523	2.58577	2.72272	1.25449	1.58503	0.897147
Relt	0.627839	1.51936	0.723391	0.956863	1.18451	1.90747	1.54665	1.54621	1.55004	1.895	2.0638	1.83628	0.511826	1.08082	0.757969	0.783538	1.61592	1.91906	0.818861
Ret	7.95762	5.72079	7.52623	7.06821	6.46054	5.34545	12.4498	8.08526	10.1293	10.401	14.0546	11.5283	8.04557	7.84301	7.26673	7.71844	1.14389	1.63101	1.09199
Rfc4	2.75108	2.81355	3.42107	2.99523	4.77365	5.67511	6.49562	5.64813	2.2486	3.7899	3.36251	3.13367	2.95674	3.76717	3.70028	3.47473	1.88571	1.04622	1.16009
Rgl3	0.406284	0.544034	0.6061	0.518806	0.359013	1.43652	2.16527	1.32027	1.57187	1.55813	2.01043	1.71348	0.73926	1.08082	1.3821	1.06739	2.54482	3.30273	2.0574
Rgs16	70.1592	73.2436	65.5654	69.6561	81.3299	85.879	93.0639	86.7576	107.142	132.454	219.144	152.913	65.7853	77.75	118.896	87.4771	1.24551	2.19526	1.25584
Rhbdl3	11.3917	11.1039	11.6118	11.3691	8.25511	8.5715	5.95433	7.59365	7.05122	9.26406	7.27642	7.8639	5.62909	8.8311	6.4197	6.95996	0.667918	0.691689	0.612181
Rhobtb1	36.2426	33.1239	32.2549	33.8738	19.8121	27.504	20.8786	22.7316	29.4272	31.6238	29.1944	30.0818	22.5445	32.7921	25.7231	27.0199	0.671066	0.888055	0.797664
Rhobtb3	2.27104	3.01987	2.4241	2.57167	3.33799	2.40198	4.02114	3.2537	3.49291	4.10572	4.05634	3.88499	2.89988	2.43943	4.36899	3.2361	1.26521	1.51069	1.25837
Rhou	0.904783	1.10672	1.779	1.2635	1.29219	0.96556	2.70657	1.65477	2.83801	6.31644	4.00297	4.38581	2.95674	1.04994	3.78945	2.59871	1.30967	3.47115	2.05675
Rian	0.535525	1.20051	1.73991	1.15865	2.72784	1.74264	8.77678	4.41575	4.43161	10.78	7.8813	7.69764	3.26946	1.72925	8.29208	4.43026	3.81112	6.64364	3.82365
Ric1	140.501	125.106	138.186	134.598	103.009	106.627	77.6365	95.7575	77.9116	97.9237	87.4929	87.7761	104.477	103.811	102.937	103.742	0.711435	0.652137	0.770754
Rin1	15.8781	11.329	12.9606	13.3892	22.6116	20.6749	18.7521	20.6795	18.4465	14.9067	13.6631	15.6721	11.3434	17.2299	19.571	16.0481	1.54449	1.1705	1.19858
Rin2	87.9944	82.8279	84.1559	84.9927	59.2925	63.5327	48.9874	57.2709	62.456	68.1117	57.8374	62.8017	73.63	80.1888	63.7057	72.5082	0.673833	0.738907	0.85311
Riox2	9.56387	8.19662	8.40591	8.72213	15.4692	18.0612	13.8804	15.8036	10.0856	11.4327	7.97026	9.82952	10.263	11.7953	8.87163	10.31	1.8119	1.12696	1.18205
Ripk3	18.4816	19.638	20.78	19.6332	28.7131	27.2448	32.0524	29.3368	26.9385	25.2865	32.9125	28.3792	19.5594	19.9779	21.9783	20.5052	1.49424	1.44547	1.04441
Rnase4	17.1337	16.487	18.356	17.3256	26.9544	15.4239	32.2069	24.8617	26.6546	36.5718	25.3872	29.5379	25.1599	14.9757	30.5823	23.5726	1.43497	1.70487	1.36057
Rnaseh2b	2.41874	1.91325	2.16997	2.16732	4.30706	4.05032	3.51851	3.95863	2.85984	3.70568	3.73611	3.43388	3.63904	3.33488	4.19067	3.72153	1.82651	1.58439	1.71711
Rnd1	45.271	74.8946	44.3554	54.8403	63.743	75.8943	89.0425	76.2266	89.679	88.1348	213.542	130.452	45.2593	77.8424	86.4416	69.8478	1.38997	2.37876	1.27366
Rnf122	18.2045	22.714	18.1019	19.6735	11.7007	14.6232	20.8013	15.7084	25.3886	26.3393	53.6559	35.1279	17.9389	20.5028	23.0036	20.4818	0.798456	1.78555	1.04109
Rnf144a	190.2	157.587	140.084	162.624	101.142	99.6084	94.3795	98.3766	108.124	120.956	152.573	127.218	130.656	148.242	120.013	132.97	0.604934	0.782283	0.817657
Rnf144b	59.3956	59.3259	56.3976	58.373	37.7937	42.0565	36.6146	38.8216	44.7736	45.6672	33.6775	41.3728	42.2175	44.0622	35.4414	40.5737	0.665061	0.708765	0.695076
Rnf150	0.350895	1.74444	1.62262	1.23932	1.36397	1.1304	3.6345	2.04296	1.89932	6.04273	5.28388	4.40864	2.78616	1.11169	6.68718	3.52834	1.64845	3.55731	2.847
Rnf19b	29.0051	35.4867	26.2731	30.255	35.6043	32.967	40.945	36.5054	40.8661	39.14	62.3557	47.4539	31.9544	34.9536	40.0778	35.6619	1.20659	1.56847	1.17871
Rnf8	15.8451	15.3929	19.2573	16.8318	16.1879	17.949	13.4844	15.8738	12.501	11.2242	10.1698	11.2983	14.8056	14.0217	13.3345	14.0539	0.943084	0.671251	0.834965
Robo1	0.701691	1.42558	0.547455	0.891575	0.753818	0.918464	2.51325	1.39518	2.75069	3.81096	4.83911	3.80025	1.22256	0.64853	2.80868	1.55992	1.56485	4.2624	1.74963
Robo2	20.0508	18.0812	19.568	19.2333	15.0745	13.0221	7.34622	11.8143	12.989	13.0749	6.5648	10.8762	14.0441	19.206	15.9154	16.3885	0.61426	0.565489	0.852088
Ror1	0.609376	1.31304	1.44668	1.12303	1.93823	1.01266	2.89989	1.95026	1.35357	2.94772	3.45146	2.58425	2.67245	0.957307	2.22913	1.95296	1.7366	2.30114	1.73901
Ror2	1.32943	1.35056	1.29029	1.32343	1.14862	0.918465	1.8173	1.29479	1.83383	4.75842	3.68274	3.425	0.966694	1.08082	2.58577	1.54443	0.978366	2.58798	1.16699
Rpa3	5.7742	3.47166	4.02707	4.42431	6.71178	9.62411	6.03165	7.45585	4.7245	4.42561	5.17714	4.77575	7.04021	6.40962	4.90813	6.11932	1.6852	1.07943	1.38311
Rpf2	2.32622	2.83146	3.26468	2.80745	6.17341	6.02835	6.1072	6.10299	3.29645	3.97939	2.38403	3.21996	5.88494	4.32297	3.96776	4.72522	2.17385	1.14693	1.6831
Rpl12	20.1564	15.8902	16.4677	17.5048	28.822	25.8922	30.1147	28.2763	22.069	24.5698	18.7518	21.7969	12.7863	20.0018	16.8515	16.5465	1.61535	1.2452	0.945259
Rpl38	9.42305	8.7539	8.46249	8.87981	7.20488	2.80271	7.60985	5.87248	9.01496	8.71547	8.59799	8.77614	7.14471	7.4124	7.41809	7.32507	0.661329	0.988325	0.824912
Rpp30	3.95116	3.84515	3.87068	3.889	7.0707	6.31091	7.03691	6.80617	4.03867	4.31626	3.87843	4.07779	5.51537	5.37281	5.97389	5.62069	1.75011	1.04854	1.44528
Rps2	325.975	343.604	251.924	307.168	514.376	566.311	644.146	574.944	317.513	368.586	429.46	371.853	317.689	397.116	383.516	366.107	1.87176	1.21059	1.19188
Rpusd2	2.16026	1.932	1.2121	1.76812	2.04591	1.88392	1.89463	1.94149	0.676833	0.800169	0.800673	0.759225	0.966694	1.82188	0.624228	1.1376	1.09805	0.429397	0.643396
Rrm2	2.86185	4.50162	2.34591	3.23646	4.01993	3.76775	7.34622	5.04463	4.03867	8.35872	15.9582	9.45186	4.66249	4.26121	4.23525	4.38632	1.55869	2.92043	1.35528
Rrp12	3.80346	3.93893	4.08571	3.9427	8.79348	9.84308	13.0298	10.5555	4.67174	4.69524	4.21645	4.52781	2.3313	5.09491	5.57267	4.33296	2.67721	1.1484	1.09898
Rrp15	9.32384	7.84023	8.67957	8.61455	9.619	18.438	15.0404	14.3658	7.70614	8.31661	7.16967	7.73081	6.59568	10.6838	7.71254	8.33067	1.66762	0.897413	0.967047
Rrs1	19.2569	17.5185	14.896	17.2238	28.0312	32.5667	27.6834	29.4271	17.6388	17.8753	18.3243	17.9461	12.6795	19.7618	16.8961	16.4458	1.70851	1.04194	0.95483
Rtkn	2.1418	1.21926	1.70081	1.68729	2.79963	1.93102	4.94907	3.22657	5.26116	5.07422	6.67155	5.66898	2.16072	1.94539	4.68106	2.92906	1.91228	3.35981	1.73595
Rtl5	3.60037	5.30814	4.86765	4.59205	3.66102	3.32034	2.97721	3.31952	3.79854	5.43214	1.99264	3.74111	1.30784	2.96435	2.09539	2.12253	0.722884	0.814691	0.462217
Rtn4	208.764	209.156	190.421	202.78	297.77	344.725	316.205	319.567	250.778	236.024	280.846	255.883	222.506	258.356	212.692	231.185	1.57593	1.26187	1.14007
Rtn4rl1	0.960172	2.19459	1.58352	1.57943	1.32808	1.34233	2.55191	1.74077	1.68102	3.74779	4.53668	3.32183	1.25099	1.38959	1.8279	1.48949	1.10215	2.10319	0.943059
Rundc3b	2.56644	1.96952	2.65868	2.39821	2.54839	2.92003	3.17053	2.87965	1.65919	1.05282	1.61904	1.44368	1.42156	2.16153	2.27371	1.95227	1.20075	0.601983	0.81405
Runx1	0.0924146	0.544034	0.195584	0.277344	1.86645	0.612343	6.34096	2.93992	1.28808	5.55848	8.21931	5.02196	2.95674	0.833796	3.96777	2.5861	10.6002	18.1073	9.32452
S100a11	48.4688	42.0328	43.2727	44.5914	73.6274	47.9971	81.7141	67.7795	68.3491	63.9916	77.9297	70.0901	46.225	49.0986	60.6834	52.0023	1.52001	1.57183	1.1662
S100a6	28.0269	23.6705	25.7455	25.8143	97.338	46.2715	116.494	86.7012	49.0092	52.4254	66.2529	55.8958	38.0381	31.5571	61.2985	43.6312	3.35865	2.16531	1.6902
Samd14	0.849394	1.81947	0.840681	1.16985	1.11273	0.871369	2.01062	1.33157	1.79017	3.97939	5.49737	3.75564	1.47842	1.26608	2.54119	1.7619	1.13824	3.21037	1.50609
Samd5	24.445	27.0655	26.4882	25.9996	23.1859	24.9372	21.0719	23.065	14.1023	15.7909	20.4948	16.796	20.8956	28.5619	22.0229	23.8268	0.88713	0.646011	0.916431
Samsn1	0.350895	0.656572	0.136939	0.381469	0.78971	1.13039	0.889367	0.936489	2.11762	2.65296	7.36537	4.04532	1.42156	0.617653	2.0508	1.36334	2.45496	10.6046	3.57392
Sap18b	49.8517	52.5774	43.9203	48.7831	65.7623	94.2023	67.6223	75.8623	51.329	52.4369	53.6572	52.4744	70.8083	71.1452	55.5692	65.8409	1.55509	1.07567	1.34967
Sardh	5.94516	7.52138	6.49016	6.65223	8.75759	6.80542	10.2073	8.5901	7.94626	9.55882	13.8049	10.4367	5.77124	6.05212	10.2982	7.37385	1.29131	1.5689	1.10848
Sars2	3.67422	3.395	2.95191	3.34038	3.12265	2.40198	3.13187	2.8855	2.94716	3.41092	3.66495	3.34101	1.67742	1.94539	1.8279	1.8169	0.863825	1.00019	0.543922
Sbno2	85.9259	107.851	93.9105	95.8958	147.585	163.142	238.127	182.951	271.951	252.087	459.924	327.987	111.046	126.69	214.653	150.796	1.90781	3.42025	1.5725
Scara3	5.9267	5.36442	8.42546	6.57219	4.63008	4.59192	9.97536	6.39912	8.79763	18.9912	11.6707	13.1532	4.29291	3.27313	9.45117	5.6724	0.973666	2.00134	0.863091
Scarf2	34.064	29.8603	27.583	30.5024	32.1229	21.405	30.4286	27.9855	27.2223	31.7713	27.3975	28.797	11.9972	25.4124	23.3603	20.2566	0.917484	0.94409	0.664099
Scd1	12.5364	13.4236	16.6358	14.1986	24.5857	16.2481	33.4056	24.7465	10.8715	19.7281	15.1953	15.265	13.8736	11.3013	19.8384	15.0044	1.74288	1.0751	1.05675
Scd2	35.9289	29.5662	34.8353	33.4435	56.529	55.9732	76.9797	63.1606	52.6761	63.2477	122.468	79.4639	42.0185	28.4384	48.8158	39.7576	1.88858	2.37607	1.1888
Scgb3a1	1.32943	0.900405	0.391068	0.873634	3.48156	2.37843	3.71183	3.19061	2.00847	1.74762	1.45892	1.73834	2.047	1.91451	1.87248	1.94466	3.65211	1.98978	2.22595
Scn1b	5.0774	4.08899	5.21952	4.7953	6.02985	6.42865	11.3286	7.92903	18.5994	17.6016	33.66	23.287	7.87499	7.00932	8.96079	7.94837	1.6535	4.85621	1.65753
Scn7a	2.17872	4.37033	4.35939	3.63615	5.06078	1.55426	12.6818	6.43228	8.09906	14.8645	8.87757	10.6137	6.45354	3.24225	15.8708	8.5222	1.76898	2.91894	2.34374
Scube1	17.6322	14.7238	15.6388	15.9983	8.97293	8.35957	6.84359	8.0587	14.3207	14.5487	16.4741	15.1145	11.0875	14.7905	14.6225	13.5002	0.503723	0.944759	0.843852
Sdc2	4.37581	8.10284	8.05404	6.84423	7.64496	4.61547	22.4638	11.5747	11.8757	20.844	20.6905	17.8034	14.2431	6.91669	20.8638	14.0079	1.69117	2.60123	2.04667
Sdc4	4.06194	8.00906	6.7052	6.25873	15.7564	8.24183	32.787	18.9284	9.53985	17.4121	17.7728	14.9083	11.8267	5.74334	18.2335	11.9345	3.02432	2.38199	1.90686
Sdcbp2	6.38827	5.627	7.9563	6.65719	13.7824	11.1618	17.5921	14.1788	11.7884	8.44294	13.6454	11.2922	10.2631	5.68158	10.2982	8.74763	2.12984	1.69625	1.31401
Sdf2l1	6.66521	5.77705	7.48714	6.64313	13.1004	17.3313	20.7626	17.0648	12.7052	7.01123	7.63223	9.11622	9.77976	11.2087	8.11376	9.70074	2.56878	1.37228	1.46027
Sec24d	29.9655	32.4297	27.6023	29.9992	43.6081	43.5635	55.947	47.7062	39.7313	41.7937	51.4318	44.3189	38.8913	33.6567	44.9376	39.1619	1.59025	1.47734	1.30543
Sec61b	16.2544	15.7281	13.2004	15.061	23.9975	21.1826	27.2066	24.1289	15.9067	22.3019	18.3619	18.8568	19.6475	21.0916	16.5421	19.0937	1.60208	1.25203	1.26776
Sec61g	1.62755	1.56338	1.48664	1.55919	2.47415	2.06917	2.94396	2.49576	2.38917	1.95665	2.3112	2.21901	2.87953	1.99569	1.59286	2.15603	1.60068	1.42318	1.38279
Sele	2.03102	8.47797	9.36378	6.62426	14.2849	23.6186	67.2751	35.0595	143.926	116.768	397.511	219.402	26.951	20.5955	55.6812	34.4092	5.2926	33.1209	5.19443
Selp	2.47413	5.64577	5.27817	4.46602	7.96797	18.8148	66.193	30.9919	128.362	100.809	335.06	188.077	16.5459	17.1989	37.1802	23.6417	6.93949	42.1129	5.29367
Sema3c	0.88632	1.10672	2.24817	1.41374	0.646144	0.5417	2.55191	1.24658	3.20912	5.57953	2.61531	3.80132	3.24104	1.791	5.34977	3.4606	0.881766	2.68885	2.44784
Sema3d	4.33888	4.78296	6.92024	5.34736	4.19939	5.83996	7.03691	5.69209	8.79763	7.30599	10.7812	8.96161	8.04557	4.53911	9.27286	7.28585	1.06447	1.67589	1.36251
Sema3f	148.331	142.061	148.234	146.209	284.153	220.524	291.83	265.502	296.329	207.746	303.239	269.105	181.802	199.374	197.225	192.8	1.81591	1.84055	1.31867
Sema6b	96.0599	88.2699	71.8772	85.4023	110.904	105.844	110.656	109.135	147.497	116.458	138.719	134.225	66.751	111.563	100.04	92.7847	1.27789	1.57167	1.08644
Sema6c	2.88031	2.6635	1.779	2.44094	2.22536	0.871369	0.889367	1.3287	3.44925	3.68463	2.34845	3.16078	1.90486	1.57486	1.56042	1.68005	0.54434	1.2949	0.688279
Septin10	21.5648	19.4505	19.2552	20.0902	31.0103	36.8995	24.6289	30.8462	22.616	19.5597	27.1663	23.114	22.8003	26.8019	23.0928	24.2317	1.53539	1.15051	1.20615
Septin5	1.10781	2.61651	2.05447	1.92626	3.78195	2.02163	5.98213	3.92857	4.22434	7.05686	8.4538	6.57833	1.09026	2.84654	7.18966	3.70882	2.03948	3.41507	1.9254
Sergef	3.46344	2.8802	1.779	2.70755	3.83225	4.50414	4.27137	4.20259	2.88167	2.8504	2.82919	2.85375	2.60876	3.93624	4.22249	3.58916	1.55218	1.054	1.32561
Serhl	12.5733	10.4474	10.1848	11.0685	9.83433	9.53696	6.92093	8.76407	10.1511	9.32723	9.87385	9.78406	4.69092	10.6529	6.73176	7.35853	0.791803	0.883955	0.664817
Serpina1b	1.32489	1.02297	1.91579	1.42122	1.60302	1.91923	1.73431	1.75219	0.300264	0.497082	0.771904	0.523083	1.31166	1.14901	0.981911	1.14753	1.23288	0.368053	0.807426
Serpina3n	1.12634	1.80071	2.15042	1.69249	15.3257	2.61391	44.8888	20.9428	12.0503	21.9388	28.9097	20.9663	18.1948	5.43456	38.696	20.7751	12.374	12.3878	12.2749
Serpinb8	0.830931	1.4631	1.60307	1.29903	0.78971	0.635891	1.77864	1.06808	1.96481	3.43198	3.43367	2.94349	1.70585	1.45135	1.51584	1.55768	0.822211	2.2659	1.19911
Serpine1	9.34231	17.2373	18.0042	14.8613	133.807	87.0324	238.016	152.952	124.124	122.029	290.921	179.025	55.6367	38.1341	127.099	73.6233	10.292	12.0464	4.95404
Serpine2	2.32643	5.06431	6.021	4.47058	6.67589	4.52128	17.8628	9.68666	12.2686	21.1177	42.52	25.3021	11.9404	6.57704	18.5902	12.3692	2.16676	5.65969	2.7668
Serpinf1	5.83438	6.99622	10.4389	7.7565	10.0856	2.99067	32.8644	15.3136	24.6245	49.8786	52.2509	42.2513	9.72292	7.44162	36.9573	18.0406	1.97429	5.44722	2.32587
Serping1	13.8103	25.8839	26.7813	22.1585	24.8728	8.87764	71.7988	35.1831	58.6138	110.894	73.2262	80.9113	38.6638	21.0278	82.5189	47.4035	1.58779	3.65148	2.13929
Serpinh1	758.982	750.02	705.723	738.242	961.466	738.41	1137.53	945.802	1169.86	991.642	1305.47	1155.66	943.459	826.693	784.156	851.436	1.28115	1.56542	1.15333
Sertad4	6.70212	8.0841	9.63743	8.14122	10.2291	7.04089	9.00876	8.75958	9.6272	12.6749	15.371	12.5577	8.47201	7.96655	10.4765	8.97169	1.07596	1.54248	1.10201
Sesn3	7.23756	10.9351	9.71565	9.2961	8.57813	6.97025	10.13	8.55946	11.3954	13.7066	21.5622	15.5547	11.0591	6.14475	8.91621	8.70669	0.920758	1.67325	0.936595
Setd6	5.96361	5.21437	6.15785	5.77861	9.54719	9.48987	7.11424	8.7171	7.77162	6.4217	3.64716	5.94683	4.54878	6.7623	5.21602	5.50903	1.50851	1.02911	0.953349
Sez6	10.2286	7.76522	5.63004	7.87462	6.85535	5.43964	3.13187	5.14229	5.71958	4.46365	3.45146	4.5449	4.69093	5.74334	6.33053	5.58827	0.65302	0.577158	0.709655
Sez6l2	102.525	83.0241	70.3604	85.3032	53.945	40.4313	48.9983	47.7915	81.0506	98.2595	118.481	99.2637	68.7136	84.1487	80.2894	77.7172	0.560255	1.16366	0.911071
Sfrp1	1.40328	2.3634	3.55791	2.44153	3.55334	1.24813	15.6976	6.83302	18.2937	43.8776	63.4411	41.8708	8.30144	5.00228	23.8507	12.3848	2.79866	17.1494	5.07256
Sfrp2	0.830931	1.06921	0.6061	0.835414	1.50754	0.612343	4.79441	2.30476	9.73632	38.8245	63.9748	37.5119	5.14579	2.56294	15.8262	7.84498	2.75883	44.9022	9.39053
Sgf29	21.1217	19.7505	15.4825	18.7849	16.5101	14.9294	12.9525	14.7973	15.8924	13.6012	9.25118	12.9149	13.8167	15.3154	12.2597	13.7973	0.787725	0.687516	0.734487
Sgms2	1.40328	0.881648	0.879778	1.0549	4.88132	5.9577	7.42355	6.08752	2.99082	2.25293	5.31946	3.52107	1.848	1.11169	2.49661	1.81877	5.7707	3.33782	1.72411
Sgo2a	0.812468	2.38216	1.54442	1.57968	1.47165	2.21359	2.08795	1.9244	1.74651	4.56892	8.29048	4.86864	2.13229	1.17345	2.80867	2.03814	1.21822	3.08203	1.29022
Sgpp2	6.51751	4.01396	5.94281	5.49143	5.8145	4.05032	4.0598	4.64154	3.58024	2.37925	2.4374	2.79896	2.35973	2.96435	6.55344	3.95917	0.845234	0.509697	0.720974
Sgsm1	2.89878	2.60723	3.36243	2.95615	3.48156	3.32034	3.36385	3.38858	5.85057	3.49514	4.39435	4.58002	3.35475	3.61278	2.49661	3.15471	1.14628	1.54932	1.06717
Sh2b2	1.34789	1.53812	0.899326	1.26178	2.51249	2.21359	2.55191	2.426	5.67593	4.80052	10.0518	6.84275	1.64899	1.66749	1.07003	1.46217	1.92268	5.4231	1.15882
Sh2d5	0.0739517	0.281445	0.176036	0.177144	25.5189	32.5901	29.5005	29.2032	5.17383	2.46347	5.92435	4.52055	0.454968	0.277999	1.11461	0.615859	164.855	25.519	3.4766
Sh3bp2	1.68022	1.51936	2.05268	1.75075	2.58428	2.49617	3.32519	2.80188	3.03448	3.57936	4.6968	3.77021	2.44501	1.791	2.0508	2.0956	1.60039	2.15348	1.19697
Sh3pxd2b	7.34834	8.92812	11.9637	9.41339	16.3307	11.2795	27.1421	18.2508	30.2566	31.6028	45.7039	35.8544	8.27301	7.0402	15.5141	10.2758	1.93881	3.80888	1.09161
Sh3tc2	56.4412	48.7666	49.8485	51.6854	36.7528	32.3312	31.3178	33.4673	51.3008	52.2151	41.1674	48.2278	40.2843	48.3853	37.6261	42.0986	0.647518	0.933102	0.814515
Shb	12.2964	16.4682	14.0162	14.2603	24.3703	15.1885	26.562	22.0403	19.1234	18.2334	25.9919	21.1162	13.0207	15.2537	14.7563	14.3436	1.54557	1.48077	1.00584
Shmt2	26.1622	20.8009	17.1245	21.3625	31.441	31.2951	37.6974	33.4778	23.4457	26.4867	23.5725	24.5016	21.5779	23.004	24.9206	23.1675	1.56713	1.14694	1.08449
Shq1	3.24958	3.03863	1.99404	2.76075	4.66598	5.18062	5.06506	4.97055	3.6239	3.11616	3.0067	3.24892	1.93329	3.64366	2.27371	2.61689	1.80044	1.17683	0.94789
Shroom2	11.244	10.8412	14.4073	12.1642	14.0695	13.2104	12.1019	13.1273	20.8697	15.7067	21.7933	19.4566	13.2481	11.0852	11.5465	11.9599	1.07918	1.5995	0.98321
Shroom3	7.29296	6.41477	8.32773	7.34515	10.8034	9.04246	11.1353	10.3271	11.1989	10.1483	15.5668	12.3047	8.55729	8.05915	8.38125	8.33256	1.40597	1.67521	1.13443
Sidt1	3.87731	3.97645	3.04965	3.63447	3.51745	2.49617	2.82256	2.94539	2.33592	2.3582	1.58346	2.09253	3.8949	3.52015	2.63035	3.34847	0.810405	0.575745	0.921308
Sirpa	1.27404	2.9636	3.46017	2.56594	3.76869	2.33133	12.4112	6.17041	8.53566	14.4435	15.1043	12.6945	4.57721	1.69837	7.57879	4.61812	2.40474	4.94731	1.79978
Skil	62.4603	70.0179	90.1187	74.199	96.1173	71.4913	115.335	94.3145	117.642	105.126	130.459	117.742	134.328	82.1665	113.991	110.162	1.2711	1.58685	1.48468
Slc10a6	11.7056	15.4741	10.5171	12.5656	12.921	14.3878	19.5253	15.6114	32.5051	12.9907	14.0724	19.8561	17.5694	20.719	21.3096	19.866	1.24239	1.58019	1.58098
Slc12a2	57.4936	57.5258	72.0555	62.3583	71.5316	76.295	78.6423	75.4896	78.5229	72.9538	191.426	114.301	91.8834	79.9732	73.1568	81.6711	1.21058	1.83297	1.30971
Slc12a8	4.80046	4.52038	6.60746	5.30943	8.36279	5.74577	9.47273	7.86043	7.42233	4.80051	6.19119	6.13801	6.7094	5.43456	7.66795	6.60397	1.48046	1.15606	1.24382
Slc16a11	7.23756	5.5895	5.10223	5.97643	6.13752	4.49773	4.94907	5.19477	2.53239	4.14783	2.08159	2.9206	2.10386	4.26121	3.61112	3.3254	0.86921	0.488687	0.556419
Slc16a3	4.11733	5.30814	4.35939	4.59495	32.1947	25.4318	43.6903	33.7723	11.0025	14.7593	24.729	16.8303	5.88495	6.26826	8.6933	6.94884	7.34986	3.66277	1.51228
Slc16a6	1.07095	1.59439	2.03313	1.56616	2.11769	2.63746	2.51325	2.4228	1.96481	2.50558	3.36251	2.61097	2.01858	2.25417	2.40745	2.22673	1.54697	1.66712	1.42178
Slc16a9	0.683228	1.0317	0.821133	0.845354	1.11273	1.01266	1.27601	1.1338	2.61971	3.20038	2.811	2.87703	0.568685	0.895551	1.78332	1.08252	1.34121	3.40334	1.28055
Slc19a2	4.43119	4.23903	3.94888	4.20637	6.81945	8.38309	9.70473	8.30242	5.67593	5.36899	7.59665	6.21386	5.99867	4.56999	5.9739	5.51419	1.97378	1.47725	1.31091
Slc1a1	23.4296	22.1889	20.4086	22.009	24.4779	22.3941	10.478	19.1167	15.9143	12.8854	8.71745	12.5057	18.4507	29.8278	13.5526	20.6104	0.868583	0.568208	0.93645
Slc1a4	1.32943	1.36931	0.821133	1.17329	4.48652	3.01422	6.10898	4.53657	3.58023	3.11616	4.83912	3.84517	1.79114	1.57486	4.85938	2.74179	3.86654	3.27725	2.33684
Slc1a5	28.0635	28.9224	33.2516	30.0792	47.9874	54.2778	67.1592	56.4748	57.3052	57.2045	45.7574	53.4224	31.8127	35.1699	41.0589	36.0138	1.87754	1.77606	1.1973
Slc20a1	49.333	63.1331	73.8138	62.0933	82.5142	88.6815	101.337	90.8442	112.753	106.135	110.552	109.813	87.8479	61.9407	78.3282	76.0389	1.46303	1.76852	1.22459
Slc22a4	0.517062	0.881648	0.860229	0.75298	0.933275	1.64845	1.58532	1.38901	2.35775	1.85289	1.85031	2.02032	0.284392	0.432387	2.36287	1.02655	1.84469	2.6831	1.36332
Slc25a13	1.791	1.95076	2.03313	1.92496	2.54838	3.69711	3.24786	3.16445	2.05213	2.88456	2.40182	2.44617	2.61559	2.6247	3.03157	2.75729	1.6439	1.27076	1.43238
Slc25a24	31.2578	29.485	36.1255	32.2894	51.5401	41.821	48.7165	47.3592	43.5948	32.9714	36.3639	37.6434	41.1941	38.9985	34.0596	38.0841	1.46671	1.16581	1.17946
Slc27a3	10.3394	7.57768	8.87507	8.93072	10.6957	12.8572	14.731	12.7613	14.6918	11.538	14.7128	13.6475	8.64261	10.5602	13.4188	10.8739	1.42892	1.52816	1.21758
Slc29a1	93.2016	79.7529	76.5511	83.1685	73.1109	69.2545	81.3871	74.5842	111.572	111.295	146.505	123.124	94.2431	91.1202	67.7626	84.3753	0.896783	1.48042	1.01451
Slc2a1	17.4106	18.7377	13.7818	16.6434	57.7136	46.6488	61.4372	55.2665	30.9552	29.687	51.6112	37.4178	20.8955	17.6622	20.0613	19.5397	3.32063	2.24821	1.17402
Slc2a13	2.58491	2.68226	2.20907	2.49208	3.12265	1.76619	3.01588	2.63491	4.10416	3.60041	3.61157	3.77205	3.83805	2.28504	2.89784	3.00698	1.05731	1.51361	1.20661
Slc2a3	5.83438	6.43352	4.98494	5.75095	8.64991	7.70023	8.81543	8.38852	5.26115	6.71647	7.63225	6.53662	6.79469	7.96653	7.62338	7.46153	1.45863	1.13662	1.29744
Slc31a1	12.3518	11.8353	9.26601	11.151	15.577	14.0582	14.3444	14.6599	12.5306	13.8329	22.3275	16.2303	14.3	11.5175	13.1513	12.9896	1.31466	1.4555	1.16488
Slc35e4	12.7579	14.9301	10.5758	12.7546	15.6487	14.482	23.0438	17.7248	20.433	19.0545	28.8381	22.7752	11.4002	15.8403	17.2528	14.8311	1.38968	1.78565	1.1628
Slc35g2	5.48359	3.48878	4.8481	4.60682	6.28109	8.31248	7.26889	7.28749	4.73723	4.84262	5.0704	4.88342	5.08893	5.18754	3.4328	4.56976	1.58189	1.06004	0.991954
Slc38a1	2.12333	1.81389	3.12784	2.35502	3.58923	3.46163	5.56769	4.20618	2.85984	5.53742	4.96366	4.45364	1.47842	1.72925	3.16532	2.12433	1.78605	1.89113	0.902043
Slc38a2	167.333	211.519	236.344	205.065	231.283	251.211	295.079	259.191	301.348	274.694	317.653	297.898	256.682	193.42	222.236	224.113	1.26394	1.4527	1.09288
Slc38a3	2.10487	2.10081	1.93539	2.04702	0.53847	0.706534	0.889368	0.711457	1.41906	1.83184	2.97112	2.07401	0.824548	1.23521	1.3821	1.14729	0.347557	1.01318	0.560466
Slc39a6	9.7116	10.0535	11.9051	10.5567	15.5052	14.8117	17.0509	15.7893	14.7354	16.212	15.1043	15.3506	8.95531	10.375	9.00536	9.44522	1.49566	1.4541	0.894711
Slc39a8	0.812468	0.712841	1.03616	0.853823	1.14862	1.27168	0.657385	1.0259	2.42324	1.41075	2.13496	1.98965	0.199105	1.08082	0.668808	0.649578	1.20153	2.33028	0.760787
Slc3a2	151.28	133.826	127.297	137.468	217.143	208.756	199.776	208.558	168.417	141.4	146.363	152.06	163.803	166.646	176.27	168.906	1.51714	1.10615	1.2287
Slc40a1	0.849394	0.956674	0.840681	0.88225	0.430796	1.38942	0.928031	0.916082	1.85566	2.04238	3.06007	2.31937	1.19413	0.802918	1.24836	1.0818	1.03835	2.62893	1.22619
Slc41a2	1.12634	0.937917	0.684294	0.916184	3.58923	1.93102	5.21971	3.57999	1.92115	1.32653	2.66868	1.97212	1.10884	1.35872	4.19067	2.21941	3.9075	2.15254	2.42245
Slc43a1	0.332432	0.694085	0.430165	0.485561	1.22041	0.565248	1.54665	1.11077	1.5937	1.81078	1.76136	1.72195	0.568685	0.432387	1.47126	0.824111	2.2876	3.54631	1.69724
Slc45a3	0.683228	1.57563	0.6061	0.954986	1.07684	0.306222	1.65127	1.01144	1.55004	4.67418	2.41961	2.88128	1.27942	1.14977	1.8279	1.41903	1.05912	3.01709	1.48592
Slc7a2	0.406284	1.40683	1.93539	1.2495	1.6511	1.83683	5.83834	3.10876	2.22677	5.49532	6.22679	4.64963	3.04203	1.14257	3.87861	2.68774	2.488	3.72119	2.15105
Slc7a5	7.82838	8.92812	7.23301	7.9965	15.218	16.719	25.3249	19.0873	13.7749	11.5169	24.7289	16.6736	9.26803	8.42969	16.5395	11.4124	2.38696	2.08511	1.42717
Slc7a7	15.4905	12.0042	10.7517	12.7488	12.598	15.5181	15.079	14.3984	18.5776	12.8433	26.0632	19.1614	13.2197	13.9568	11.8585	13.0117	1.12939	1.50299	1.02062
Slco2a1	17.1706	15.0615	16.2643	16.1655	26.1649	27.2449	49.0258	34.1452	48.4628	38.4457	83.0647	56.6577	21.0093	21.6762	31.0282	24.5712	2.11223	3.50486	1.51998
Slco2b1	78.0635	78.9846	70.2568	75.7683	57.1388	44.4352	46.4737	49.3492	82.4976	75.417	57.4468	71.7871	106.009	80.9292	54.4771	80.4718	0.651318	0.947456	1.06208
Slfn4	0.609376	0.469009	1.2121	0.763495	3.40978	5.60447	2.01062	3.67496	2.13945	2.04238	1.97484	2.05222	1.649	0.802918	3.6557	2.03587	4.81333	2.68793	2.66652
Slit2	0.332432	0.694085	0.547455	0.524657	2.15358	0.353317	4.36911	2.292	2.37958	5.24265	6.33353	4.65192	2.81459	1.17345	1.87248	1.95351	4.36857	8.86659	3.7234
Slit3	4.13579	7.97155	5.23907	5.78214	10.7316	3.76775	11.0579	8.51908	8.62299	25.4339	13.7166	15.9245	6.93684	6.51528	10.6994	8.05051	1.47335	2.75409	1.39231
Slx1b	19.7924	12.5293	15.1892	15.837	16.2589	15.4475	11.7925	14.4996	12.072	11.2432	9.10884	10.808	9.18274	13.401	10.9669	11.1835	0.915556	0.682455	0.706167
Smad3	8.10532	7.5214	10.8299	8.81887	10.9111	9.01891	17.9401	12.6234	12.5087	19.4755	18.5912	16.8585	7.61913	6.02124	11.1898	8.27672	1.4314	1.91163	0.938524
Smad9	6.35134	7.9903	8.85552	7.73239	8.32689	7.18218	8.04217	7.85041	5.56677	5.36899	2.75763	4.56446	9.21117	7.25634	4.85938	7.10896	1.01526	0.590305	0.919375
Smim3	0.701691	1.57563	0.391068	0.889463	3.51745	0.989108	6.84359	3.78338	1.63736	5.49531	6.03108	4.38792	2.3313	1.42047	5.79557	3.18245	4.25356	4.93322	3.57794
Smoc2	4.19118	7.10876	9.34423	6.88139	8.54224	2.94358	30.9311	14.139	20.3676	34.1294	13.0228	22.5066	7.61913	4.78613	19.1697	10.525	2.05467	3.27065	1.52949
Smyd5	5.74206	5.62701	6.21649	5.86185	11.8084	10.9734	13.4164	12.0661	7.8371	8.54821	6.61817	7.66783	5.08893	6.82406	5.97389	5.96229	2.0584	1.30809	1.01713
Snai1	6.70214	9.52832	8.5232	8.25122	10.4445	7.98281	17.8628	12.0967	16.9621	19.5597	34.4603	23.6607	9.95033	8.36794	10.9223	9.74686	1.46605	2.86754	1.18126
Sncg	20.3278	18.5876	16.2057	18.3737	29.1798	25.3611	25.9048	26.8152	14.277	16.6752	10.5321	13.8281	15.295	21.7997	26.1243	21.073	1.45944	0.752603	1.14691
Snhg15	1.4956	1.98827	1.32939	1.60442	3.12265	2.82584	3.0932	3.0139	2.4669	3.28459	2.811	2.85416	3.15574	1.45135	2.18455	2.26388	1.8785	1.77894	1.41103
Snhg5	9.74852	10.0723	10.1457	9.98884	10.1932	18.7677	14.499	14.4866	14.7791	12.9486	12.1866	13.3048	11.9688	13.8024	13.7309	13.1674	1.45028	1.33196	1.31821
Snhg6	4.65276	3.56381	4.18346	4.13334	6.89124	6.4522	10.014	7.78581	6.5273	7.49549	5.78201	6.6016	3.18417	5.68158	4.99312	4.61962	1.88366	1.59716	1.11765
Snrnp27	17.983	15.6428	14.5441	16.0566	19.6686	30.4238	20.8012	23.6312	17.8571	14.7803	14.3037	15.647	24.6482	20.6881	16.4949	20.6104	1.47174	0.97449	1.28361
Snrnp35	1.25558	2.30713	1.83765	1.80012	3.66102	2.92003	3.24786	3.2763	1.68102	2.73718	2.36624	2.26148	2.84302	3.30401	2.0508	2.73261	1.82005	1.25629	1.51802
Snrpa1	20.3094	21.4199	20.7214	20.8169	30.5795	40.1255	34.8364	35.1805	22.878	22.4862	16.5987	20.6543	24.3924	25.6285	22.1566	24.0592	1.69	0.992189	1.15575
Snrpd1	10.247	7.38665	11.1009	9.57818	14.4284	17.19	13.7644	15.1276	9.86144	10.2536	8.53422	9.54975	12.907	11.641	9.94156	11.4965	1.57938	0.997032	1.20028
Snrpert	6.2035	5.19504	4.87592	5.42482	9.79778	6.35801	9.43249	8.52943	7.61814	5.39004	6.51029	6.50616	8.47201	7.19459	6.28596	7.31752	1.5723	1.19933	1.3489
Sntb1	8.82538	14.0111	11.4164	11.4176	4.52241	7.18218	7.1529	6.28583	6.43998	7.79025	10.6922	8.30748	6.7094	10.0662	12.126	9.63387	0.550537	0.727601	0.843771
Snx12	17.9091	19.0566	17.6523	18.206	26.0572	29.741	27.0648	27.621	18.1627	25.3708	24.6934	22.7423	24.0512	25.2271	24.4302	24.5695	1.51714	1.24917	1.34953
Snx24	1.10787	1.29429	0.6061	1.00275	2.9073	0.989108	2.86122	2.25254	2.11762	2.44242	2.68647	2.4155	1.56371	1.5131	2.71951	1.93211	2.24636	2.40887	1.9268
Soat1	7.88376	6.50855	8.83596	7.74276	12.4903	9.46632	12.6045	11.5204	10.6969	14.0855	11.9909	12.2578	9.97876	8.42969	10.0753	9.49458	1.48789	1.58313	1.22625
Socs3	621.038	1057.68	848.714	842.477	783.437	921.214	1135.17	946.607	1117.55	1118.77	1491.49	1242.6	897.372	1294.05	1242.06	1144.49	1.1236	1.47494	1.35849
Soga1	130.644	126.23	109.764	122.213	79.966	70.3138	75.5105	75.2634	106.858	94.2817	119.872	107.004	62.3738	95.2577	90.0528	82.5614	0.61584	0.875555	0.675555
Sost	2.4372	1.4631	3.10829	2.3362	0.646144	0.824273	1.66264	1.04435	0.960624	2.54769	1.60125	1.70319	0.767689	0.463264	1.51584	0.915598	0.447031	0.729043	0.391918
Sowahc	13.6442	20.9697	21.0928	18.5689	18.5559	25.0785	24.6289	22.7544	22.8344	26.3182	31.5071	26.8866	25.3874	26.5549	30.5824	27.5082	1.22541	1.44794	1.48141
Sox12	9.32385	10.1286	8.69911	9.38385	8.64992	6.92314	9.47275	8.3486	7.92444	9.49568	13.503	10.3077	3.78119	7.75036	6.46428	5.99861	0.889678	1.09845	0.639248
Sox4	99.2383	96.1264	74.8314	90.0654	55.7035	74.5289	67.7777	66.0034	95.0265	128.685	192.992	138.901	61.2082	112.673	67.0492	80.3101	0.732838	1.54223	0.891687
Sox9	0.553987	1.10672	1.34894	1.00322	1.90234	0.188482	7.03691	3.04258	2.83801	8.69559	6.83166	6.12175	2.38816	0.710285	5.75099	2.94981	3.03282	6.10213	2.94036
Sp4	17.4476	15.9243	20.9168	18.0962	16.2589	18.8383	13.8031	16.3001	13.4911	13.2854	10.4787	12.4184	18.337	16.5814	18.9023	17.9402	0.900745	0.686242	0.991379
Spaar	42.1509	36.1998	35.0895	37.8134	32.3382	37.0879	23.585	31.0037	30.5186	25.4549	16.6876	24.2204	28.9126	34.6139	25.5002	29.6756	0.819913	0.640523	0.78479
Spag5	1.51406	1.98827	1.44668	1.64967	1.14862	1.15394	1.31467	1.20574	2.72886	3.70568	10.9235	5.78601	1.70585	0.586775	3.12074	1.80446	0.7309	3.50738	1.09383
Sparc	2060.75	1978.6	1737.47	1925.61	2517.67	2311.78	2675.38	2501.61	2740.66	3011.81	4836.33	3529.6	2838.62	2654.2	2219.21	2570.68	1.29913	1.83298	1.335
Spc24	0.461673	0.97543	0.527907	0.655003	1.00506	1.20104	3.0932	1.76643	0.676833	2.63191	5.95992	3.08955	0.682402	1.48223	0.980872	1.0485	2.69683	4.71685	1.60076
Spdl1	0.553987	0.937917	0.957971	0.816625	2.36893	1.76619	1.70131	1.94548	1.13526	1.85289	2.2595	1.74922	0.796119	0.957307	0.891711	0.881712	2.38234	2.14201	1.0797
Sphk1	3.63729	5.92711	4.43759	4.66733	7.50139	7.55895	13.6871	9.58248	7.53148	8.44294	13.7877	9.92071	5.25951	5.77421	8.91621	6.64998	2.0531	2.12556	1.42479
Spint2	7.08987	8.40294	6.41199	7.3016	6.10163	7.86506	7.8875	7.28473	13.7967	9.7904	16.6698	13.419	6.87998	6.083	7.48964	6.81754	0.99769	1.83781	0.933705
Spon2	0.941709	1.14424	2.22862	1.43819	2.87141	1.17749	7.38488	3.81126	2.72886	12.5275	5.26608	6.84081	1.67743	1.17345	2.09539	1.64876	2.65004	4.75654	1.14641
Spred3	2.88031	2.88858	4.37894	3.38261	11.6648	10.6673	12.6432	11.6584	8.25188	4.96895	9.51802	7.57962	4.34977	3.79805	4.36899	4.17227	3.44658	2.24076	1.23345
Spry1	175.148	181.605	134.575	163.776	92.9579	107.729	101.104	100.597	195.803	168.447	143.475	169.242	128.272	233.112	153.71	171.698	0.614235	1.03337	1.04837
Spsb1	9.34231	10.091	9.18784	9.54038	13.9618	13.5872	18.7134	15.4208	38.6613	24.9286	36.9508	33.5136	11.7698	12.5364	20.5517	14.9526	1.61637	3.51281	1.5673
Srarp	3.17572	2.60723	2.991	2.92465	11.4135	8.19474	7.77152	9.12659	4.80272	2.16871	3.36251	3.44465	8.24458	4.32297	4.68106	5.74954	3.12057	1.1778	1.96589
Src	1.2925	1.70693	2.87371	1.95771	5.16846	2.99067	4.9104	4.35651	1.812	3.66357	3.55821	3.01126	1.90486	1.5131	1.605	1.67432	2.22531	1.53815	0.855243
Srm	8.89921	8.04656	7.42849	8.12475	20.171	14.9294	28.4567	21.1857	10.5659	13.5171	12.3289	12.1373	6.76625	12.4129	11.9477	10.3756	2.60755	1.49387	1.27704
Srpx	0.31397	0.544034	0.684294	0.514099	2.22536	0.635891	4.02113	2.29413	2.75069	5.81113	3.61157	4.0578	0.852977	0.64853	3.12074	1.54075	4.46242	7.89302	2.99699
Srpx2	0.553987	0.956674	0.97752	0.829394	4.1276	0.96556	14.7697	6.62095	4.16965	7.30599	15.549	9.00821	1.87643	1.26608	7.26673	3.46975	7.98288	10.8612	4.18347
Srxn1	24.0573	19.6192	17.32	20.3322	36.2145	31.2245	47.6726	38.3705	20.6295	24.4022	28.5539	24.5285	21.8053	24.1773	24.5194	23.5007	1.88718	1.20639	1.15584
Ssbp2	1.12634	1.98827	1.38804	1.50088	1.36397	1.55426	2.97721	1.96515	1.92115	3.05299	3.46925	2.81446	2.10386	1.82188	2.85325	2.25966	1.30933	1.8752	1.50556
Ssc5d	1.38482	1.74444	2.01358	1.71428	2.0818	0.612343	8.85411	3.84942	7.37867	24.4233	23.0388	18.2803	1.76271	3.30401	12.2597	5.77547	2.2455	10.6635	3.36904
Ssh2	264.586	218.835	236.333	239.918	126.265	166.741	123.801	138.936	155.501	157.758	141.025	151.428	157.098	207.032	132.493	165.541	0.579096	0.631166	0.68999
Sstr4	7.16371	7.6902	5.55184	6.80192	5.41969	3.2026	3.36385	3.99538	6.43998	4.31626	3.80727	4.8545	7.67599	7.81214	5.34977	6.94597	0.58739	0.713696	1.02118
St5	101.916	94.1202	98.663	98.2331	64.5684	78.0376	60.509	67.705	71.4708	91.1645	74.5409	79.0587	82.3586	91.3366	80.3796	84.6916	0.689228	0.804808	0.86215
St8sia2	6.94216	5.55198	5.63004	6.04139	4.70186	3.48518	6.10898	4.76534	3.40559	2.33714	4.07413	3.27229	6.93683	3.79805	6.91008	5.88165	0.788782	0.541644	0.973559
St8sia4	131.548	114.751	122.001	122.767	107.53	123.014	74.853	101.799	73.3491	91.671	79.0613	81.3605	134.869	136.572	94.3322	121.924	0.829207	0.662724	0.993139
Stau2	1.66176	2.08205	2.09178	1.9452	2.83552	3.03777	3.44118	3.10482	2.0303	2.75823	2.82879	2.53911	2.16072	2.03802	2.71951	2.30608	1.59615	1.30532	1.18553
Stbd1	0.517062	2.11957	1.62262	1.41975	1.61521	0.871369	3.28652	1.92437	2.16128	3.26354	3.30914	2.91132	1.53528	1.57486	3.34364	2.15126	1.35543	2.05059	1.51524
Stc1	29.3192	27.5157	36.1451	30.9933	35.389	28.8933	44.1928	36.1584	43.7039	40.4457	42.0213	42.057	49.7797	41.7467	50.5099	47.3454	1.16665	1.35697	1.5276
Stc2	0.830931	1.50061	1.62262	1.31805	0.861492	1.36587	1.35333	1.19356	2.53239	4.08466	3.66494	3.42733	1.3647	1.29696	2.13997	1.60054	0.90555	2.6003	1.21432
Steap3	2.1418	3.0949	2.56094	2.59921	5.85039	2.37843	16.7029	8.31057	8.97229	17.1173	15.4244	13.838	6.36825	3.89068	12.7056	7.65484	3.19734	5.32392	2.94506
Stk32c	8.40075	6.71487	7.64353	7.58638	8.14742	9.63118	7.88751	8.55537	10.3694	13.1591	14.5704	12.6996	3.46847	9.69567	10.8332	7.99911	1.12773	1.674	1.0544
Stox1	8.52997	7.87777	9.10965	8.5058	7.14248	8.31248	5.72234	7.0591	5.80691	5.43215	5.39063	5.54323	5.8281	7.75039	6.10763	6.56204	0.829916	0.6517	0.771479
Stx11	9.45311	9.8847	7.03754	8.79178	9.04472	10.4553	13.1071	10.869	9.93279	11.0537	17.3281	12.7715	10.4052	9.32514	11.5019	10.4107	1.23627	1.45267	1.18415
Sulf2	3.50806	5.17686	5.8646	4.84984	5.52738	1.95457	17.4761	8.31935	19.6253	30.6763	26.8636	25.7217	4.54877	5.2493	19.5264	9.77482	1.71539	5.30363	2.01549
Sult5a1	1.68022	0.750354	0.899326	1.10997	1.18451	1.95457	1.16001	1.43303	2.40141	3.49514	2.59751	2.83135	1.39313	1.35872	1.56042	1.43742	1.29106	2.55085	1.29501
Sumf2	17.5399	13.3171	14.0554	14.9708	13.4953	12.7395	12.8751	13.0366	11.5264	12.3591	11.5995	11.8283	8.87003	11.5483	10.209	10.2091	0.870804	0.790094	0.681935
Susd2	0.923246	2.32589	1.05571	1.43495	1.39986	2.54326	3.90514	2.61609	2.20494	4.52681	9.35786	5.3632	2.01858	1.57486	3.83403	2.47582	1.82312	3.73756	1.72537
Suv39h2	0.424747	0.806623	0.742939	0.658103	1.14862	1.38942	1.97195	1.50333	1.11343	1.2002	2.27729	1.53031	1.22256	0.864674	1.29294	1.12672	2.28434	2.32533	1.71208
Svep1	1.2925	2.19459	2.83462	2.10724	5.20435	0.659439	15.7363	7.20003	7.11671	17.4332	19.5341	14.6947	7.05055	2.40856	16.6286	8.6959	3.41681	6.97343	4.12669
Svip	6.75753	7.29632	7.68262	7.24549	8.86526	7.58249	7.81019	8.08598	3.86403	5.05317	5.05261	4.6566	7.44856	8.80022	8.82705	8.35861	1.116	0.64269	1.15363
Sybu	56.1455	44.5835	48.5783	49.7691	34.2403	44.5287	24.0877	34.2856	38.8574	39.3932	27.8597	35.3701	42.8997	54.9935	44.5809	47.4914	0.688893	0.710684	0.954234
Syk	5.13279	6.32099	4.51577	5.32318	4.09172	8.61862	5.877	6.19578	9.38704	10.78	10.9234	10.3635	5.99868	4.94052	6.33053	5.75658	1.16392	1.94686	1.08142
Syn3	2.51106	2.41967	2.69778	2.54284	5.52737	4.19161	8.5448	6.08793	4.16965	2.42136	2.17054	2.92052	9.49546	5.06403	6.1968	6.91876	2.39415	1.14853	2.72088
Syne3	7.3668	9.39705	9.051	8.60495	10.8393	10.9263	12.0632	11.2763	16.4818	13.4749	19.9788	16.6452	7.3064	10.9308	12.6164	10.2845	1.31044	1.93437	1.19519
Synm	52.2686	55.65	51.7055	53.208	37.9373	49.9455	31.1244	39.6691	27.4404	43.6669	36.0969	35.7347	33.1769	54.3446	39.0972	42.2062	0.745547	0.671604	0.79323
Synpo	38.4767	47.6225	54.2475	46.7822	132.369	117.08	209.52	152.99	197.083	140.263	259.261	198.869	84.8611	78.738	121.348	94.9824	3.27025	4.25095	2.03031
Tacc3	2.91724	4.35158	3.10829	3.45904	4.59419	4.42708	7.96485	5.66204	4.16964	5.83219	13.7344	7.91208	4.03705	2.93348	3.61112	3.52722	1.63688	2.28736	1.01971
Taf1d	31.1796	24.2397	32.9769	29.4654	35.3708	56.6977	39.8966	43.9884	33.5718	40.7985	24.5783	32.9829	39.005	30.2271	31.4138	33.5486	1.49288	1.11938	1.13858
Tas1r3	2.65876	1.74444	2.18952	2.19757	1.11273	1.27168	1.27601	1.22014	1.70285	2.1266	1.40555	1.745	0.852977	1.38959	1.73874	1.3271	0.555222	0.794058	0.603894
Tbc1d16	19.22	22.8078	18.9034	20.3104	13.6388	13.493	12.1792	13.1037	18.5994	20.423	29.8349	22.9524	15.693	17.3533	16.6286	16.5583	0.64517	1.13008	0.815262
Tbc1d2	30.4085	26.0526	21.0342	25.8318	24.0832	23.5008	20.1053	22.5631	19.2324	18.4227	18.3599	18.6717	13.106	21.3057	18.0552	17.489	0.873463	0.722818	0.677033
Tbx18	0.664765	1.91325	1.2512	1.2764	1.86645	2.19005	2.39726	2.15125	1.94298	2.23187	2.70426	2.29304	1.62057	1.32784	2.27371	1.74071	1.6854	1.79648	1.36376
Tbx20	2.21565	4.67043	4.22256	3.70288	3.66102	1.81328	11.9086	5.7943	5.93788	13.8329	13.8945	11.2218	8.61416	4.72438	14.1767	9.17175	1.56481	3.03055	2.47692
Tbxa2r	46.6384	35.8629	32.2353	38.2455	24.6574	21.9467	25.9048	24.1696	35.9975	43.4138	39.4779	39.6297	28.7418	40.2645	36.5562	35.1875	0.63196	1.03619	0.920042
Tceal1	2.01256	2.0633	2.67823	2.25136	2.58428	3.83839	2.16527	2.86265	2.55422	1.74762	2.57972	2.29385	3.8949	3.70542	2.94242	3.51425	1.27152	1.01887	1.56094
Tceal8	12.4441	12.323	13.0583	12.6085	18.9866	20.3689	24.3583	21.2379	14.7354	15.7489	18.3066	16.2636	22.9709	20.1323	14.5779	19.227	1.68442	1.2899	1.52493
Tceal9	29.264	29.4852	30.7888	29.846	50.2126	54.9136	50.7268	51.951	40.1459	41.0137	56.6991	45.9529	55.6357	49.3737	40.6126	48.5407	1.74064	1.53967	1.62637
Tcf21	1.21865	2.11957	2.93236	2.09019	3.62513	0.942012	8.50614	4.35776	4.91187	7.85341	4.21645	5.66058	2.18915	1.88364	6.46428	3.51236	2.08486	2.70816	1.6804
Tchh	1.58791	2.32589	2.385	2.0996	3.69691	5.22771	3.0932	4.00594	2.09579	1.17915	1.93927	1.73807	2.95674	4.9714	3.03158	3.65324	1.90795	0.82781	1.73997
Tcte2	1.93871	2.26962	3.01055	2.40629	1.29219	0.730082	2.43592	1.48606	0.960624	1.05282	1.35218	1.12187	1.67742	1.48223	1.47126	1.54364	0.617574	0.466225	0.6415
Tecpr1	262.995	209.017	208.778	226.93	158.495	163.729	133.507	151.91	192.206	175.656	149.76	172.541	134.556	185.665	145.422	155.214	0.669415	0.760326	0.683975
Tef	28.8022	26.5026	24.6702	26.6583	87.3596	71.8685	49.6441	69.6241	75.1827	71.9853	57.6582	68.2754	72.7791	83.5251	118.764	91.6894	2.61172	2.56113	3.43943
Tenm3	0.332432	0.787866	1.09481	0.738369	2.18947	0.447508	7.53955	3.39218	2.92533	6.82173	8.14815	5.96507	1.81957	0.895552	5.17144	2.62885	4.59415	8.07871	3.56035
Tes	32.0884	34.1933	32.4118	32.8978	46.1565	32.8729	38.045	39.0248	56.9111	40.2355	48.9765	48.7077	32.0397	31.2177	27.1496	30.1357	1.18624	1.48057	0.916038
Tex30	3.6373	4.25779	5.19997	4.36502	7.57318	6.8263	7.5782	7.32589	4.2788	3.03194	4.80354	4.03809	6.36825	4.84789	4.23525	5.15046	1.67832	0.925103	1.17994
Tfpi2	6.40673	6.92119	7.42849	6.9188	10.5522	8.59505	11.1739	10.107	9.47436	9.09562	14.0368	10.8689	10.064	7.93565	6.50886	8.1695	1.46081	1.57093	1.18077
Tfrc	8.3084	11.7603	9.98936	10.0194	13.1363	15.5417	20.2598	16.3126	9.36524	11.2853	9.50028	10.0503	9.72291	11.7645	10.1645	10.5506	1.62811	1.00309	1.05303
Tgfb2	39.0865	22.5451	28.9314	30.1877	25.5188	32.7082	18.9068	25.7113	12.9672	16.8226	15.6202	15.1367	16.0911	20.9969	30.5824	22.5568	0.851714	0.501419	0.747219
Tgfb3	15.0104	22.639	18.3756	18.675	16.7614	15.7771	24.2423	18.9269	18.6867	37.1612	49.0485	34.9655	20.6966	18.5576	30.0028	23.0857	1.01349	1.87231	1.23618
Tgfbi	2.25258	3.01987	2.77597	2.68281	3.51745	3.60291	9.70469	5.60835	25.4758	25.9602	41.3444	30.9268	5.25951	1.85276	10.8332	5.98182	2.09048	11.5278	2.22969
Tgif1	12.1487	15.5679	13.9772	13.8979	16.546	18.7913	21.6131	18.9835	23.795	22.8862	42.9644	29.8819	12.3384	13.8333	16.7624	14.3114	1.36592	2.15009	1.02975
Tgif2	4.91241	6.96551	4.55128	5.4764	3.66102	3.95614	6.72575	4.78097	6.36727	7.66392	14.0851	9.3721	4.1792	4.65401	6.86551	5.23291	0.873013	1.71136	0.955538
Thbs1	13.0718	48.0164	30.4565	30.5149	106.49	71.7974	273.818	150.702	147.485	197.764	385.664	243.638	60.1564	37.5164	183.226	93.6329	4.93863	7.98422	3.06843
Thbs2	6.11133	6.86492	5.63004	6.2021	10.1215	4.85095	17.6695	10.8806	21.6992	48.4676	80.2891	50.152	10.4336	7.07108	24.9206	14.1418	1.75435	8.08629	2.28016
Thbs3	1.6433	2.43842	2.85416	2.31196	2.62017	1.38942	6.68894	3.56618	8.60116	16.6331	13.7166	12.9836	3.75276	3.02611	9.89697	5.55861	1.54249	5.61585	2.40429
Thbs4	1.05249	1.01294	0.527907	0.864446	1.07684	0.612343	3.71183	1.80034	5.91606	13.1802	37.3246	18.807	10.9738	4.38472	46.988	20.7822	2.08265	21.7561	24.041
Thg1l	2.76954	1.96952	2.20907	2.31604	4.34295	5.10997	3.71183	4.38825	2.55422	2.04238	3.14902	2.58187	1.44999	2.0689	1.87248	1.79712	1.89472	1.11478	0.775945
Thoc1	20.2724	17.0684	25.9017	21.0808	28.6414	38.5479	28.766	31.9851	26.9384	25.1181	16.5453	22.8673	30.1067	24.4552	19.7047	24.7555	1.51726	1.08474	1.17431
Thop1	12.4441	10.785	8.91417	10.7144	19.9557	13.7049	20.1439	17.9348	13.0763	13.7276	14.3215	13.7085	8.01714	13.5554	11.7694	11.114	1.6739	1.27944	1.03729
Thra	136.956	134.5	106.733	126.063	82.478	87.8332	77.9077	82.7396	86.7524	110.725	102.346	99.9411	78.6633	106.126	96.6953	93.8282	0.656336	0.792787	0.744296
Thrb	0.480136	0.919161	0.449713	0.616337	0.646144	0.423961	0.81204	0.627382	0.567682	3.07405	1.8681	1.83661	0.909835	0.802918	1.47126	1.06134	1.01792	2.97988	1.72201
Thyn1	3.80346	2.62599	2.385	2.93815	5.67093	6.28737	7.1529	6.3704	3.97318	4.04256	4.09192	4.03589	4.54878	4.23034	4.77022	4.51645	2.16817	1.37361	1.53717
Tifa	6.99755	7.63393	6.09919	6.91022	7.82441	7.29992	8.39014	7.83816	10.9588	11.2853	22.7185	14.9875	13.1344	11.7027	10.9223	11.9198	1.13428	2.16889	1.72495
Timm10	3.54498	3.18868	2.22862	2.98743	4.37884	5.65157	5.25838	5.09626	2.77252	3.22143	1.90369	2.63255	5.14579	3.61278	3.6557	4.13809	1.7059	0.881209	1.38517
Timm23	3.50165	3.69445	2.57461	3.2569	4.59868	2.73363	3.92112	3.75114	4.08985	4.84257	4.16469	4.3657	5.05548	4.65983	5.04948	4.9216	1.15175	1.34045	1.51113
Timm8a1	2.7622	2.18586	3.23759	2.72855	4.18729	3.34864	5.07497	4.20363	2.61229	2.88159	2.76547	2.75312	2.39574	3.27756	3.42781	3.0337	1.54061	1.009	1.11184
Timp1	0.44321	0.356471	0.351971	0.383884	21.4273	3.13196	76.9026	33.8206	4.43161	10.9063	13.2185	9.5188	7.1927	2.0689	24.2965	11.186	88.1011	24.796	29.1391
Timp2	71.6177	72.3808	87.7724	77.257	51.6837	43.799	98.3608	64.6145	118.538	179.279	189.505	162.441	62.4307	59.7483	125.049	82.4093	0.836358	2.1026	1.06669
Tiparp	18.9984	30.9293	30.3392	26.7556	27.0263	27.6217	40.4424	31.6968	32.2213	34.7399	50.5785	39.1799	34.5416	24.9492	43.0203	34.1704	1.18468	1.46436	1.27713
Tk1	1.25558	1.95076	0.97752	1.39462	1.36397	2.56681	4.02113	2.65064	2.59788	3.34776	9.07327	5.0063	1.62057	1.66749	2.54119	1.94308	1.90062	3.58973	1.39327
Tlcd2	0.923246	1.05046	0.684294	0.886	1.22041	1.01266	1.54872	1.2606	1.13681	1.81078	2.18983	1.71247	2.87145	2.13101	1.3821	2.12819	1.4228	1.93281	2.40202
Tll1	1.03402	1.55688	1.40758	1.33283	4.27117	2.68455	4.44644	3.80072	3.90769	4.58997	7.65002	5.38256	1.99015	1.91451	2.22913	2.0446	2.85162	4.03845	1.53403
Tlr4	14.9366	12.3793	18.7079	15.3413	20.2069	23.595	23.0824	22.2948	17.7698	18.3175	22.3094	19.4656	20.924	17.1063	17.3865	18.4723	1.45325	1.26884	1.20409
Tma16	5.3728	4.52038	5.78643	5.22654	6.71178	9.23085	9.00877	8.31713	5.93788	5.79007	4.96365	5.56387	7.70442	4.94052	4.19067	5.61187	1.59133	1.06454	1.07373
Tmc8	48.2802	38.4135	38.9603	41.8847	32.4818	25.0784	26.4462	28.0021	45.5159	33.919	28.3938	35.9429	33.0632	36.868	26.4809	32.1374	0.668553	0.85814	0.767282
Tmem107	0.960172	1.35056	0.879778	1.0635	2.22536	2.23714	3.40251	2.62167	1.79017	1.93711	2.59751	2.10826	2.38816	1.66749	2.987	2.34755	2.46513	1.98238	2.20737
Tmem119	0.31397	0.637816	1.46623	0.806005	0.682036	0.565247	3.6345	1.62726	2.92533	8.19028	7.57886	6.23149	0.398109	1.01906	5.75099	2.38939	2.01892	7.73133	2.96448
Tmem140	204.864	157.047	138.168	166.693	125.405	113.642	83.0886	107.379	134.233	125.021	90.0557	116.437	149.907	153.369	102.491	135.256	0.644169	0.698509	0.811406
Tmem14a	2.21565	1.96952	2.05268	2.07928	1.97412	2.14295	1.70131	1.93946	1.04794	0.821224	1.77915	1.2161	1.79114	2.22329	1.73874	1.91772	0.932754	0.584867	0.9223
Tmem150a	7.82836	6.15219	5.86463	6.61506	10.1932	5.53384	8.62214	8.11639	10.1292	10.5484	9.10881	9.9288	8.01714	6.66966	8.51498	7.73393	1.22696	1.50094	1.16914
Tmem158	8.69613	8.14035	6.1383	7.65826	7.17837	6.9938	9.12476	7.76564	9.99828	11.3906	15.7447	12.3779	4.34977	5.55807	5.92931	5.27905	1.01402	1.61628	0.689328
Tmem170	11.8164	12.2668	12.5111	12.1981	8.64991	9.93728	9.27941	9.28887	10.9151	9.51671	8.8242	9.752	6.39668	8.52233	7.89086	7.60329	0.761501	0.799469	0.623318
Tmem173	44.4034	43.9275	40.8953	43.0754	66.3273	59.2228	59.8903	61.8135	51.9994	60.9948	79.5593	64.1845	61.4925	47.5517	49.752	52.9321	1.43501	1.49005	1.22882
Tmem176a	8.69612	10.5599	9.24649	9.50084	11.593	13.1162	18.3654	14.3582	20.8478	19.7071	34.8695	25.1415	12.3668	10.0971	22.4241	14.9627	1.51126	2.64624	1.57488
Tmem176b	22.3772	24.177	23.6146	23.3896	25.6625	26.5856	33.135	28.461	45.3193	51.2254	67.0162	54.5203	28.4294	25.4433	38.9189	30.9305	1.21682	2.33096	1.32241
Tmem182	38.4214	43.8524	33.4083	38.5607	24.5139	20.0393	14.8857	19.813	13.6876	29.2658	19.9077	20.9537	37.2424	40.5424	23.9844	33.9231	0.513812	0.543395	0.879732
Tmem184c	3.52652	4.05147	4.86765	4.14855	6.02985	5.08643	6.99825	6.03818	4.16965	4.69524	4.99923	4.62137	6.76626	3.70542	5.70641	5.3927	1.45549	1.11397	1.2999
Tmem2	63.6045	60.6765	66.2681	63.5164	70.8137	70.2664	68.9755	70.0185	91.4232	82.871	119.403	97.8991	66.4958	64.3491	65.0436	65.2962	1.10237	1.54132	1.02802
Tmem204	366.869	346.22	295.966	336.352	279.993	228.436	186.939	231.789	280.644	286.446	184.079	250.39	310.54	332.867	216.173	286.527	0.689128	0.744428	0.851866
Tmem240	2.51106	2.08205	2.4241	2.33907	2.58428	2.82584	2.01062	2.47358	2.92533	4.2531	1.56567	2.9147	0.824548	1.54398	1.42668	1.26507	1.05751	1.24609	0.540843
Tmem245	131.382	140.392	139.264	137.013	114.565	94.168	99.5207	102.751	91.0752	100.367	81.9788	91.1403	130.917	115.483	91.8362	112.745	0.74994	0.665196	0.822883
Tmem252	8.14225	9.80967	8.87507	8.94233	25.6983	25.2198	37.272	29.3967	39.6436	27.3288	56.2181	41.0635	29.4244	22.6025	29.1112	27.046	3.28736	4.59204	3.0245
Tmem254a	0.766766	0.304694	0.706939	0.5928	1.0999	1.4541	0.925385	1.1598	1.52997	1.55114	2.17631	1.75247	1.78281	1.58514	1.10608	1.49134	1.95647	2.95627	2.51576
Tmem254b	3.49142	1.41114	1.27288	2.05848	3.74525	4.25231	4.39269	4.13008	3.85703	4.42758	7.36633	5.21698	10.5702	5.70696	1.12894	5.80203	2.00638	2.53438	2.8186
Tmem254c	7.68762	3.63003	3.06397	4.79387	3.37427	1.14631	4.27085	2.93048	9.85068	7.64379	13.8876	10.4607	4.39214	12.6861	3.38243	6.82022	0.611296	2.1821	1.4227
Tmem255a	4.24657	5.34565	4.80902	4.80041	2.04591	2.40198	2.59057	2.34615	8.20823	10.2957	15.6023	11.3687	3.83805	3.70542	5.92932	4.49093	0.48874	2.36828	0.93553
Tmem267	2.9357	2.73853	2.385	2.68641	4.70187	3.03777	5.49036	4.41	3.73305	3.68463	3.64716	3.68828	4.20763	3.8598	2.00622	3.35788	1.6416	1.37294	1.24995
Tmem33	31.9779	33.4803	39.996	35.1514	45.3309	34.0736	46.6673	42.0239	45.5377	40.6143	39.1214	41.7578	94.3856	40.7895	42.2179	59.131	1.19551	1.18794	1.68218
Tmem45a	0.221655	0.337714	0.586552	0.381974	1.68699	0.565247	5.29704	2.51643	1.96481	3.95834	4.76796	3.5637	3.0136	0.555897	4.19067	2.58672	6.58796	9.32971	6.77199
Tmem51	0.997097	2.02579	2.01358	1.67882	2.44071	3.69711	5.60635	3.91472	5.63226	3.5583	11.4394	6.87665	1.3647	1.29696	2.40745	1.6897	2.33183	4.09612	1.00648
Tmem86a	32.0517	26.8404	19.2748	26.0556	18.7354	20.2041	14.499	17.8128	24.1005	27.792	27.86	26.5842	15.295	30.7233	20.418	22.1454	0.683646	1.02028	0.849929
Tmppe	7.2642	7.1826	7.45953	7.30211	8.50635	6.28736	5.52902	6.77424	6.98573	5.77362	5.59012	6.11649	3.61061	4.6434	6.70851	4.98751	0.92771	0.837633	0.683023
Tmsb10	124.15	135.538	109.19	122.959	154.48	146.719	182.211	161.137	178.308	195.823	293.64	222.59	138.318	139.999	140.298	139.538	1.31049	1.81028	1.13483
Tnc	3.06494	3.48878	4.82856	3.79409	79.3191	42.7625	177.579	99.8869	16.7001	34.2768	90.5155	47.1641	10.5189	4.84789	53.7641	23.0436	26.3269	12.4309	6.07355
Tnfaip2	13.958	11.0851	15.1306	13.3912	19.1302	15.5416	40.713	25.1283	37.2206	42.5932	50.1156	43.3098	15.0107	14.1729	36.6007	21.9281	1.87647	3.23419	1.6375
Tnfaip3	32.5135	46.0088	33.3888	37.3037	40.0544	49.0973	73.5778	54.2432	75.141	80.914	187.279	114.445	57.9664	55.9813	73.6466	62.5314	1.4541	3.06792	1.67628
Tnfaip8l1	16.469	14.0674	11.9051	14.1472	13.8901	14.4349	14.267	14.1973	15.9579	19.1386	29.4968	21.5311	9.83661	14.7287	15.9599	13.5084	1.00355	1.52194	0.954849
Tnfrsf12a	12.3702	13.5609	12.4915	12.8075	30.041	24.0188	37.4265	30.4954	15.565	18.4437	24.5508	19.5198	9.83662	10.7455	18.6348	13.0723	2.38105	1.52409	1.02067
Tnfrsf21	55.2781	63.3778	43.769	54.1416	35.0301	36.2637	24.0876	31.7938	31.5446	38.256	42.7329	37.5112	31.8124	52.4612	32.4993	38.9243	0.587234	0.692834	0.718935
Tnfrsf23	7.83994	8.21662	9.0598	8.37212	18.5889	14.5932	19.4563	17.5461	13.7699	12.6315	17.3347	14.5787	10.521	8.96145	10.0376	9.84002	2.09578	1.74134	1.17533
Tnfsf10	132.897	102.541	111.269	115.569	89.4774	116.585	75.7038	93.9221	65.7303	77.291	72.7456	71.9223	128.159	136.48	100.663	121.767	0.812693	0.622332	1.05363
Tnfsf13	7.62182	6.55743	7.40594	7.19506	5.85164	5.78088	4.02524	5.21925	6.43013	5.24999	3.77419	5.15144	3.30301	4.62096	5.34411	4.42269	0.725394	0.715968	0.614684
Tnip1	41.8921	36.7064	33.6427	37.4137	41.5621	46.4835	40.9064	42.984	43.4857	48.341	76.57	56.1322	28.8558	40.141	37.5815	35.5261	1.14888	1.50031	0.949547
Tnni3	10.524	16.0555	8.85552	11.8117	6.92713	5.15707	9.24075	7.10832	6.13435	8.99035	4.64342	6.58937	10.3199	10.1897	14.2659	11.5918	0.601804	0.55787	0.981388
Tns3	14.0134	17.7999	18.3756	16.7296	23.9037	21.2402	38.3159	27.8199	28.2046	31.287	49.3509	36.2808	14.9539	15.9947	27.7292	19.5593	1.66291	2.16866	1.16914
Tnxb	16.4507	27.6466	30.9847	25.0273	31.3691	9.93729	83.5906	41.6323	61.4743	150.4	43.7078	85.194	23.5397	17.199	78.9512	39.8966	1.66347	3.40404	1.59412
Top1mt	3.36035	2.47594	3.0692	2.9685	6.2093	6.47575	4.13713	5.60739	3.51475	3.51619	3.09565	3.37553	1.50685	3.89068	2.76409	2.72054	1.88897	1.13712	0.916471
Top2a	3.63729	7.95279	7.42849	6.33952	5.3838	6.68768	11.6766	7.91603	9.01593	13.896	46.1131	23.0083	7.90343	4.87877	6.19679	6.32633	1.24868	3.62935	0.997919
Tox3	4.39428	4.07023	4.78946	4.41799	3.48156	2.94358	3.44118	3.28877	3.38376	2.21082	2.11717	2.57058	2.61559	3.61278	3.92319	3.38385	0.744405	0.581845	0.765926
Tpi1	58.1681	64.4526	50.8057	57.8088	103.977	101.488	122.658	109.374	65.8888	78.4488	95.6769	80.0048	64.9904	63.7669	70.9722	66.5765	1.892	1.38396	1.15167
Tppp	47.5052	58.6513	59.3099	55.1555	39.1576	25.2434	33.7536	32.7182	38.5302	46.0251	48.3191	44.2915	73.9445	33.4406	38.5177	48.6343	0.5932	0.803029	0.881767
Tpst1	117.536	112.534	97.764	109.278	89.1549	71.4922	79.0683	79.9051	56.1703	78.978	66.5904	67.2462	104.734	89.2064	87.199	93.7131	0.73121	0.615368	0.857566
Tpx2	2.16026	5.51448	4.00752	3.89409	4.05582	3.93258	7.07558	5.02133	5.95971	9.05351	25.2091	13.4074	5.00364	4.26121	3.70029	4.32171	1.28947	3.44303	1.10981
Traf1	6.01901	5.19561	6.56837	5.92766	7.21426	7.74733	9.20208	8.05456	14.7572	8.59032	14.3215	12.5563	4.88993	5.80509	5.88473	5.52658	1.35881	2.11826	0.932338
Traf4	10.7086	12.4168	8.54275	10.556	7.96799	5.29836	8.35148	7.20594	10.7842	14.2961	17.4348	14.1717	8.98376	9.57218	11.1898	9.91525	0.682636	1.34252	0.939295
Trdn	1.34789	2.64474	2.73688	2.24317	0.574362	0.706534	1.70131	0.994069	0.982454	1.51602	0.69393	1.06413	2.35973	2.50119	2.54119	2.46737	0.443154	0.474389	1.09995
Trf	2.74656	3.54249	2.62167	2.97024	3.29618	1.00596	7.40277	3.90164	6.48872	19.8944	12.8707	13.0846	6.28227	2.81757	13.194	7.43128	1.31358	4.40524	2.50191
Trib1	65.4878	70.1295	74.7917	70.1363	80.0739	91.5783	126.623	99.4251	125.066	122.307	180.222	142.532	90.121	86.3957	115.687	97.4012	1.4176	2.03221	1.38874
Tril	65.5804	61.0895	47.6786	58.1162	42.4237	42.1742	32.787	39.1283	42.3941	48.8043	55.2752	48.8245	40.7392	52.1215	41.5492	44.8033	0.673277	0.84012	0.770927
Trim16	14.4566	14.4988	15.4824	14.8126	20.7812	22.7473	22.6957	22.0747	18.1846	17.4754	24.9247	20.1949	15.8068	17.0446	11.8585	14.9033	1.49027	1.36336	1.00612
Trim46	0.923246	1.08797	1.75946	1.25689	1.61521	1.78973	4.25312	2.55269	2.51056	2.42136	5.26609	3.39934	0.995123	0.926429	1.69416	1.20524	2.03095	2.70456	0.958903
Trim59	2.1418	3.07614	2.63913	2.61902	2.26126	1.50716	2.31993	2.02945	4.32246	4.84263	11.8663	7.01046	2.89988	2.9026	3.74487	3.18245	0.774888	2.67675	1.21513
Trim8	85.8342	79.1894	81.8492	82.2909	71.9264	54.631	71.2962	65.9512	74.921	74.8487	87.9742	79.248	58.7065	59.6557	48.4591	55.6071	0.801439	0.963022	0.675738
Trip13	0.57245	0.694085	0.6061	0.624212	1.18451	1.67199	2.74523	1.86724	0.938794	1.38969	2.02822	1.45223	0.767689	0.802918	1.07003	0.880212	2.99136	2.32651	1.41012
Trmo	2.71415	2.2321	2.24817	2.39814	4.52241	5.32191	3.32519	4.38984	3.14363	3.01089	2.38403	2.84618	1.93329	3.08786	1.11461	2.04525	1.83052	1.18683	0.85285
Trmt61a	3.37882	4.46412	4.67217	4.1717	6.02984	6.61703	7.38488	6.67725	3.68938	5.03211	4.28761	4.33637	4.49192	5.65071	3.78945	4.64403	1.60061	1.03947	1.11322
Trp53i11	409.575	450.495	411.544	423.871	271.772	198.978	277.559	249.436	381.445	418.751	517.895	439.364	351.287	345.047	298.324	331.553	0.588472	1.03655	0.782201
Trpm4	43.3692	34.6242	34.5419	37.5118	30.2565	33.4852	26.5622	30.1013	35.1029	31.8556	23.1989	30.0525	20.7251	32.9775	22.647	25.4499	0.80245	0.801148	0.67845
Tsku	2.84339	3.18868	2.85416	2.96208	3.7328	3.97968	9.27943	5.66397	4.40978	8.33767	7.63224	6.79323	4.77621	3.55103	6.95466	5.09397	1.91216	2.2934	1.71973
Tspan11	7.49604	7.09	6.58791	7.05798	3.15854	2.26069	3.47984	2.96636	3.49292	6.33749	5.60411	5.14484	2.92831	3.48927	8.0246	4.81406	0.420284	0.728939	0.682073
Tspan13	752.6	658.908	567.535	659.681	563.63	576.031	395.567	511.743	394.324	464.867	409.946	423.046	688.551	742.421	494.044	641.672	0.775743	0.641288	0.9727
Tspan18	154.719	128.425	123.859	135.668	99.0602	92.1662	85.3698	92.1987	145.389	141.844	177.461	154.898	114.342	128.698	103.204	115.415	0.679593	1.14175	0.850716
Tsr1	7.38525	7.57767	8.05403	7.67232	14.5002	15.8007	16.3162	15.539	8.68849	10.8642	8.80639	9.45303	9.04059	8.73847	7.66796	8.48234	2.02534	1.2321	1.10558
Ttc26	1.62484	1.4631	1.56397	1.55064	2.97908	1.90747	3.59583	2.82746	1.61553	2.02133	2.34845	1.9951	2.47344	1.91451	1.42668	1.93821	1.82342	1.28663	1.24994
Ttc27	6.8683	4.82048	6.97888	6.22255	8.7217	10.1492	8.5448	9.13857	6.35266	5.2216	6.58259	6.05228	4.43506	7.22547	5.88473	5.84842	1.46862	0.972637	0.939875
Ttc28	132.105	137.887	135.294	135.095	100.998	80.2052	85.9127	89.0386	120.654	116.7	134.331	123.895	94.0143	92.2623	104.765	97.0139	0.65908	0.917093	0.718114
Ttc30a1	2.7775	1.74633	1.34116	1.955	3.17483	3.41464	3.45489	3.34812	1.40203	2.45453	1.72472	1.86043	2.54403	2.32053	2.16236	2.34231	1.7126	0.951627	1.19811
Ttc38	12.0564	9.64089	9.32469	10.3407	7.75262	8.40666	6.45695	7.53874	5.67593	8.19028	9.01988	7.6287	5.11736	8.18267	6.95467	6.75157	0.729039	0.737738	0.652914
Ttc39c	0.720154	0.619059	0.664745	0.667986	0.861492	0.777178	1.73997	1.12621	1.50638	2.00027	0.871835	1.4595	0.511826	0.895551	1.29294	0.900106	1.68598	2.18492	1.34749
Ttc9	10.8009	10.9163	9.52018	10.4125	28.1748	33.697	38.3933	33.4217	20.3021	19.5386	36.4352	25.4253	14.9254	11.9497	12.1706	13.0152	3.20978	2.44181	1.24997
Ttn	3.47113	4.20152	3.40153	3.69139	1.54343	2.33133	2.62924	2.168	2.92533	2.27398	1.79694	2.33208	5.74281	4.26122	4.36899	4.79101	0.587312	0.631762	1.29789
Ttyh3	85.1854	87.0681	64.0787	78.7774	57.2825	44.9531	54.9411	52.3922	82.4281	83.4623	134.026	99.9721	45.8561	70.5246	64.9096	60.4301	0.665067	1.26905	0.767099
Tuba1c	22.2673	38.2196	27.5765	29.3545	79.5868	46.5641	102.424	76.1916	43.917	47.1624	75.1476	55.409	38.5194	29.3835	43.9639	37.2889	2.59557	1.88758	1.2703
Tubb2b	14.376	16.7325	16.1293	15.7459	25.9705	26.0718	27.3028	26.4484	22.014	20.5564	20.4392	21.0032	13.8078	14.7936	21.1613	16.5876	1.6797	1.33388	1.05345
Tubb5	261.854	263.271	228.541	251.222	379.983	314.795	421.705	372.161	303.462	304.108	349.373	318.981	270.788	282.749	268.371	273.969	1.4814	1.26972	1.09055
Tubb6	10.7271	17.5936	12.3547	13.5585	110.115	96.8758	147.928	118.306	34.7536	41.9406	74.916	50.5367	17.7684	20.1941	30.092	22.6848	8.72564	3.72732	1.67311
Twsg1	26.679	32.0359	30.8475	29.8541	34.4558	32.967	39.4372	35.62	31.0425	49.0149	53.4428	44.5001	31.9546	32.5451	44.5806	36.3601	1.19313	1.49058	1.21793
Txlnb	8.5115	10.3911	9.36379	9.42213	8.79348	8.21829	5.72234	7.57804	6.24351	6.75858	4.55447	5.85219	7.50542	9.57217	7.84627	8.30795	0.804281	0.621111	0.881749
Txndc5	48.9268	41.5083	41.0704	43.8352	67.1164	50.9819	81.8524	66.6502	61.866	68.3646	65.4162	65.2156	43.6671	46.4405	55.191	48.4329	1.52047	1.48775	1.10489
Txnip	2051.41	1881.35	1667.96	1866.91	1372.97	1262.51	1113.68	1249.72	1614.24	1344.12	951.484	1303.28	1710.06	1808.3	1460.5	1659.62	0.669407	0.698097	0.888968
Txnrd1	57.1244	58.4829	55.2241	56.9438	79.2842	87.9029	106.673	91.2867	58.1558	68.4056	98.4879	75.0164	69.0533	55.5489	64.954	63.1854	1.6031	1.31738	1.10961
Tymp	2.14614	2.55133	2.69361	2.46369	3.25407	2.35303	2.4288	2.67863	2.02664	2.99659	1.48118	2.16814	1.59285	2.09655	0.870579	1.51999	1.08724	0.880035	0.616957
Tyms	6.97908	7.93902	7.38939	7.43583	13.0646	12.1508	17.0122	14.0759	8.81946	12.0643	15.4245	12.1028	8.78473	9.07812	8.91621	8.92635	1.89298	1.62763	1.20045
Ubash3b	5.33588	7.2213	6.72475	6.42731	9.00882	10.4082	8.93143	9.44948	6.92024	9.53777	6.60039	7.68613	8.21616	6.54616	7.84628	7.5362	1.47021	1.19586	1.17253
Ube2c	0.387821	1.91325	0.899326	1.0668	1.07684	0.518152	2.43592	1.34364	1.83383	3.78991	10.9235	5.51575	1.33627	0.957307	1.07003	1.1212	1.2595	5.17037	1.051
Ubtd1	20.2539	21.0447	17.0268	19.4418	27.9954	22.347	29.0753	26.4726	25.2139	29.6448	40.1533	31.6707	14.101	20.5955	23.182	19.2928	1.36163	1.629	0.992338
Uchl1	9.91465	9.22821	9.7548	9.63255	23.3654	15.8007	21.5358	20.234	12.6616	14.7592	19.3205	15.5804	17.7967	13.6171	11.9031	14.439	2.10058	1.61748	1.49898
Uchl3	2.01256	2.58848	2.61959	2.40688	3.52189	4.10266	4.4851	4.03655	3.47108	2.89686	2.5144	2.96078	2.13229	2.69728	2.76409	2.53122	1.67709	1.23013	1.05166
Uchl4	2.27104	3.47002	3.16694	2.96933	5.55882	6.14084	5.4517	5.71712	4.10416	2.93542	3.46341	3.501	4.69092	4.46653	3.2099	4.12245	1.92539	1.17905	1.38834
Uchl5	8.54843	8.89061	8.93372	8.79092	12.598	15.0471	11.5219	13.0557	9.73632	10.1905	8.05921	9.32868	8.10243	10.0353	8.55956	8.8991	1.48513	1.06117	1.01231
Ufm1	26.7072	28.8568	28.1225	27.8955	38.0369	40.1706	43.3768	40.5281	33.1666	29.0046	28.1825	30.1179	38.1521	35.4309	31.2905	34.9578	1.45285	1.07967	1.25317
Ugdh	19.9955	19.5255	18.8643	19.4618	27.9596	26.5151	53.9751	36.1499	25.2575	33.0135	23.0922	27.1211	25.4159	19.8235	31.6078	25.6157	1.85748	1.39356	1.31621
Uhrf1	4.01675	4.43696	4.2421	4.23194	9.48105	9.77243	14.3788	11.2108	5.85952	6.27433	14.2099	8.78125	4.40663	5.80509	7.16226	5.79133	2.64909	2.075	1.36848
Uhrf1bp1l	15.1213	19.019	19.5485	17.8963	26.775	25.2668	34.7201	28.9206	23.0308	23.0337	26.2589	24.1078	27.5195	18.434	27.2834	24.4123	1.61601	1.34709	1.3641
Ulk1	83.7094	65.0086	58.7623	69.1601	56.9958	45.1885	40.2489	47.4777	63.3507	66.5118	66.2173	65.3599	47.1926	58.7914	51.8026	52.5955	0.68649	0.945053	0.76049
Unc13a	0.941709	0.806623	0.723391	0.823908	1.43575	0.5417	0.966695	0.981382	2.4669	2.90562	1.6902	2.35424	1.848	1.82188	1.11461	1.59483	1.19113	2.85741	1.93569
Unc45bos	5.52051	4.70794	6.76384	5.6641	5.31202	4.02678	3.36385	4.23422	3.42742	3.70568	2.57972	3.23761	4.06548	3.39664	4.54732	4.00315	0.747554	0.571602	0.706758
Ung	1.44021	0.994186	1.173	1.20247	1.86645	2.21359	3.59583	2.55862	2.0303	2.00027	2.17054	2.06704	1.47842	2.19241	1.51584	1.72889	2.12781	1.719	1.43779
Upp1	9.67467	8.14035	7.64351	8.48618	30.5077	27.6688	36.8467	31.6744	27.7244	19.7912	36.5772	28.0309	21.0946	17.6312	14.1767	17.6342	3.73247	3.30313	2.07799
Ust	0.517062	0.694085	0.508358	0.573168	0.78971	0.306222	1.73997	0.945301	1.28808	2.04238	1.26323	1.53123	0.597114	0.494142	2.18455	1.09194	1.64925	2.67152	1.90509
Vash1	65.9312	79.377	62.2813	69.1965	48.1663	46.0361	48.3299	47.5108	68.9832	80.9966	145.384	98.4546	41.5068	59.0999	56.3499	52.3189	0.686606	1.42283	0.756091
Vasn	2.56645	5.92711	2.85417	3.78258	9.04472	3.62646	21.1879	11.2864	7.46599	12.9275	17.8618	12.7518	3.86648	4.10682	15.425	7.79943	2.98378	3.37118	2.06194
Vav2	3.5819	4.33283	4.47669	4.13047	4.63008	4.45063	5.87701	4.98591	6.04705	8.82194	8.98431	7.9511	2.78617	3.11874	5.84014	3.91502	1.2071	1.92499	0.947837
Vcam1	39.4922	43.9652	48.6558	44.0377	51.4324	58.3047	93.1799	67.639	74.9212	79.0181	160.665	104.868	70.7605	61.0146	84.4806	72.0852	1.53593	2.38132	1.6369
Vcan	2.4372	3.95769	6.19695	4.19728	14.3925	2.73165	54.5545	23.8929	15.9142	35.7505	25.3872	25.684	17.2282	6.60791	40.7467	21.5276	5.69247	6.11919	5.12894
Vegfc	104.961	95.958	122.256	107.725	85.0625	77.5432	89.7388	84.1148	64.6389	81.8598	69.5256	72.0081	77.2708	78.3984	102.134	85.9344	0.780829	0.668444	0.79772
Vegfd	0.258581	0.41274	0.547455	0.406259	1.79467	0.75363	3.01588	1.85473	0.655003	2.69507	2.29508	1.88172	0.454968	0.339754	1.69416	0.829627	4.56538	4.63182	2.04212
Vgll3	0.498599	1.38807	1.54442	1.1437	2.65606	1.0833	6.99825	3.5792	1.89932	3.95834	4.99923	3.61896	0.73926	0.833796	2.85325	1.47544	3.1295	3.16427	1.29006
Vim	876.8	960.795	876.226	904.607	1576.92	1470.39	2023.94	1690.42	1641.59	1822.51	3066.05	2176.72	1023.22	1126.04	1407.83	1185.7	1.86868	2.40626	1.31073
Vmac	17.0044	14.1049	12.6089	14.5727	12.9569	12.0802	10.8646	11.9672	9.29971	9.68513	10.1051	9.69665	9.58077	13.7098	12.973	12.0879	0.821207	0.665397	0.829485
Vmp1	22.1925	19.3379	20.4673	20.6659	35.7837	43.1868	36.2281	38.3995	29.3398	29.6027	32.5746	30.5057	32.2957	28.6853	25.8122	28.9311	1.85811	1.47614	1.39994
Vrk2	2.51106	1.91325	3.28423	2.56951	3.51745	4.2858	4.29178	4.03168	3.27462	2.21082	3.14902	2.87815	4.03705	2.59382	2.76409	3.13165	1.56904	1.12012	1.21877
Vstm4	2.25258	3.37624	1.75946	2.46276	1.86645	1.34233	2.59057	1.93312	2.83801	4.10572	7.38316	4.77563	2.55873	2.65558	3.47738	2.89723	0.784939	1.93914	1.17642
Vstm5	1.73561	1.06921	2.16997	1.65826	2.33304	2.1194	2.47458	2.30901	2.44507	2.10555	3.84285	2.79782	1.76271	1.57486	1.69416	1.67724	1.39242	1.6872	1.01145
Vwa1	203.941	184.844	156.856	181.88	269.759	256.695	264.538	263.664	311.101	267.413	320.781	299.765	273.205	261.626	188.219	241.017	1.44966	1.64814	1.32514
Vwf	230.719	286.911	282.106	266.579	236.916	178.656	422.05	279.207	530.11	579.894	988.422	699.475	229.902	216.395	296.645	247.647	1.04737	2.6239	0.928984
Wdhd1	3.56344	2.26962	2.93236	2.92181	4.88133	5.98125	4.63975	5.16744	2.37958	3.01089	3.3625	2.91766	4.74778	4.87876	3.4328	4.35311	1.76858	0.99858	1.48987
Wdr12	4.94816	5.08131	5.53229	5.18725	7.32194	9.76913	8.38599	8.49235	5.95972	6.64834	5.37015	5.99274	8.25244	6.63879	6.77634	7.22252	1.63716	1.15528	1.39236
Wdr46	12.0195	11.7228	10.7713	11.5045	15.5052	17.4726	18.5974	17.1917	9.49619	12.8644	8.61071	10.3238	7.16427	12.2276	9.31743	9.56977	1.49434	0.897365	0.831826
Wdr55	5.37281	5.49571	5.55184	5.47345	10.588	7.98281	9.47273	9.34785	5.76324	5.85324	4.37657	5.33102	5.0605	5.00228	4.01235	4.69171	1.70785	0.973977	0.857175
Wdr60	2.69569	3.41376	3.14739	3.08561	4.70187	4.85095	4.75575	4.76952	3.36194	4.37943	3.23797	3.65978	2.35973	2.87172	3.03158	2.75434	1.54573	1.18608	0.89264
Wdsub1	31.8672	29.9164	25.3348	29.0395	26.7751	24.2779	20.0666	23.7065	20.6514	21.7493	16.1539	19.5182	28.1166	28.0679	23.182	26.4555	0.816356	0.672127	0.911019
Wfdc1	2.36335	2.10081	2.24817	2.23744	1.97412	2.02521	2.70657	2.2353	4.40978	4.16888	3.45146	4.01004	3.04203	2.03802	3.03158	2.70388	0.999042	1.79224	1.20847
Wisp2	1.08941	1.25678	0.97752	1.1079	3.51745	0.471056	7.88751	3.95867	4.43161	13.7065	28.4294	15.5225	6.08396	3.73629	13.8646	7.89495	3.57312	14.0107	7.12603
Wls	19.8662	16.8808	18.3952	18.3807	19.9916	19.9922	28.186	22.7233	23.9696	28.4025	40.8292	31.0671	26.8942	26.9871	24.876	26.2524	1.23625	1.6902	1.42826
Wnt9b	3.32342	4.40784	3.98797	3.90641	3.05086	2.35488	3.90514	3.10363	3.88586	3.57936	7.02735	4.83086	0.966694	2.68645	3.34364	2.33226	0.794496	1.23665	0.597034
Xdh	569.396	713.398	561.821	614.872	610.081	413.735	371.289	465.035	581.728	385.128	289.683	418.846	477.981	447.633	348.575	424.73	0.756312	0.681193	0.690761
Xntrpc	8.08138	7.13036	9.91734	8.37636	7.03709	5.38983	6.6441	6.35701	9.53831	5.71943	4.38707	6.54827	6.56991	4.45642	4.63352	5.21995	0.758922	0.781756	0.623176
Xrcc5	0.849394	1.16299	1.44668	1.15302	1.61521	2.75519	3.86648	2.74563	1.92115	1.83184	1.97485	1.90928	1.10884	0.895551	1.33752	1.11397	2.38125	1.65589	0.966132
Ypel2	31.4794	26.9342	36.5165	31.6434	23.8678	36.1224	30.3898	30.1267	48.07	42.0458	68.2979	52.8046	32.2104	29.0868	29.3341	30.2104	0.952069	1.66874	0.954716
Yy2	5.8206	3.21374	2.9683	4.00088	7.02718	6.72021	3.79974	5.84904	4.75032	3.92973	3.84502	4.17502	10.0511	5.76852	5.59849	7.13937	1.46194	1.04353	1.78445
Zbp1	0.88632	0.956674	0.703842	0.848945	2.15358	0.871369	1.66264	1.56253	1.13526	1.36864	3.41588	1.97326	1.848	0.988184	1.15919	1.33179	1.84055	2.32437	1.56876
Zc3h12a	17.5214	26.5591	19.0207	21.0337	17.4074	20.0628	36.1895	24.5532	28.5102	29.0342	48.7995	35.448	26.7236	30.816	36.3778	31.3058	1.16733	1.68529	1.48836
Zc3hav1l	1.40328	2.11957	2.28726	1.9367	2.0818	2.30779	2.6679	2.3525	2.85984	2.73718	3.30914	2.96872	2.55873	2.09978	2.85325	2.50392	1.21469	1.53287	1.29288
Zdhhc13	2.9357	2.25086	3.59701	2.92786	4.5583	4.05032	4.75574	4.45479	2.85984	2.37925	2.84658	2.69522	2.10386	3.5819	3.16532	2.95036	1.52152	0.920545	1.00769
Zfand1	3.72571	2.16857	2.06838	2.65422	3.90665	7.48192	3.24786	4.87881	4.56129	3.43198	2.93636	3.64321	3.32008	4.26078	4.70833	4.0964	1.83813	1.37261	1.54335
Zfp13	5.50205	3.95769	5.19996	4.88657	6.02984	5.4161	4.67842	5.37479	4.16964	6.40065	3.52263	4.69764	1.79114	3.79805	3.47738	3.02219	1.09991	0.961338	0.618469
Zfp184	2.01256	1.31304	1.72036	1.68199	1.14862	0.96556	0.541393	0.885191	0.982454	1.17915	0.854045	1.00522	1.33627	1.08082	1.15919	1.19209	0.526277	0.597636	0.708741
Zfp287	12.7949	13.092	17.4959	14.4609	11.5212	15.3062	12.3725	13.0666	11.6792	10.001	7.86351	9.8479	9.3533	12.5673	11.591	11.1705	0.903582	0.681001	0.772463
Zfp3	4.76353	3.43251	4.14436	4.11347	3.338	4.45064	2.89989	3.56284	2.44507	3.60041	3.50483	3.18344	2.67245	3.61278	2.00622	2.76382	0.866141	0.773906	0.671895
Zfp385a	3.85885	4.05148	4.71126	4.2072	3.69691	2.04876	5.56769	3.77112	6.8329	9.34829	6.61818	7.59979	2.5303	2.77909	4.85938	3.38959	0.89635	1.80638	0.805665
Zfp423	18.4261	15.9992	13.5667	15.9973	17.8022	16.5542	19.2546	17.8703	20.9571	21.9809	33.7489	25.5623	17.5694	20.5954	16.272	18.1456	1.11708	1.59791	1.13429
Zfp458	1.77254	1.50061	2.03313	1.76876	3.80458	2.75519	1.97195	2.84391	2.22677	1.91606	1.36997	1.8376	2.75774	2.40856	2.76409	2.64346	1.60785	1.03892	1.49453
Zfp46	54.6134	39.2384	44.5704	46.1407	31.2615	43.3751	36.924	37.1869	97.952	47.8148	126.58	90.7823	67.9175	90.6877	50.7327	69.7793	0.805944	1.96751	1.51231
Zfp52	3.21265	3.54505	4.65262	3.80344	7.8962	8.21829	9.27941	8.46463	4.95553	4.90579	5.08819	4.98317	7.76128	4.07595	5.43893	5.75872	2.22552	1.31017	1.51408
Zfp521	26.8821	22.5265	19.744	23.0509	21.6426	20.0864	23.0051	21.578	32.5269	32.4871	55.8445	40.2862	18.8487	23.251	30.9836	24.3611	0.936105	1.74771	1.05684
Zfp563	1.92024	1.61315	2.79552	2.10964	1.61521	1.90747	1.73997	1.75422	1.50638	0.75806	1.22765	1.16403	2.16072	1.94539	1.91706	2.00772	0.831525	0.551768	0.951692
Zfp57	9.13923	7.42761	14.5637	10.3768	13.2799	14.8352	12.1405	13.4185	21.4373	17.3911	11.386	16.7381	9.09745	10.3132	10.0307	9.81378	1.29312	1.61303	0.945738
Zfp651	5.5759	8.17787	5.64959	6.46779	5.20435	5.20416	7.61687	6.00846	7.07305	11.0958	10.1407	9.43652	6.7094	6.73143	6.95466	6.7985	0.928982	1.459	1.05113
Zfp69	5.42821	5.28939	5.86463	5.52741	6.67589	6.28737	5.83834	6.2672	6.35266	6.48488	11.7063	8.18128	6.82311	6.7623	7.93544	7.17362	1.13384	1.48013	1.29783
Zfp697	7.28511	7.92773	8.22997	7.81427	15.3111	10.8085	12.4006	12.8401	14.7062	11.8801	7.42543	11.3372	12.6511	10.4742	9.36201	10.8291	1.64316	1.45084	1.38581
Zfp703	15.7674	25.9776	16.0298	19.2583	18.8789	13.8227	22.5798	18.4271	24.6244	29.7922	50.2939	34.9035	15.3519	15.9638	29.1558	20.1572	0.956843	1.81239	1.04668
Zfp719	8.16071	5.49571	8.99236	7.54959	8.25511	6.87606	7.73286	7.62134	6.0907	3.74779	4.28761	4.7087	9.0406	7.28722	8.29208	8.20663	1.0095	0.623702	1.08703
Zfp808	1.38482	0.890218	1.15778	1.14427	2.24221	1.72986	2.02897	2.00035	1.24442	1.45286	1.56515	1.42081	1.37667	1.32784	2.00622	1.57024	1.74814	1.24167	1.37226
Zfp825	2.25258	1.96952	2.0663	2.09613	2.65606	4.37999	2.55191	3.19599	2.59464	3.11616	1.70799	2.47293	3.46847	3.14962	3.16532	3.26114	1.52471	1.17976	1.55579
Zfp9	4.68968	4.07023	5.27817	4.67936	7.64496	5.55738	10.594	7.93211	6.98573	5.83218	7.66781	6.82857	6.05553	5.68158	11.5465	7.7612	1.69513	1.4593	1.6586
Zfp938	2.91724	2.32589	2.81507	2.68607	4.27117	3.86194	4.36911	4.16741	2.27043	3.36881	1.88589	2.50838	2.95674	3.14962	2.05081	2.71906	1.55149	0.933848	1.01228
Zfp939	3.45266	2.62599	3.28423	3.12096	3.44567	2.42553	2.59057	2.82059	2.88167	1.51602	1.92147	2.10639	3.09889	2.56294	3.2099	2.95724	0.903757	0.674916	0.947543
Zfp964	2.40028	2.32589	2.48275	2.40297	1.75878	1.69554	1.16001	1.53811	1.65919	2.1266	1.38776	1.72452	1.81957	2.19241	1.24836	1.75345	0.640086	0.71766	0.729699
Zfp991	4.8679	3.73098	4.28419	4.29436	8.21534	6.84726	6.38979	7.1508	3.87116	3.75218	4.82517	4.1495	8.41947	6.69514	6.35415	7.15625	1.66516	0.966269	1.66643
Zgrf1	2.1418	2.02578	1.62262	1.93007	3.3021	4.21516	2.89989	3.47238	2.59788	1.91606	2.86437	2.45944	1.50685	2.59382	2.987	2.36256	1.7991	1.27428	1.22408
Zmat3	7.99455	9.88475	10.1848	9.3547	16.4383	13.1634	15.8136	15.1384	9.51801	12.9485	20.1392	14.2019	11.8835	9.10899	11.1898	10.7274	1.61827	1.51816	1.14674
Zmynd15	11.2256	9.30325	12.902	11.1436	8.39868	8.40667	7.50088	8.10208	9.03776	10.9695	9.85604	9.95443	4.09391	7.65775	8.06918	6.60695	0.72706	0.893286	0.592891
Zxda	7.11104	7.7521	6.92126	7.26147	6.76893	1.45727	3.96351	4.06324	5.17964	7.45348	7.61302	6.74871	0.0114057	4.39854	3.33803	2.58266	0.559561	0.929387	0.355666
