# Supplementary material for: Transcriptome analysis of cardiac endothelial cells after myocardial infarction reveals temporal changes and long-term deficits
Source: Sci Rep. 2024 May 1;14:9991. doi: 10.1038/s41598-024-59155-8 (PMC11063162; doi:10.1038/s41598-024-59155-8)
Supplement: Supplementary file 5 — Supplementary Table S4. [file 41598_2024_59155_MOESM5_ESM.xlsx]

## Sheet: Sheet1
Supplementary Table S4
Day 2 post-MI Upregulated Genes
All Up Genes					Day 2 Restricted Up Genes
Gene name	Fold change	p-value			Gene name	Fold change	p-value
Sh2d5	164.855	6.37252e-09			Inhba	14.8817	0.00709484
Timp1	88.1011	9.75192e-05			Ccl2	10.4239	0.00578695
Aldh1a2	43.6573	0.000368243			Fosl1	7.79209	9.12603e-05
Lif	42.5537	0.000345433			Mt2	6.40828	0.00644608
Pdpn	32.3837	0.00227919			Ppbp	3.94352	0.00199962
Akr1b8	26.5459	7.51275e-07			Ak4	3.75959	0.00377384
Tnc	26.327	6.69196e-05			Pf4	2.87922	0.0191993
Ccl7	25.5289	0.00532996			Mettl1	2.79642	0.000207345
Lrg1	18.1978	2.71882e-09			Mt1	2.79131	0.0194107
Ptgs2	15.7459	0.00228582			Gpr35	2.76406	0.00797385
Crlf1	15.1428	0.00661221			Plau	2.74543	9.6988e-05
Inhba	14.8817	0.00709484			Hmga1b	2.69504	1.35767e-06
Inhbb	13.2171	5.19395e-07			Rrp12	2.67721	0.000319526
Ptx3	12.5553	0.0249115			Gins2	2.66518	0.00240451
Serpina3n	12.374	0.0049811			Eva1c	2.60305	0.00121816
Mmp3	11.9686	0.0106917			Gdf15	2.59038	0.00867967
Runx1	10.6003	0.00496184			Rap1gap2	2.56294	0.0241441
Ccl2	10.4239	0.00578695			Pno1	2.35724	1.74339e-06
Serpine1	10.292	1.01046e-05			Bid	2.33735	0.00108455
Csf2rb	9.08113	1.90327e-08			Ppa1	2.31282	2.33536e-06
Glipr2	9.09678	3.45211e-05			Pigw	2.30833	0.000354295
Tubb6	8.72565	6.53117e-08			Pgk1	2.2992	1.52766e-06
Csf2rb2	8.57022	1.92589e-08			Pde1a	2.285	0.034152
Il6	8.02639	5.23779e-05			Pus7	2.24327	0.000107513
Srpx2	7.98288	0.0196148			Rad54l	2.23297	0.0203348
Fosl1	7.79209	9.12603e-05			Hmga1	2.22958	0.000349206
Cxcl2	7.40161	7.83601e-06			Src	2.2253	0.00616739
Slc16a3	7.34986	1.53358e-07			Gpatch4	2.21357	0.00127139
Col6a3	7.11398	0.0383477			Chaf1b	2.2089	0.0178369
Dbp	6.99685	9.49492e-06			Ngf	2.20869	0.0492027
Selp	6.93949	0.00326938			Atic	2.20368	3.87519e-06
Car13	6.86227	7.25922e-05			Chaf1a	2.20181	0.0139821
Ch25h	6.75593	9.22934e-09			Adam8	2.19638	0.0230432
Tmem45a	6.58796	0.0161753			Apex1	2.19552	6.88406e-05
Dclk1	6.48981	0.0509822			Ltv1	2.19155	7.3358e-06
Dctd	6.47517	5.53057e-07			Polr3g	2.1827	0.0125874
Pgf	6.42728	1.17043e-06			Fhl3	2.13967	0.00102107
Mt2	6.40828	0.00644608			Adat2	2.138	0.0450183
Col3a1	6.39887	0.0491755			Nhp2	2.12788	0.000172682
Mthfd2	6.35422	7.97533e-07			Hsd17b7	2.07921	0.00548837
Clca3a1	6.18387	2.04854e-06			Eef1e1	2.07528	0.000170317
Gas7	6.11947	1.63158e-05			Dock5	2.06591	0.0114195
Ptgis	6.07996	0.0421387			Smyd5	2.0584	3.68437e-05
Plvap	6.03987	2.47923e-05			Mrps22	2.048	0.00104109
Myc	5.86188	1.82271e-05			Cisd3	2.04148	0.000362261
Ankrd1	5.84992	7.02908e-08			Tsr1	2.02534	8.02958e-06
Sgms2	5.7707	1.50794e-05			Pdss1	2.025	0.0117342
Plpp2	5.50735	5.47084e-05			Nme1	2.02003	3.78787e-05
Nr1d1	5.49565	4.6846e-06			Psmc3ip	1.95735	0.0309408
Enpp1	5.47397	0.00832772			Itga2b	1.95033	0.015894
Sele	5.29259	0.00357036			Ifitm10	1.94198	0.0318722
Basp1	5.04979	0.00778938			Angpt2	1.92709	4.53259e-05
Thbs1	4.93862	0.00333106			Mlh1	1.92707	0.00633761
Slfn4	4.81333	0.00114105			Uchl4	1.92539	0.00139602
Ms4a4d	4.67892	0.0372406			Pkm	1.90348	1.58514e-05
Etv4	4.61662	0.00168608			G0s2	1.89498	0.0431781
Vegfd	4.56538	0.0142318			Thg1l	1.89472	0.00431277
Pla2g4a	4.52918	0.0155717			Grwd1	1.89424	0.000143474
Capg	4.51999	1.07281e-08			Tpi1	1.892	1.68477e-05
Oaf	4.51528	0.000398599			Top1mt	1.88897	0.0147649
Srpx	4.46242	0.0173499			Srxn1	1.88718	0.000171065
Apln	4.44703	2.51019e-07			Rfc4	1.88571	0.00272719
Fam167a	4.39636	0.00377176			Esd	1.87516	4.34278e-07
Slit2	4.36857	0.053707			Rps2	1.87176	5.12528e-05
Mdfi	4.31523	0.000784962			Ugdh	1.85748	0.00575626
Smim3	4.25356	0.0251318			Pop1	1.85618	0.00261555
Bean1	4.24706	7.46977e-07			Gemin6	1.85584	0.00945903
Itgb3	4.17763	2.66107e-06			Mcm5	1.85522	0.00214652
Myof	4.14449	0.000402444			Pgm3	1.85279	0.000870532
Cmah	4.12006	0.000121496			Mthfd1	1.84477	0.0002895
Cxcl1	4.01505	0.00374478			Zfand1	1.83813	0.0279508
Ppbp	3.94352	0.00199962			Clcn5	1.83793	0.00698048
Slc41a2	3.9075	0.00274318			Mcm2	1.8355	0.000955132
Slc1a4	3.86653	0.000510571			Cyb561d2	1.83063	0.00179194
Loxl3	3.83134	0.0493574			Trmo	1.83052	0.02738
Cd63	3.8279	2.99357e-05			Ttc26	1.82342	0.0225502
Rian	3.81113	0.0207373			Efemp2	1.82219	0.0163086
Ak4	3.75959	0.00377384			Snrnp35	1.82005	0.0116141
Adamts4	3.75482	0.00137094			Riox2	1.8119	0.000297005
Upp1	3.73247	8.17966e-07			Nrgn	1.80763	0.0114943
Cd14	3.69098	7.45267e-05			Shq1	1.80044	0.00749262
Dbn1	3.68987	4.96113e-06			Zgrf1	1.7991	0.0173673
Gpm6b	3.67372	0.0478854			Ly75	1.79116	0.0304621
Scgb3a1	3.65211	0.000333391			Mphosph6	1.78863	0.00150455
Mmp14	3.6444	0.000239503			Itgb3bp	1.78808	0.0127764
Cadm3	3.63336	0.0212871			Fbl	1.78143	0.029209
Gsto1	3.58214	8.51284e-05			Fhl2	1.77968	0.0226764
Aebp1	3.53054	0.000235247			Gnl3	1.77876	3.11203e-05
Lyz2	3.52154	0.00420931			Armc7	1.77684	0.001826
Plaur	3.49901	1.81814e-07			Pir	1.77544	0.0108347
Nupr1	3.49502	0.00371995			Fads3	1.77421	0.000581052
Spred3	3.44657	6.54066e-06			Cdc7	1.77307	0.00693062
Lgals1	3.44059	0.00685929			Apobec1	1.77096	0.0410665
Prkar2b	3.4229	0.00191832			Gstcd	1.76491	0.00695546
Nr1d2	3.41195	3.36579e-05			Aimp2	1.76114	0.000310622
S100a6	3.35865	0.000105739			Jpt2	1.75558	2.34615e-05
Mthfd1l	3.33529	1.03421e-05			Nudcd1	1.75551	0.000915635
Kdelr3	3.33063	0.00203442			Fkbp2	1.75292	0.0363251
Lsp1	3.3249	0.0505834			Rpp30	1.75011	0.000321915
Slc2a1	3.32063	9.23062e-07			Mrpl54	1.74857	0.00760975
Galnt16	3.31534	0.0509345			Zfp808	1.74814	0.0213828
Tmem252	3.28737	6.30879e-06			Pwp1	1.74755	0.000152002
Synpo	3.27025	1.72604e-05			Psmd14	1.74737	2.20698e-05
Bmp2	3.25555	0.00372713			Scd1	1.74288	0.0192227
Gtse1	3.22298	0.000711496			Nabp1	1.73681	0.000227704
Egln3	3.21699	0.000624501			Amz1	1.73201	0.0115614
Psat1	3.2142	0.000313138			Gcsh	1.72864	0.0016268
Ttc9	3.20978	2.93902e-06			Prim1	1.72128	0.000299113
Steap3	3.19734	0.047983			Hat1	1.71897	0.00124744
Emilin2	3.15451	0.0521326			Cfap69	1.71712	0.0395277
Srarp	3.12058	0.000183336			Mrpl52	1.71508	0.00142173
Cysltr1	3.1122	0.000140145			Hilpda	1.71406	0.00350389
Adam12	3.09911	0.000781991			Ttc30a1	1.7126	0.018674
Il33	3.07355	0.0499774			Ipo4	1.71183	0.00159126
Loxl4	3.04642	0.00240934			Aspa	1.71077	0.00678354
Sdc4	3.02432	0.0123102			Dhfr	1.70996	0.0232962
Trip13	2.99137	0.00366438			Rrs1	1.70851	0.000316328
Cks1b	2.96411	0.00945256			Wdr55	1.70785	0.00133276
Pdgfa	2.94232	2.39412e-05			Lyar	1.70665	0.000481084
Dtl	2.92483	0.0171393			Timm10	1.70591	0.0123019
Col5a3	2.88729	0.0528125			Eno1	1.70155	0.000695235
Pf4	2.87922	0.0191993			Mif	1.70024	0.0161814
Actn1	2.87424	4.13104e-07			Rars	1.69735	0.000170951
Loxl2	2.86451	0.0497638			Ola1	1.69509	2.90787e-05
Clspn	2.85882	0.00380798			Gapdh	1.69015	5.98134e-06
Tll1	2.85162	0.000377275			Snrpa1	1.69	0.000170557
Apbb1ip	2.8133	0.013522			Cmss1	1.68884	0.0162681
Mettl1	2.79642	0.000207345			Rpa3	1.6852	0.0084113
Mt1	2.79131	0.0194107			Tubb2b	1.6797	0.00024938
Procr	2.78043	0.000447722			Tex30	1.67832	0.00626732
Fignl1	2.7703	0.00987682			Uchl3	1.67709	0.00802504
Gpr35	2.76406	0.00797385			Thop1	1.6739	0.00416897
Plau	2.74543	9.6988e-05			Rdh10	1.6691	0.0100032
Hmga1b	2.69504	1.35767e-06			Rrp15	1.66762	0.0111963
Hells	2.68281	0.00176507			Nifk	1.66755	0.000748616
Rrp12	2.67721	0.000319526			Eif2s1	1.66614	3.13456e-05
Gins2	2.66518	0.00240451			Nup210l	1.66389	0.048217
Uhrf1	2.64909	0.000681255			Pum3	1.6583	0.000471237
Tef	2.61172	2.08198e-05			Pvr	1.65468	0.000118986
Srm	2.60755	0.00016108			Pfas	1.65131	0.0008592
Eva1c	2.60305	0.00121816			Fen1	1.6474	0.00575119
Tuba1c	2.59558	0.000503472			Dph5	1.64632	0.0128548
Gdf15	2.59038	0.00867967			Slc25a13	1.6439	0.0140402
Sdf2l1	2.56878	8.79484e-05			Zfp697	1.64316	0.00924949
Rap1gap2	2.56294	0.0241441			Eif2b3	1.64201	0.00122131
Rbp1	2.51038	0.0302553			Tmem267	1.64159	0.0440395
Ddah1	2.49806	7.16092e-05			Aen	1.6408	0.000280908
P2ry6	2.49745	0.00415034			Pole4	1.63717	0.000946658
Ifi207	2.47843	0.000237821			Wdr12	1.63716	0.00146667
Fkbp10	2.47224	0.00543573			Edn1	1.63697	0.00231521
Itga2	2.4702	0.000213086			Eno1b	1.63333	0.00085668
Ppp1r14b	2.46778	0.000532137			Tfrc	1.62811	0.00250056
Fjx1	2.46659	0.00456335			Hirip3	1.62781	0.00470383
Tmem107	2.46513	0.00149269			Nop58	1.62724	0.00105074
Pqlc3	2.46292	0.00997671			Nup43	1.62277	0.0297207
Gale	2.46127	0.000416707			Eif1a	1.61814	0.000264626
Samsn1	2.45496	0.0315165			Polr3d	1.61739	0.00146556
Cthrc1	2.43854	0.0509853			Lrrc59	1.61628	0.000104282
Col27a1	2.43167	0.0031067			Uhrf1bp1l	1.61602	0.00191122
Hhipl1	2.42883	0.00226831			Hypk	1.61558	0.0293002
Aldh1l2	2.41235	0.00425945			Rpl12	1.61535	0.00124403
Nnmt	2.41209	0.0143587			Rbm3	1.61357	0.00030342
Fkbp5	2.39518	0.0001611			Pygl	1.61276	0.0320147
Syn3	2.39415	0.00289182			Pola1	1.60999	0.00755671
Slc7a5	2.38696	0.00151094			Zfp458	1.60786	0.0543645
Spdl1	2.38233	0.00504982			Galns	1.60635	0.0429286
Xrcc5	2.38124	0.00537098			Cchcr1	1.60565	0.000447947
Tnfrsf12a	2.38105	0.00020634			Eef1akmt4	1.60318	0.0216728
Plek	2.37731	0.0132988			Txnrd1	1.6031	0.00177968
Pole	2.36521	0.00659733			Sec61b	1.60208	0.000898291
Pno1	2.35724	1.74339e-06			Sec61g	1.60068	0.0363724
Bid	2.33735	0.00108455			Trmt61a	1.60061	0.00774984
Tmem51	2.33183	0.0215297			Ift74	1.5995	0.0127739
Gxylt2	2.32897	0.0431509			Mybbp1a	1.5973	0.000187398
Cenpq	2.32752	0.00519667			Stau2	1.59615	0.0164457
Fblim1	2.32532	0.000788478			Gas5	1.59433	0.0184658
Kntc1	2.31441	0.0472878			Asns	1.5936	0.000373243
Ppa1	2.31282	2.33536e-06			Nucb2	1.59269	0.0012822
Pigw	2.30833	0.000354295			Tma16	1.59133	0.0138984
Pgk1	2.2992	1.52766e-06			Pyroxd1	1.58745	0.00543742
Slc43a1	2.2876	0.0499613			Flot1	1.58429	0.000633406
Hmgn5	2.28712	0.000127512			Ift57	1.58301	0.00678851
Pde1a	2.285	0.034152			Slc35g2	1.58189	0.0109079
Suv39h2	2.28434	0.0129862			Pfdn4	1.58003	0.00165634
Aldh18a1	2.28127	0.000266182			Snrpd1	1.57938	0.00237829
Emp1	2.26063	8.96358e-05			Ranbp1	1.57917	0.000142725
Snx24	2.24636	0.0318164			Mlkl	1.57869	9.02581e-05
Pus7	2.24327	0.000107513			Rad18	1.57733	0.0306555
Anxa1	2.23663	0.00580019			Cops6	1.5772	0.00332728
Rad54l	2.23297	0.0203348			Rtn4	1.57592	4.37654e-05
Hmga1	2.22958	0.000349206			Prorsd1	1.57481	0.0439557
Zfp52	2.22552	0.000266899			Mnat1	1.57449	0.00991875
Src	2.2253	0.00616739			Gtf2f2	1.57298	0.0010065
Gpatch4	2.21357	0.00127139			Snrpert	1.5723	0.0111344
Fxyd5	2.21301	2.10933e-05			Llph	1.57223	0.000511257
Pcdhb9	2.21059	0.0175271			Vrk2	1.56904	0.0294757
Chaf1b	2.2089	0.0178369			Shmt2	1.56713	0.000668459
Ngf	2.20869	0.0492027			Creld2	1.56567	0.00242836
Atic	2.20368	3.87519e-06			C1qbp	1.56316	0.000418463
Chaf1a	2.20181	0.0139821			Efl1	1.56253	0.000981294
Cd248	2.20168	0.0544613			Hspa5	1.56033	0.0105965
Adam8	2.19638	0.0230432			Cycs	1.55969	0.0013643
Apex1	2.19552	6.88406e-05			Haus7	1.55957	0.00467163
Ltv1	2.19155	7.3358e-06			Coq7	1.55896	0.0430367
Camkk1	2.19021	0.000228498			Cd320	1.55857	0.011082
Polr3g	2.1827	0.0125874			Pgs1	1.55567	6.28061e-06
Rpf2	2.17385	0.00048048			Sap18b	1.55509	0.000865363
Mctp1	2.17061	0.0236784			Sergef	1.55218	0.0280259
Thyn1	2.16817	0.000128466			Zfp938	1.55149	0.0345454
Fam167b	2.16112	0.0162453			Hspa9	1.55132	0.000207594
Brsk1	2.15747	0.0496178			Lyrm4	1.55126	0.0359256
Ahnak2	2.14115	0.0343771			Dcaf13	1.54901	0.00213992
Fhl3	2.13967	0.00102107			Dnajc2	1.54877	0.00162537
Adat2	2.138	0.0450183			Mapk11	1.54725	0.00199303
Irf8	2.13797	0.000327604			Mrps25	1.54686	0.000266031
Nts	2.13659	0.00105249			Pycrl	1.54602	0.003399
Sdcbp2	2.12984	0.00141381			Wdr60	1.54573	0.00992757
Nhp2	2.12788	0.000172682			Rin1	1.54449	0.0080512
Ung	2.12782	0.0067314			Denr	1.54329	0.00555967
Ctps	2.12699	3.25451e-05			Timm8a1	1.54061	0.0273681
Ctla2a	2.12643	1.26713e-05			Prdx5	1.54008	0.0099988
Slco2a1	2.11223	0.00313173			Brca2	1.5398	0.0327796
Dnah6	2.10314	0.0337863			Septin10	1.53539	0.00244318
Uchl1	2.10058	0.000147584			Hcls1	1.53515	0.00503811
Tnfrsf23	2.09578	2.05847e-05			Rbm34	1.53434	0.00549833
Car5b	2.09429	0.0119338			Ndufa12	1.53355	0.0104849
Exoc3l4	2.09328	0.00174251			Ndc1	1.53293	0.00193177
Hsd17b7	2.07921	0.00548837			Prodh	1.53184	0.0502232
Eef1e1	2.07528	0.000170317			Nat10	1.52988	0.00167743
Chac2	2.07458	0.00474529			Pdia4	1.52827	0.000230371
Cfb	2.06703	0.0121689			Ccdc58	1.52774	0.032229
Dock5	2.06591	0.0114195			Hsd17b12	1.52653	0.000382781
Smyd5	2.0584	3.68437e-05			Ptpn2	1.52631	0.0017525
Cks2	2.05543	0.0296324			Ncl	1.52554	0.000726668
Sphk1	2.0531	0.0061405			Ints2	1.52365	0.00101897
Mrps22	2.048	0.00104109			Elob	1.52311	4.0723e-05
Cisd3	2.04148	0.000362261			Hmgn1	1.5228	0.00117392
Fndc4	2.03599	0.0293526			Galk1	1.52211	0.0519065
Lgmn	2.03438	0.00125558			Heatr3	1.52208	0.00171664
Parp3	2.03091	0.00025202			Zdhhc13	1.52152	0.0318042
Osbpl3	2.02945	0.00124474			Psmg1	1.52125	0.0412162
Per3	2.02682	0.00125668			Idh3a	1.52078	0.00161815
Bhlhe41	2.02667	0.0279403			Fam69a	1.51927	0.0323433
Tsr1	2.02534	8.02958e-06			Thoc1	1.51726	0.0162105
Pdss1	2.025	0.0117342			Slc3a2	1.51715	4.17097e-05
Mcub	2.02123	0.0140171			Snx12	1.51714	0.000551567
Nme1	2.02003	3.78787e-05			Cstf3	1.51632	0.00694952
Lap3	2.01688	7.49795e-06			Nudcd2	1.5161	0.00100396
Flnc	2.01488	0.0515838			Ccdc124	1.51441	0.00146315
Mapk6	1.99998	0.00051179			Mad2l1	1.51362	0.0434755
Foxp4	1.99944	0.0340562			Fam185a	1.51324	0.05134
Ctgf	1.99672	0.0529709			Mrps10	1.51128	0.00396009
Cdkn2b	1.9966	0.0247942			Ddx39	1.50957	0.000288284
Chst1	1.97855	7.23039e-05			Setd6	1.50851	0.0459914
Slc19a2	1.97377	0.000390657			Got1	1.50829	0.000894944
Itga3	1.96917	0.00039449			Nupl2	1.50632	0.0387954
Ifi204	1.96663	0.000109238			Naprt	1.50545	0.00348612
Itgav	1.96143	0.000293978			Hbegf	1.50469	0.00524209
Psmc3ip	1.95735	0.0309408			Mrto4	1.50375	0.0365348
Tmem254a	1.95647	0.0273686			Clcf1	1.50231	0.0493971
Itga2b	1.95033	0.015894			Eps8	1.50212	0.000765634
Lamc2	1.94832	0.0273478			Nudt2	1.50144	0.0214372
Il4ra	1.9462	9.45751e-05			Cryz	1.50082	0.0369175
Ifitm10	1.94198	0.0318722			Acat2	1.5	0.01
Sh3pxd2b	1.93881	0.0204047			Noc3l	1.49957	0.00249173
Mybl2	1.92941	0.0531864			Nt5dc1	1.49938	0.026233
Angpt2	1.92709	4.53259e-05			Ostc	1.49924	0.0152881
Mlh1	1.92707	0.00633761			Fam136a	1.49795	0.00943076
Uchl4	1.92539	0.00139602			Pde9a	1.49778	0.0181289
Sh2b2	1.92268	0.0116865			Mmachc	1.49747	0.0318315
Plekha7	1.91422	0.00576386			Psmc6	1.497	0.00036319
Rtkn	1.91228	0.0463119			Npm3	1.49674	0.0437691
Tsku	1.91216	0.0443441			Mrpl50	1.49657	0.00271476
Tchh	1.90795	0.0147271			Ccdc86	1.4956	0.0039151
Sbno2	1.90782	0.00486173			Wdr46	1.49434	0.0130237
Pkm	1.90348	1.58514e-05			Ripk3	1.49424	0.000479351
Lpin3	1.89768	0.00306306			Pgam1	1.4942	0.000411611
Prelid2	1.89563	0.0335498			Mrm3	1.49407	0.031218
G0s2	1.89498	0.0431781			Taf1d	1.49288	0.0190399
Hif1a	1.89477	0.000105601			Ift88	1.4927	0.0124457
Thg1l	1.89472	0.00431277			Prmt1	1.49205	0.000181358
Grwd1	1.89424	0.000143474			Trim16	1.49027	0.00384996
Pcgf6	1.89415	0.00261938			Gmppb	1.48997	0.00694097
Tyms	1.89297	0.000499467			Pold2	1.48669	0.0212671
Tpi1	1.892	1.68477e-05			Dph2	1.48658	0.0166938
Top1mt	1.88897	0.0147649			Uchl5	1.48513	0.00344765
Scd2	1.88858	0.00562342			Dctpp1	1.48296	0.0213361
Srxn1	1.88718	0.000171065			Ebna1bp2	1.48191	0.000853423
Rfc4	1.88571	0.00272719			Tubb5	1.4814	0.000406151
Snhg6	1.88366	0.00333119			Slc12a8	1.48047	0.0433763
Me1	1.88089	0.0156354			Nup37	1.48021	0.0376052
Snhg15	1.8785	0.00953585			Lsm7	1.48009	0.0508829
Slc1a5	1.87754	3.70584e-05			Cstb	1.47974	0.0246456
Csrp2	1.87651	0.00448485			Rcl1	1.47872	0.0386031
Tnfaip2	1.87647	0.0507041			Hpf1	1.47795	0.00818093
Esd	1.87516	4.34278e-07			Mpp6	1.47724	0.0102759
Rps2	1.87176	5.12528e-05			Ecscr	1.47687	9.29521e-05
Cxcl10	1.8704	0.0385268			Mcm3	1.47686	0.000589327
Vim	1.86867	0.0014453			Pcdhb18	1.47549	0.010429
Manf	1.8662	0.000500432			Ndufb6	1.4741	0.0035033
Endod1	1.86049	7.20708e-05			Hspa13	1.47362	0.000975541
Vmp1	1.85811	4.99145e-06			Gtf2f1	1.47274	0.00119156
Ugdh	1.85748	0.00575626			Eif5a	1.47182	0.000918114
Pop1	1.85618	0.00261555			Snrnp27	1.47174	0.0145666
Gemin6	1.85584	0.00945903			Bbs7	1.4708	0.00971472
Mcm5	1.85522	0.00214652			Ap1s1	1.47026	0.00180542
Pgm3	1.85279	0.000870532			Hyou1	1.47024	0.000404475
Pkig	1.84948	0.000118317			Ubash3b	1.47021	0.0110539
Mthfd1	1.84477	0.0002895			Ipo7	1.46983	0.00119486
Eif4ebp1	1.84274	5.39532e-06			Plk4	1.46894	0.0427568
Zfand1	1.83813	0.0279508			Ttc27	1.46862	0.0210618
Clcn5	1.83793	0.00698048			Slc25a24	1.46671	0.00123436
Mcm2	1.8355	0.000955132			Ddx21	1.46555	0.000571856
Anxa2	1.8316	1.35672e-06			Rabggtb	1.46465	0.00129255
Cyb561d2	1.83063	0.00179194			Nop2	1.46339	0.00456984
Trmo	1.83052	0.02738			Adamts9	1.46321	0.000115822
Ifi211	1.8273	0.00192588			Psmc4	1.46224	0.000280373
Rnaseh2b	1.82651	0.00169988			Cmtr2	1.46151	0.0271281
Ttc26	1.82342	0.0225502			Aars	1.46096	0.000264107
Efemp2	1.82219	0.0163086			Prmt7	1.46017	0.00501528
Bmp4	1.82085	0.000604214			Sncg	1.45943	0.018182
Snrnp35	1.82005	0.0116141			Slc2a3	1.45863	0.00922201
Cdc45	1.81863	0.0264041			Arf4	1.4577	0.00110266
Cldn15	1.81772	0.0091566			Pstk	1.4573	0.0199729
Sema3f	1.81591	6.2081e-05			Dtymk	1.45692	0.00172684
C1qtnf6	1.81515	0.00631912			Higd1a	1.45575	0.00332087
Myo19	1.81299	0.000718393			Prim2	1.4555	0.0371298
Riox2	1.8119	0.000297005			Tmem184c	1.45549	0.0411476
Nrgn	1.80763	0.0114943			Atp1b3	1.45521	6.23721e-05
Kcne3	1.80312	0.0385497			Nol10	1.45497	0.0243964
Shq1	1.80044	0.00749262			Brix1	1.45479	0.00478321
Zgrf1	1.7991	0.0173673			Tlr4	1.45325	0.00445742
Metrnl	1.79665	0.0111048			Ufm1	1.45285	0.000310194
Ly75	1.79116	0.0304621			Nup205	1.45218	0.000674411
Mphosph6	1.78863	0.00150455			Mrps27	1.45125	0.00335935
Maged2	1.78833	0.0370535			Cops4	1.45122	0.000881663
Itgb3bp	1.78808	0.0127764			Snhg5	1.45029	0.0222305
Slc38a1	1.78605	0.0366443			Polr3k	1.45015	0.00252359
Hlf	1.78188	0.0442657
Fbl	1.78143	0.029209
Fhl2	1.77968	0.0226764
Gnl3	1.77876	3.11203e-05
Armc7	1.77684	0.001826
Pir	1.77544	0.0108347
Fads3	1.77421	0.000581052
Cpt1c	1.77413	0.0489919
Cdc7	1.77307	0.00693062
Apobec1	1.77096	0.0410665
Wdhd1	1.76858	0.00516658
Fkbp14	1.765	0.00468361
Gstcd	1.76491	0.00695546
Ankrd42	1.76188	0.0543021
Aimp2	1.76114	0.000310622
Jpt2	1.75558	2.34615e-05
Nudcd1	1.75551	0.000915635
Fkbp2	1.75292	0.0363251
Rpp30	1.75011	0.000321915
Mrpl54	1.74857	0.00760975
Zfp808	1.74814	0.0213828
Pwp1	1.74755	0.000152002
Psmd14	1.74737	2.20698e-05
Scd1	1.74288	0.0192227
Mdga1	1.74157	0.0445485
Tceal9	1.74064	9.45627e-05
Nabp1	1.73681	0.000227704
Amz1	1.73201	0.0115614
Gcsh	1.72864	0.0016268
Nav2	1.72135	0.00970064
Prim1	1.72128	0.000299113
Hat1	1.71897	0.00124744
Cfap69	1.71712	0.0395277
Cers6	1.71572	0.0259682
Mrpl52	1.71508	0.00142173
Hilpda	1.71406	0.00350389
Ttc30a1	1.7126	0.018674
Ipo4	1.71183	0.00159126
Aspa	1.71077	0.00678354
Dhfr	1.70996	0.0232962
Rrs1	1.70851	0.000316328
Wdr55	1.70785	0.00133276
Lyar	1.70665	0.000481084
Timm10	1.70591	0.0123019
Phlda3	1.70295	0.00144917
Eno1	1.70155	0.000695235
Mif	1.70024	0.0161814
Rars	1.69735	0.000170951
Zfp9	1.69513	0.0262287
Ola1	1.69509	2.90787e-05
Acot7	1.69352	0.00326591
Gapdh	1.69015	5.98134e-06
Snrpa1	1.69	0.000170557
Cmss1	1.68884	0.0162681
Cenpt	1.68755	0.00013353
Tbx18	1.6854	0.0368784
Rpa3	1.6852	0.0084113
Tceal8	1.68442	0.000674603
Ckap4	1.68129	0.00105735
Tubb2b	1.6797	0.00024938
Tex30	1.67832	0.00626732
Uchl3	1.67709	0.00802504
Entpd1	1.67498	0.000272736
Thop1	1.6739	0.00416897
Rdh10	1.6691	0.0100032
Rrp15	1.66762	0.0111963
Nifk	1.66755	0.000748616
Eif2s1	1.66614	3.13456e-05
Zfp991	1.66516	0.0025367
Lmna	1.66455	0.0160312
Nup210l	1.66389	0.048217
Tns3	1.66291	0.0269386
Pi4k2b	1.66064	0.00137451
Alg8	1.65904	0.00623849
Pum3	1.6583	0.000471237
Bcl6	1.65787	0.0429805
Abcg1	1.65509	0.00165106
Pvr	1.65468	0.000118986
Scn1b	1.6535	0.029363
Pfas	1.65131	0.0008592
Mapkapk3	1.64853	0.0196415
Atp8b1	1.64775	0.00023167
Fen1	1.6474	0.00575119
Dph5	1.64632	0.0128548
Casp12	1.64561	0.000224384
Slc25a13	1.6439	0.0140402
Zfp697	1.64316	0.00924949
Bbs5	1.64217	0.0354576
Eif2b3	1.64201	0.00122131
Tmem267	1.64159	0.0440395
Aen	1.6408	0.000280908
Pole4	1.63717	0.000946658
Wdr12	1.63716	0.00146667
Ccne2	1.63707	0.0467502
Edn1	1.63697	0.00231521
B4galt5	1.63673	0.0345219
Eno1b	1.63333	0.00085668
Mtmr11	1.63101	0.000381018
Prnd	1.63032	0.0183648
Pik3cd	1.62888	0.0122117
Tfrc	1.62811	0.00250056
Hirip3	1.62781	0.00470383
Nop58	1.62724	0.00105074
Nup43	1.62277	0.0297207
Emilin1	1.62188	0.0433451
Zmat3	1.61827	0.0104284
Eif1a	1.61814	0.000264626
Polr3d	1.61739	0.00146556
Spsb1	1.61637	0.00969759
Lrrc59	1.61628	0.000104282
Uhrf1bp1l	1.61602	0.00191122
Hypk	1.61558	0.0293002
Rpl12	1.61535	0.00124403
Rbm3	1.61357	0.00030342
Pygl	1.61276	0.0320147
Pola1	1.60999	0.00755671
Zfp458	1.60786	0.0543645
Galns	1.60635	0.0429286
Cchcr1	1.60565	0.000447947
Cdc25b	1.60526	0.00700895
Dpysl3	1.60522	0.00717871
Eef1akmt4	1.60318	0.0216728
Txnrd1	1.6031	0.00177968
Sec61b	1.60208	0.000898291
Sec61g	1.60068	0.0363724
Trmt61a	1.60061	0.00774984
Sh3bp2	1.60038	0.0218506
Ift74	1.5995	0.0127739
Mybbp1a	1.5973	0.000187398
Stau2	1.59615	0.0164457
Gas5	1.59433	0.0184658
Asns	1.5936	0.000373243
Nucb2	1.59269	0.0012822
Bnip3	1.59175	0.0154017
Tma16	1.59133	0.0138984
Sec24d	1.59025	0.000538793
Pyroxd1	1.58745	0.00543742
Flot1	1.58429	0.000633406
Ift57	1.58301	0.00678851
Slc35g2	1.58189	0.0109079
Pik3r5	1.58151	0.0488536
Pfdn4	1.58003	0.00165634
Snrpd1	1.57938	0.00237829
Ranbp1	1.57917	0.000142725
Mir22hg	1.57897	0.0339614
Mlkl	1.57869	9.02581e-05
Fap	1.57809	0.0396102
Rad18	1.57733	0.0306555
Cops6	1.5772	0.00332728
Rtn4	1.57592	4.37654e-05
Acot11	1.5753	0.0387545
Prorsd1	1.57481	0.0439557
Mnat1	1.57449	0.00991875
Gtf2f2	1.57298	0.0010065
Crmp1	1.57278	0.0112037
Snrpert	1.5723	0.0111344
Llph	1.57223	0.000511257
Htr2a	1.56911	0.052299
Vrk2	1.56904	0.0294757
Shmt2	1.56713	0.000668459
Creld2	1.56567	0.00242836
C1qbp	1.56316	0.000418463
Efl1	1.56253	0.000981294
Hspa5	1.56033	0.0105965
Cycs	1.55969	0.0013643
Haus7	1.55957	0.00467163
Coq7	1.55896	0.0430367
Cd320	1.55857	0.011082
Pgs1	1.55567	6.28061e-06
Sap18b	1.55509	0.000865363
Cda	1.55498	0.0164825
Grrp1	1.5527	0.000229613
Sergef	1.55218	0.0280259
Zfp938	1.55149	0.0345454
Hspa9	1.55132	0.000207594
Lyrm4	1.55126	0.0359256
Dcaf13	1.54901	0.00213992
Dnajc2	1.54877	0.00162537
Mapk11	1.54725	0.00199303
Slc16a6	1.54697	0.0469372
Mrps25	1.54686	0.000266031
Pycrl	1.54602	0.003399
Wdr60	1.54573	0.00992757
Shb	1.54557	0.0134624
Rin1	1.54449	0.0080512
Adck5	1.54371	0.0199356
Denr	1.54329	0.00555967
Dusp5	1.54144	0.0298129
Timm8a1	1.54061	0.0273681
Prdx5	1.54008	0.0099988
Brca2	1.5398	0.0327796
Mrps36	1.53931	0.027992
Vcam1	1.53593	0.0544219
Napepld	1.5355	0.0266613
Septin10	1.53539	0.00244318
Hcls1	1.53515	0.00503811
Acat2	1.53488	0.00568588
Casp4	1.53473	0.00252879
Rbm34	1.53434	0.00549833
Ndufa12	1.53355	0.0104849
Ndc1	1.53293	0.00193177
Prodh	1.53184	0.0502232
Nat10	1.52988	0.00167743
Pdia4	1.52827	0.000230371
Ccdc58	1.52774	0.032229
Ada	1.52674	0.0124723
Hsd17b12	1.52653	0.000382781
Ptpn2	1.52631	0.0017525
Ncl	1.52554	0.000726668
Ints2	1.52365	0.00101897
Elob	1.52311	4.0723e-05
Polr2h	1.52293	0.0071182
Hmgn1	1.5228	0.00117392
Galk1	1.52211	0.0519065
Heatr3	1.52208	0.00171664
Zdhhc13	1.52152	0.0318042
Psmg1	1.52125	0.0412162
Idh3a	1.52078	0.00161815
Txndc5	1.52047	0.00238382
S100a11	1.52001	0.0064312
Fam69a	1.51927	0.0323433
Dock8	1.51881	0.0203327
Thoc1	1.51726	0.0162105
Slc3a2	1.51715	4.17097e-05
Snx12	1.51714	0.000551567
Cstf3	1.51632	0.00694952
Nudcd2	1.5161	0.00100396
Ccdc124	1.51441	0.00146315
Mad2l1	1.51362	0.0434755
Fam185a	1.51324	0.05134
Mrps10	1.51128	0.00396009
Ddx39	1.50957	0.000288284
Setd6	1.50851	0.0459914
Got1	1.50829	0.000894944
Mcam	1.50662	3.94401e-05
Nupl2	1.50632	0.0387954
Nfkbiz	1.50562	0.0404451
Naprt	1.50545	0.00348612
Hbegf	1.50469	0.00524209
Mrto4	1.50375	0.0365348
Mvd	1.50248	0.038116
Clcf1	1.50231	0.0493971
Eps8	1.50212	0.000765634
Il17ra	1.50184	0.0059765
Nudt2	1.50144	0.0214372
Cryz	1.50082	0.0369175
Noc3l	1.49957	0.00249173
Nt5dc1	1.49938	0.026233
Ostc	1.49924	0.0152881
Fam136a	1.49795	0.00943076
Pde9a	1.49778	0.0181289
Mmachc	1.49747	0.0318315
Psmc6	1.497	0.00036319
Npm3	1.49674	0.0437691
Mrpl50	1.49657	0.00271476
Hmgn3	1.4957	0.00685347
Slc39a6	1.49566	0.000749636
Ccdc86	1.4956	0.0039151
Prnp	1.49458	0.00477622
Wdr46	1.49434	0.0130237
Ripk3	1.49424	0.000479351
Pgam1	1.4942	0.000411611
Mrm3	1.49407	0.031218
Aim2	1.49369	0.040675
Taf1d	1.49288	0.0190399
Ift88	1.4927	0.0124457
Prmt1	1.49205	0.000181358
Plec	1.49179	0.00329432
Trim16	1.49027	0.00384996
Gmppb	1.48997	0.00694097
Soat1	1.48789	0.00638197
Pold2	1.48669	0.0212671
Dph2	1.48658	0.0166938
Uchl5	1.48513	0.00344765
Dctpp1	1.48296	0.0213361
Ebna1bp2	1.48191	0.000853423
Tubb5	1.4814	0.000406151
Slc12a8	1.48047	0.0433763
Nup37	1.48021	0.0376052
Lsm7	1.48009	0.0508829
Nqo1	1.48004	0.0156655
Cstb	1.47974	0.0246456
Rcl1	1.47872	0.0386031
Hpf1	1.47795	0.00818093
Mpp6	1.47724	0.0102759
Ecscr	1.47687	9.29521e-05
Mcm3	1.47686	0.000589327
Casp3	1.47657	0.0357194
Pcdhb18	1.47549	0.010429
Ndufb6	1.4741	0.0035033
Hspa13	1.47362	0.000975541
Gtf2f1	1.47274	0.00119156
Eif5a	1.47182	0.000918114
Snrnp27	1.47174	0.0145666
Bbs7	1.4708	0.00971472
Ap1s1	1.47026	0.00180542
Hyou1	1.47024	0.000404475
Ubash3b	1.47021	0.0110539
Ipo7	1.46983	0.00119486
Plk4	1.46894	0.0427568
Ttc27	1.46862	0.0210618
Adgrg3	1.46679	0.0222918
Maff	1.46675	0.0206139
Slc25a24	1.46671	0.00123436
Ddx21	1.46555	0.000571856
Ifrd1	1.46518	0.0400779
Rabggtb	1.46465	0.00129255
Homer1	1.4638	0.0255132
Nop2	1.46339	0.00456984
Adamts9	1.46321	0.000115822
Slc20a1	1.46303	0.00302765
Psmc4	1.46224	0.000280373
Cmtr2	1.46151	0.0271281
Dok3	1.46132	0.0459785
Aars	1.46096	0.000264107
Tfpi2	1.46081	0.0228431
Prmt7	1.46017	0.00501528
Sncg	1.45943	0.018182
Slc2a3	1.45863	0.00922201
A4galt	1.45777	0.0292391
Arf4	1.4577	0.00110266
Pstk	1.4573	0.0199729
Dtymk	1.45692	0.00172684
Higd1a	1.45575	0.00332087
Prim2	1.4555	0.0371298
Tmem184c	1.45549	0.0411476
Atp1b3	1.45521	6.23721e-05
Nol10	1.45497	0.0243964
Brix1	1.45479	0.00478321
Tlr4	1.45325	0.00445742
Ufm1	1.45285	0.000310194
Nup205	1.45218	0.000674411
Mrps27	1.45125	0.00335935
Cops4	1.45122	0.000881663
Snhg5	1.45029	0.0222305
Polr3k	1.45015	0.00252359
