# Supplementary material for: Transcriptome analysis of cardiac endothelial cells after myocardial infarction reveals temporal changes and long-term deficits
Source: Sci Rep. 2024 May 1;14:9991. doi: 10.1038/s41598-024-59155-8 (PMC11063162; doi:10.1038/s41598-024-59155-8)
Supplement: Supplementary file 6 — Supplementary Table S5. [file 41598_2024_59155_MOESM6_ESM.xlsx]

## Sheet: Sheet1
	Supplementary Table S5
	Day 2 post-MI Upregulated Pathways
	Metabolism	p-value	Combined Score	Genes
	Metabolism of folate and pterines Homo sapiens R-HSA-196757	8.59127e-06	129.801	DHFR	MTHFD1L	MTHFD1	SHMT2	MTHFD2	ALDH1L2
	Metabolism of water-soluble vitamins and cofactors Homo sapiens R-HSA-196849	1.68197e-07	75.5678	PTGIS	SHMT2	GSTO1	SLC2A1	SLC2A3	PTGS2	ALDH1L2	DHFR	MTHFD1	MTHFD1L	MTHFD2	NAPRT	ENPP1	MMACHC	SLC19A2	CD320
	Nicotinamide salvaging Homo sapiens R-HSA-197264	0.00187949	69.8452	PTGIS	NAPRT	PTGS2
	SLC-mediated transmembrane transport Homo sapiens R-HSA-425407	0.00193806	69.8452	NDC1	NUP205	SLC38A1	SLC20A1	SLC41A2	SLC43A1	SLC2A1	SLC1A4	SLC2A3	SLC3A2	SLC1A5	RUNX1	SLC7A5	SLCO2A1	SLC39A6	NUP43	NUPL2	SLC16A3	NUP37
	Amino acid synthesis and interconversion (transamination) Homo sapiens R-HSA-70614	0.000146607	62.8683	PYCRL	GOT1	PSAT1	ASNS	ALDH18A1	ASPA
	Gluconeogenesis Homo sapiens R-HSA-70263	7.71757e-05	61.467	TPI1	GOT1	PGAM1	PGK1	ENO1	GAPDH	SLC25A13
	Metabolism of vitamins and cofactors Homo sapiens R-HSA-196854	5.96884e-07	54.5953	PTGIS	SDC4	SHMT2	GSTO1	SLC2A1	SLC2A3	PTGS2	ALDH1L2	DHFR	MTHFD1	MTHFD1L	MTHFD2	NAPRT	RBP1	ENPP1	MMACHC	SLC19A2	CD320	LGMN
	Amino acid transport across the plasma membrane Homo sapiens R-HSA-352230	0.000513189	43.5045	SLC7A5	SLC38A1	SLC43A1	SLC1A4	SLC3A2	SLC1A5
	Metabolism of nucleotides Homo sapiens R-HSA-15869	3.41884e-05	42.0899	DCTD	CDA	DTYMK	ATIC	TXNRD1	AK4	UPP1	TYMS	PFAS	DCTPP1	ADA	NME1
	Pyrimidine biosynthesis Homo sapiens R-HSA-500753	0.015543	41.1884	DCTD	TYMS
	Glycolysis Homo sapiens R-HSA-70171	0.000613808	41.1489	TPI1	PKM	PGAM1	PGK1	ENO1	GAPDH
	Glucose transport Homo sapiens R-HSA-70153	0.000461912	37.9829	NDC1	NUP205	SLC2A1	SLC2A3	NUP43	NUPL2	NUP37
	Ubiquinol biosynthesis Homo sapiens R-HSA-2142789	0.0212783	32.6415	PDSS1	COQ7
	Nicotinate metabolism Homo sapiens R-HSA-196807	0.0105053	28.9691	PTGIS	NAPRT	PTGS2
	Galactose catabolism Homo sapiens R-HSA-70370	0.0105973	28.9691	GALE	GALK1
	Synthesis and interconversion of nucleotide di- and triphosphates Homo sapiens R-HSA-499943	0.00129875	27.4336	DTYMK	TXNRD1	AK4	DCTPP1	NME1
	Synthesis of diphthamide-EEF2 Homo sapiens R-HSA-5358493	0.0277445	26.5929	DPH2	DPH5
	Metabolism Homo sapiens R-HSA-1430728	2.9693e-07	24.5433	PI4K2B	CDA	NDUFA12	ENO1	GXYLT2	ALDH1L2	CTGF	GCSH	ENPP1	CHAC2	SLC16A3	ACOT7	ACOT11	DCTD	CH25H	MTHFD1	MTHFD2	RBP1	ABCG1	NUP205	NNMT	SDC4	PSMD14	SHMT2	AK4	PIK3R5	PGS1	PRKAR2B	ESD	PGK1	PRODH	SLC19A2	GOT1	ASNS	NR1D1	COQ7	DHFR	AIMP2	CYCS	ALDH18A1	ADA	LGMN	CD320	GALK1	PYCRL	FHL2
	Metabolism of amino acids and derivatives Homo sapiens R-HSA-71291	0.00497364	24.1495	NQO1	NNMT	PSMD14	GOT1	PYCRL	RPL12	TXNRD1	ASNS	SRM	GCSH	AIMP2	PSMC6	PSMC4	PSAT1	RARS	ALDH18A1	RPS2	EEF1E1	PRODH	ASPA	PSTK
	SeMet incorporation into proteins Homo sapiens R-HSA-2408517	0.00513423	22.8656	AIMP2	RARS	EEF1E1
	Vitamin C (ascorbate) metabolism Homo sapiens R-HSA-196836	0.00187949	22.3844	GSTO1	SLC2A1	SLC2A3
	Pyrimidine salvage reactions Homo sapiens R-HSA-73614	0.0348862	22.1277	CDA	UPP1
	Displacement of DNA glycosylase by APEX1 Homo sapiens R-HSA-110357	0.0348862	22.1277	APEX1	UNG
	Retinoid cycle disease events Homo sapiens R-HSA-2453864	0.0348862	22.1277	RBP1	NAPEPLD
	Diseases associated with visual transduction Homo sapiens R-HSA-2474795	0.0348862	22.1277	RBP1	NAPEPLD
	Pyrimidine metabolism Homo sapiens R-HSA-73848	0.00793862	19.543	DCTD	CDA	UPP1	TYMS
	Metabolism of carbohydrates Homo sapiens R-HSA-71387	0.000242981	19.2663	NDC1	NUP205	TPI1	SDC4	GOT1	PGAM1	SLC2A1	SLC2A3	ENO1	PYGL	GXYLT2	GALE	PKM	PGK1	CHST1	NUP43	NUPL2	GAPDH	GALK1	SLC25A13	B4GALT5	NUP37
	Amino acid and oligopeptide SLC transporters Homo sapiens R-HSA-425374	0.00584266	18.6855	SLC7A5	SLC38A1	SLC43A1	SLC1A4	SLC3A2	SLC1A5
	Defects in cobalamin (B12) metabolism Homo sapiens R-HSA-3296469	0.0509874	16.0571	MMACHC	CD320
	Glucose metabolism Homo sapiens R-HSA-70326	0.00133472	14.8434	TPI1	PKM	GOT1	PGAM1	PGK1	PYGL	ENO1	GAPDH	SLC25A13
	Selenoamino acid metabolism Homo sapiens R-HSA-2408522	0.0340809	8.34003	AIMP2	NNMT	RARS	RPL12	TXNRD1	RPS2	EEF1E1	PSTK
	The canonical retinoid cycle in rods (twilight vision) Homo sapiens R-HSA-2453902	0.0408842	7.60126	RDH10	RBP1	NAPEPLD
	Transport of inorganic cations/anions and amino acids/oligopeptides Homo sapiens R-HSA-425393	0.0498637	6.29117	SLC7A5	SLC38A1	SLC20A1	SLC43A1	SLC1A4	SLC3A2	SLC1A5
	Cell Growth and Proliferation
	DNA strand elongation Homo sapiens R-HSA-69190	2.37e-10	246.626	PRIM2	GINS2	POLA1	FEN1	CDC45	RFC4	PRIM1	RPA3	POLD2	MCM3	MCM5	MCM2
	DNA replication initiation Homo sapiens R-HSA-68952	1.82e-05	215.944	POLA1	PRIM2	PRIM1	POLE
	Telomere C-strand synthesis initiation Homo sapiens R-HSA-174430	1.82e-05	215.944	POLA1	PRIM2	PRIM1	POLE
	Activation of the pre-replicative complex Homo sapiens R-HSA-68962	2.88e-08	171.724	PRIM2	POLA1	CDC45	PRIM1	RPA3	MCM3	CDC7	MCM5	POLE	MCM2
	Telomere C-strand (Lagging Strand) Synthesis Homo sapiens R-HSA-174417	3.36e-07	160.852	PRIM2	POLA1	FEN1	RFC4	PRIM1	RPA3	POLD2	POLE
	Removal of the Flap Intermediate Homo sapiens R-HSA-69166	3.41e-06	160.082	PRIM2	POLA1	FEN1	PRIM1	RPA3	POLD2
	Extension of Telomeres Homo sapiens R-HSA-180786	2.07e-07	146.811	PRIM2	POLA1	FEN1	RFC4	PRIM1	RPA3	POLD2	NHP2	POLE
	Processive synthesis on the lagging strand Homo sapiens R-HSA-69183	5.53e-06	143.69	PRIM2	POLA1	FEN1	PRIM1	RPA3	POLD2
	Lagging Strand Synthesis Homo sapiens R-HSA-69186	2.53e-06	133.851	PRIM2	POLA1	FEN1	RFC4	PRIM1	RPA3	POLD2
	Unwinding of DNA Homo sapiens R-HSA-176974	2.79e-05	129.681	GINS2	CDC45	MCM3	MCM5	MCM2
	S Phase Homo sapiens R-HSA-69242	1.01e-09	104.075	PRIM2	GINS2	FEN1	RFC4	PSMD14	PRIM1	CDC25B	CKS1B	POLA1	CDC45	PSMC6	CCNE2	PSMC4	MYC	RPA3	POLD2	MCM3	MCM5	MNAT1	POLE	MCM2
	Leading Strand Synthesis Homo sapiens R-HSA-69109	6.66e-05	101.923	PRIM2	POLA1	RFC4	PRIM1	POLD2
	Polymerase switching Homo sapiens R-HSA-69091	6.66e-05	101.923	PRIM2	POLA1	RFC4	PRIM1	POLD2
	Polymerase switching on the C-strand of the telomere Homo sapiens R-HSA-174411	6.66e-05	101.923	PRIM2	POLA1	RFC4	PRIM1	POLD2
	PCNA-Dependent Long Patch Base Excision Repair Homo sapiens R-HSA-5651801	2.67e-05	98.6826	FEN1	RFC4	RPA3	APEX1	POLD2	POLE
	G1/S Transition Homo sapiens R-HSA-69206	6.15e-09	95.1721	PRIM2	PSMD14	PRIM1	CDC7	TYMS	CKS1B	DHFR	POLA1	CDC45	PSMC6	CCNE2	PSMC4	MYC	RPA3	MCM3	MCM5	MNAT1	POLE	MCM2
	Mitotic G1-G1/S phases Homo sapiens R-HSA-453279	5.71e-09	86.9736	PRIM2	CDKN2B	PSMD14	PRIM1	CDC7	TYMS	CKS1B	DHFR	POLA1	CDC45	PSMC6	CCNE2	PSMC4	MYC	RPA3	MCM3	MYBL2	MCM5	MNAT1	POLE	MCM2
	DNA Replication Homo sapiens R-HSA-69306	7.88e-08	78.5796	PRIM2	GINS2	FEN1	RFC4	PSMD14	PRIM1	CDC7	POLA1	CDC45	PSMC6	PSMC4	RPA3	POLD2	MCM3	MCM5	POLE	MCM2
	Resolution of AP sites via the multiple-nucleotide patch replacement pathway Homo sapiens R-HSA-110373	6.73e-05	77.7386	FEN1	RFC4	RPA3	APEX1	POLD2	POLE
	Synthesis of DNA Homo sapiens R-HSA-69239	1.45e-07	77.0662	PRIM2	GINS2	FEN1	RFC4	PSMD14	PRIM1	POLA1	CDC45	PSMC6	PSMC4	RPA3	POLD2	MCM3	MCM5	POLE	MCM2
	Cell Cycle, Mitotic Homo sapiens R-HSA-69278	6.12e-10	59.9529	PRIM2	NUP205	FEN1	PSMD14	PRIM1	TYMS	CKS1B	CDC45	PRKAR2B	HAUS7	MYC	LMNA	POLD2	KNTC1	MYBL2	NUP43	SPDL1	GTSE1	POLE	PLK4	NDC1	CENPT	GINS2	CDKN2B	RFC4	CDC7	VRK2	CDC25B	DHFR	POLA1	PSMC6	CCNE2	PSMC4	RPA3	MCM3	MCM5	MNAT1	NUPL2	CENPQ	ITGB3BP	LPIN3	MCM2	MAD2L1	NUP37
	DNA Replication Pre-Initiation Homo sapiens R-HSA-69002	3.38e-06	59.2598	PRIM2	PSMD14	PRIM1	CDC7	POLA1	CDC45	PSMC6	PSMC4	RPA3	MCM3	MCM5	POLE	MCM2
	M/G1 Transition Homo sapiens R-HSA-68874	3.38e-06	59.2598	PSMD14	PRIM1	CDC7	POLA1	CDC45	PSMC6	PSMC4	RPA3	MCM3	MCM5	POLE	MCM2
	Viral Messenger RNA Synthesis Homo sapiens R-HSA-168325	6.83e-05	54.2141	NDC1	NUP205	NUP43	POLR2H	GTF2F1	NUPL2	GTF2F2	NUP37
	Early Phase of HIV Life Cycle Homo sapiens R-HSA-162594	0.011	53.9721	FEN1	XRCC5	HMGA1
	Influenza Viral RNA Transcription and Replication Homo sapiens R-HSA-168273	0.011	53.9721	NDC1	NUP205	RPL12	NUP43	RPS2	POLR2H	GTF2F1	NUPL2	GTF2F2	NUP37
	Late Phase of HIV Life Cycle Homo sapiens R-HSA-162599	0.011	53.9721	NDC1	RANBP1	NUP205	NUP43	POLR2H	GTF2F1	MNAT1	NUPL2	GTF2F2	NUP37
	Base Excision Repair Homo sapiens R-HSA-73884	0.000141	52.612	FEN1	RFC4	RPA3	APEX1	POLD2	POLE	UNG
	Resolution of Abasic Sites (AP sites) Homo sapiens R-HSA-73933	0.000141	52.612	FEN1	RFC4	RPA3	APEX1	POLD2	POLE	UNG
	Metabolism of non-coding RNA Homo sapiens R-HSA-194441	0.001	52.6048	NDC1	NUP205	SNRPD1	GEMIN6	NUP43	NUPL2	NUP37
	snRNP Assembly Homo sapiens R-HSA-191859	0.001	52.6048	NDC1	NUP205	SNRPD1	GEMIN6	NUP43	NUPL2	NUP37
	Cell Cycle Homo sapiens R-HSA-1640170	1.64e-09	51.9609	FEN1	BRCA2	CKS1B	MYC	KNTC1	MYBL2	SPDL1	GTSE1	POLE	NDC1	RFC4	VRK2	CDC25B	CCNE2	NHP2	MCM3	MCM5	ITGB3BP	MCM2	PRIM2	NUP205	PSMD14	PRIM1	TYMS	PSMC3IP	CDC45	PRKAR2B	HAUS7	LMNA	POLD2	NUP43	CLSPN	PLK4	CENPT	GINS2	CDKN2B	CDC7	MLH1	DHFR	POLA1	PSMC6	PSMC4	RPA3	MNAT1	NUPL2	CENPQ
	Recognition of DNA damage by PCNA-containing replication complex Homo sapiens R-HSA-110314	0.000286	51.88	RFC4	RPA3	POLD2	POLE	DTL	RAD18
	Export of Viral Ribonucleoproteins from Nucleus Homo sapiens R-HSA-168274	0.004	49.541	NDC1	NUP205	NUP43	NUPL2	NUP37
	Host Interactions of HIV factors Homo sapiens R-HSA-162909	0.004	49.541	NDC1	RANBP1	NUP205	PSMC6	PSMD14	PSMC4	HMGA1	AP1S1	NUP43	NUPL2	NUP37
	Chromosome Maintenance Homo sapiens R-HSA-73886	3.04e-05	43.067	CENPT	PRIM2	POLA1	FEN1	RFC4	PRIM1	RPA3	POLD2	NHP2	POLE	CENPQ	ITGB3BP
	G1/S-Specific Transcription Homo sapiens R-HSA-69205	0.002	42.9087	DHFR	POLA1	CDC45	TYMS
	Nuclear Pore Complex (NPC) Disassembly Homo sapiens R-HSA-3301854	0.005	42.6638	NDC1	NUP205	NUP43	NUPL2	NUP37
	Processive synthesis on the C-strand of the telomere Homo sapiens R-HSA-174414	0.005	42.6638	FEN1	RPA3	POLD2
	Interactions of Vpr with host cellular proteins Homo sapiens R-HSA-176033	0.001	42.2952	NDC1	NUP205	HMGA1	NUP43	NUPL2	NUP37
	rRNA modification in the nucleus Homo sapiens R-HSA-6790901	0.000129	41.2303	RCL1	FBL	NOP58	NOP2	NHP2	NAT10	RPS2	WDR46	DCAF13
	Vpr-mediated nuclear import of PICs Homo sapiens R-HSA-180910	0.000614	41.1489	NDC1	NUP205	HMGA1	NUP43	NUPL2	NUP37
	Telomere Maintenance Homo sapiens R-HSA-157579	0.000148	39.9177	PRIM2	POLA1	FEN1	RFC4	PRIM1	RPA3	POLD2	NHP2	POLE
	Transcription-Coupled Nucleotide Excision Repair (TC-NER) Homo sapiens R-HSA-6781827	0.001	39.4442	COPS4	COPS6	RFC4	RPA3	POLD2	POLR2H	MNAT1	POLE	HMGN1
	NEP/NS2 Interacts with the Cellular Export Machinery Homo sapiens R-HSA-168333	0.003	39.0442	NDC1	NUP205	NUP43	NUPL2	NUP37
	E2F mediated regulation of DNA replication Homo sapiens R-HSA-113510	0.000729	38.9735	DHFR	PRIM2	POLA1	CDC45	PRIM1	TYMS
	Rev-mediated nuclear export of HIV RNA Homo sapiens R-HSA-165054	0.000729	38.9735	NDC1	RANBP1	NUP205	NUP43	NUPL2	NUP37
	Nuclear Envelope Breakdown Homo sapiens R-HSA-2980766	0.000282	38.0426	NDC1	NUP205	LMNA	NUP43	VRK2	NUPL2	LPIN3	NUP37
	Cytosolic tRNA aminoacylation Homo sapiens R-HSA-379716	0.001	35.0927	AIMP2	PPA1	RARS	EEF1E1	AARS
	HIV Infection Homo sapiens R-HSA-162906	0.001	35.0927	NDC1	RANBP1	NUP205	FEN1	PSMD14	XRCC5	HMGA1	GTF2F1	GTF2F2	PSMC6	PSMC4	AP1S1	NUP43	POLR2H	NUPL2	MNAT1	NUP37
	Global Genome Nucleotide Excision Repair (GG-NER) Homo sapiens R-HSA-5696399	0.021	32.6415	COPS4	COPS6	RFC4	RPA3	POLD2	MNAT1	POLE
	POLB-Dependent Long Patch Base Excision Repair Homo sapiens R-HSA-110362	0.021	32.6415	FEN1	APEX1
	tRNA processing Homo sapiens R-HSA-72306	0.000181	29.7961	NDC1	NUP205	POP1	METTL1	RPP30	NUP43	PUS7	NUPL2	TRMT61A	THG1L	ADAT2	NUP37
	Transport of Ribonucleoproteins into the Host Nucleus Homo sapiens R-HSA-168271	0.003	28.6769	NDC1	NUP205	NUP43	NUPL2	NUP37
	tRNA processing in the nucleus Homo sapiens R-HSA-6784531	0.003	28.6769	NDC1	NUP205	POP1	RPP30	NUP43	NUPL2	NUP37
	Mitotic Prometaphase Homo sapiens R-HSA-68877	0.028	26.5929	CENPT	KNTC1	NUP43	SPDL1	CENPQ	ITGB3BP	MAD2L1	NUP37
	Mismatch Repair Homo sapiens R-HSA-5358508	0.013	25.8619	RPA3	POLD2	MLH1
	Gap-filling DNA repair synthesis and ligation in GG-NER Homo sapiens R-HSA-5696397	0.007	25.7607	RFC4	RPA3	POLD2	POLE
	Inhibition of replication initiation of damaged DNA by RB1/E2F1 Homo sapiens R-HSA-113501	0.007	25.7607	POLA1	PRIM2	PRIM1
	Major pathway of rRNA processing in the nucleolus Homo sapiens R-HSA-6791226	0.004	25.5379	LTV1	NOP58	PNO1	RPP30	RPL12	WDR12	WDR46	RCL1	FBL	TSR1	RPS2	DCAF13	MPHOSPH6
	Interactions of Rev with host cellular proteins Homo sapiens R-HSA-177243	0.001	24.2385	NDC1	RANBP1	NUP205	NUP43	NUPL2	NUP37
	Infectious disease Homo sapiens R-HSA-5663205	0.008	23.917	NDC1	RANBP1	NUP205	FEN1	PSMD14	XRCC5	RPL12	TXNRD1	HMGA1	GTF2F1	GTF2F2	PSMC6	PSMC4	AP1S1	NUP43	RPS2	POLR2H	NUPL2	MNAT1	HBEGF	NUP37
	Transport of the SLBP independent Mature mRNA Homo sapiens R-HSA-159227	0.005	22.8656	NDC1	NUP205	NUP43	NUPL2	NUP37
	Integration of provirus Homo sapiens R-HSA-162592	0.035	22.1277	XRCC5	HMGA1
	DNA Damage Bypass Homo sapiens R-HSA-73893	0.004	22.0373	RFC4	RPA3	POLD2	POLE	DTL	RAD18
	RNA Polymerase III Chain Elongation Homo sapiens R-HSA-73780	0.003	21.2557	POLR3D	POLR3G	POLR2H	POLR3K
	Removal of the Flap Intermediate from the C-strand Homo sapiens R-HSA-174437	0.004	21.1268	FEN1	RPA3	POLD2
	Organelle biogenesis and maintenance Homo sapiens R-HSA-1852241	0.002	21.0828	PLK4	ARF4	TTC26	MRPS27	MRPS25	MRPS36	MRPS22	MRPS10	NR1D1	MRPL54	MRPL52	IFT74	MAPK11	IFT88	MRPL50	PRKAR2B	WDR60	HAUS7	CYCS	BBS7	IFT57	BBS5
	rRNA processing Homo sapiens R-HSA-72312	0.000404	20.6099	LTV1	NOP58	PNO1	RPP30	RPL12	NOP2	NAT10	WDR12	WDR46	RCL1	FBL	NHP2	TSR1	RPS2	DCAF13	MPHOSPH6
	Cyclin E associated events during G1/S transition Homo sapiens R-HSA-69202	0.008	19.543	PSMC6	CCNE2	PSMD14	PSMC4	MYC	MNAT1	CKS1B
	RNA Pol II CTD phosphorylation and interaction with CE Homo sapiens R-HSA-167160	0.012	19.4032	POLR2H	GTF2F1	MNAT1	GTF2F2
	RNA Pol II CTD phosphorylation and interaction with CE Homo sapiens R-HSA-77075	0.012	19.4032	POLR2H	GTF2F1	MNAT1	GTF2F2
	RNA Polymerase III Transcription Initiation From Type 2 Promoter Homo sapiens R-HSA-76066	0.012	19.4032	POLR3D	POLR3G	POLR2H	POLR3K
	HIV Life Cycle Homo sapiens R-HSA-162587	0.000979	18.957	NDC1	RANBP1	NUP205	FEN1	XRCC5	HMGA1	GTF2F1	GTF2F2	NUP43	POLR2H	MNAT1	NUPL2	NUP37
	RNA Polymerase III Transcription Initiation From Type 1 Promoter Homo sapiens R-HSA-76061	0.014	18.1687	POLR3D	POLR3G	POLR2H	POLR3K
	RNA Polymerase III Transcription Initiation From Type 3 Promoter Homo sapiens R-HSA-76071	0.014	18.1687	POLR3D	POLR3G	POLR2H	POLR3K
	Dual incision in TC-NER Homo sapiens R-HSA-6782135	0.005	17.9452	RFC4	RPA3	POLD2	POLR2H	MNAT1	POLE	HMGN1
	M Phase Homo sapiens R-HSA-68886	0.01	17.6913	NDC1	CENPT	NUP205	PSMD14	VRK2	PSMC6	PSMC4	LMNA	KNTC1	NUP43	SPDL1	NUPL2	CENPQ	ITGB3BP	LPIN3	MAD2L1	NUP37
	Transport of the SLBP Dependant Mature mRNA Homo sapiens R-HSA-159230	0.005	17.3669	NDC1	NUP205	NUP43	NUPL2	NUP37
	Assembly of the pre-replicative complex Homo sapiens R-HSA-68867	0.025	17.3416	PSMC6	PSMD14	PSMC4	MCM3	MCM5	MCM2
	mRNA Capping Homo sapiens R-HSA-72086	0.016	17.0428	POLR2H	GTF2F1	MNAT1	GTF2F2
	Host Interactions with Influenza Factors Homo sapiens R-HSA-168253	0.012	16.0729	NDC1	NUP205	NUP43	NUPL2	NUP37
	Intraflagellar transport Homo sapiens R-HSA-5620924	0.012	16.0729	TTC26	IFT74	IFT88	WDR60	IFT57
	Termination of translesion DNA synthesis Homo sapiens R-HSA-5656169	0.017	16.0127	RFC4	RPA3	POLD2	POLE
	Transport of Mature mRNAs Derived from Intronless Transcripts Homo sapiens R-HSA-159234	0.009	15.9889	NDC1	NUP205	NUP43	NUPL2	NUP37
	tRNA Aminoacylation Homo sapiens R-HSA-379724	0.013	15.3392	AIMP2	PPA1	RARS	EEF1E1	AARS
	DNA Repair Homo sapiens R-HSA-73894	0.008	14.8155	FEN1	RFC4	XRCC5	BRCA2	MLH1	UNG	COPS4	COPS6	RPA3	APEX1	POLD2	CLSPN	POLR2H	MNAT1	POLE	DTL	RAD18	HMGN1
	Separation of Sister Chromatids Homo sapiens R-HSA-2467813	0.022	14.1993	CENPT	PSMC6	PSMD14	PSMC4	KNTC1	NUP43	SPDL1	CENPQ	ITGB3BP	MAD2L1	NUP37
	SUMOylation of DNA replication proteins Homo sapiens R-HSA-4615885	0.016	14.0028	NDC1	NUP205	NUP43	NUPL2	NUP37
	Processing of Capped Intron-Containing Pre-mRNA Homo sapiens R-HSA-72203	0.002	13.9684	NDC1	NUP205	CSTF3	THOC1	GTF2F1	GTF2F2	LSM7	SNRPD1	SNRNP27	SNRPA1	NUP43	POLR2H	NUPL2	SNRNP35	NUP37
	Mitochondrial translation initiation Homo sapiens R-HSA-5368286	0.007	13.8895	MRPL52	MRPL50	MRPS27	MRPS25	MRPS36	MRPS22	MRPS10	MRPL54
	Mitochondrial translation termination Homo sapiens R-HSA-5419276	0.007	13.8895	MRPL52	MRPL50	MRPS27	MRPS25	MRPS36	MRPS22	MRPS10	MRPL54
	RNA Polymerase III Transcription Termination Homo sapiens R-HSA-73980	0.007	13.8895	POLR3D	POLR3G	POLR2H	POLR3K
	SUMOylation of RNA binding proteins Homo sapiens R-HSA-4570464	0.004	13.7942	NDC1	NUP205	NOP58	NUP43	NUPL2	NUP37
	Formation of the Early Elongation Complex Homo sapiens R-HSA-113418	0.024	13.3987	POLR2H	GTF2F1	MNAT1	GTF2F2
	Formation of the HIV-1 Early Elongation Complex Homo sapiens R-HSA-167158	0.024	13.3987	POLR2H	GTF2F1	MNAT1	GTF2F2
	Cyclin A:Cdk2-associated events at S phase entry Homo sapiens R-HSA-69656	0.002	13.14	PSMC6	CCNE2	PSMD14	PSMC4	MYC	MNAT1	CKS1B	CDC25B
	Cell Cycle Checkpoints Homo sapiens R-HSA-69620	0.004	12.8831	RFC4	PSMD14	CDC7	CDC45	PSMC6	CCNE2	PSMC4	RPA3	MCM3	MCM5	CLSPN	GTSE1	MCM2	MAD2L1
	Nuclear import of Rev protein Homo sapiens R-HSA-180746	0.004	12.7339	NDC1	NUP205	NUP43	NUPL2	NUP37
	G2/M Checkpoints Homo sapiens R-HSA-69481	0.005	12.6288	RFC4	CDC45	PSMC6	PSMD14	PSMC4	RPA3	MCM3	CDC7	MCM5	CLSPN	GTSE1	MCM2
	Abortive elongation of HIV-1 transcript in the absence of Tat Homo sapiens R-HSA-167242	0.041	12.3739	POLR2H	GTF2F1	GTF2F2
	Dual Incision in GG-NER Homo sapiens R-HSA-5696400	0.041	12.3739	RFC4	RPA3	POLD2	POLE
	Mismatch repair (MMR) directed by MSH2:MSH6 (MutSalpha) Homo sapiens R-HSA-5358565	0.011	11.9051	RPA3	POLD2	MLH1
	NS1 Mediated Effects on Host Pathways Homo sapiens R-HSA-168276	0.01	11.7066	NDC1	NUP205	NUP43	NUPL2	NUP37
	Mitotic Anaphase Homo sapiens R-HSA-68882	0.006	11.4497	CENPT	PSMD14	VRK2	PSMC6	PSMC4	LMNA	KNTC1	NUP43	SPDL1	CENPQ	ITGB3BP	MAD2L1	NUP37
	RNA Polymerase III Transcription Initiation Homo sapiens R-HSA-76046	0.032	11.3398	POLR3D	POLR3G	POLR2H	POLR3K
	Mitotic Metaphase and Anaphase Homo sapiens R-HSA-2555396	0.006	11.2789	CENPT	PSMD14	VRK2	PSMC6	PSMC4	LMNA	KNTC1	NUP43	SPDL1	CENPQ	ITGB3BP	MAD2L1	NUP37
	Mismatch repair (MMR) directed by MSH2:MSH3 (MutSbeta) Homo sapiens R-HSA-5358606	0.011	11.2025	RPA3	POLD2	MLH1
	Translesion synthesis by Y family DNA polymerases bypasses lesions on DNA template Homo sapiens R-HSA-110313	0.035	10.7501	RFC4	RPA3	POLD2	POLE
	Mitotic Prophase Homo sapiens R-HSA-68875	0.028	10.3906	NDC1	NUP205	LMNA	NUP43	VRK2	NUPL2	LPIN3	NUP37
	Mitochondrial translation Homo sapiens R-HSA-5368287	0.011	10.3692	MRPL52	MRPL50	MRPS27	MRPS25	MRPS36	MRPS22	MRPS10	MRPL54
	Nucleotide Excision Repair Homo sapiens R-HSA-5696398	0.011	10.3692	COPS4	COPS6	RFC4	RPA3	POLD2	POLR2H	MNAT1	POLE	HMGN1
	Transport of Mature Transcript to Cytoplasm Homo sapiens R-HSA-72202	0.038	10.2011	NDC1	NUP205	THOC1	NUP43	NUPL2	NUP37
	Cytosolic sensors of pathogen-associated DNA Homo sapiens R-HSA-1834949	0.024	10.1108	RIPK3	XRCC5	POLR3D	POLR3G	POLR2H	POLR3K
	mRNA Splicing - Minor Pathway Homo sapiens R-HSA-72165	0.03	9.97964	SNRPD1	POLR2H	SNRNP35	GTF2F1	GTF2F2
	Gap-filling DNA repair synthesis and ligation in TC-NER Homo sapiens R-HSA-6782210	0.005	9.86542	RFC4	RPA3	POLD2	POLR2H	MNAT1	POLE	HMGN1
	2-LTR circle formation Homo sapiens R-HSA-164843	0.021	9.83705	XRCC5	HMGA1
	Regulation of DNA replication Homo sapiens R-HSA-69304	0.041	9.68944	PSMC6	PSMD14	PSMC4	MCM3	MCM5	MCM2
	Formation of TC-NER Pre-Incision Complex Homo sapiens R-HSA-6781823	0.033	9.58973	COPS4	COPS6	POLR2H	MNAT1	HMGN1
	Resolution of Sister Chromatid Cohesion Homo sapiens R-HSA-2500257	0.019	9.54708	CENPT	KNTC1	NUP43	SPDL1	CENPQ	ITGB3BP	MAD2L1	NUP37
	Influenza Infection Homo sapiens R-HSA-168254	0.027	9.47168	NDC1	NUP205	RPL12	NUP43	RPS2	POLR2H	GTF2F1	NUPL2	GTF2F2	NUP37
	Transport of Mature mRNA Derived from an Intronless Transcript Homo sapiens R-HSA-159231	0.008	8.98754	NDC1	NUP205	NUP43	NUPL2	NUP37
	Influenza Life Cycle Homo sapiens R-HSA-168255	0.017	8.90439	NDC1	NUP205	RPL12	NUP43	RPS2	POLR2H	GTF2F1	NUPL2	GTF2F2	NUP37
	Orc1 removal from chromatin Homo sapiens R-HSA-68949	0.03	8.8831	PSMC6	PSMD14	PSMC4	MCM3	MCM5	MCM2
	Switching of origins to a post-replicative state Homo sapiens R-HSA-69052	0.03	8.8831	PSMC6	PSMD14	PSMC4	MCM3	MCM5	MCM2
	Mitochondrial translation elongation Homo sapiens R-HSA-5389840	0.007	8.86122	MRPL52	MRPL50	MRPS27	MRPS25	MRPS36	MRPS22	MRPS10	MRPL54
	RNA Polymerase III Transcription Homo sapiens R-HSA-74158	0.048	8.76494	POLR3D	POLR3G	POLR2H	POLR3K
	SCF(Skp2)-mediated degradation of p27/p21 Homo sapiens R-HSA-187577	0.048	8.76494	PSMC6	CCNE2	PSMD14	PSMC4	CKS1B
	tRNA modification in the nucleus and cytosol Homo sapiens R-HSA-6782315	0.01	8.72812	METTL1	PUS7	TRMT61A	THG1L	ADAT2
	Transcriptional regulation by small RNAs Homo sapiens R-HSA-5578749	0.034	8.34003	NDC1	NUP205	NUP43	POLR2H	NUPL2	NUP37
	Recycling of eIF2:GDP Homo sapiens R-HSA-72731	0.028	7.91552	EIF2B3	EIF2S1
	RNA Polymerase III Abortive And Retractive Initiation Homo sapiens R-HSA-749476	0.048	7.62191	POLR3D	POLR3G	POLR2H	POLR3K
	Transport of Mature mRNA derived from an Intron-Containing Transcript Homo sapiens R-HSA-159236	0.027	7.26841	NDC1	NUP205	THOC1	NUP43	NUPL2	NUP37
	Removal of licensing factors from origins Homo sapiens R-HSA-69300	0.034	7.22649	PSMC6	PSMD14	PSMC4	MCM3	MCM5	MCM2
	TP53 Regulates Transcription of DNA Repair Genes Homo sapiens R-HSA-6796648	0.054	7.08296	POLR2H	GTF2F1	MLH1	MNAT1	GTF2F2
	Signaling by FGFR2 IIIa TM Homo sapiens R-HSA-8851708	0.025	6.48938	POLR2H	GTF2F1	GTF2F2
	Assembly of the primary cilium Homo sapiens R-HSA-5617833	0.052	5.14775	PLK4	TTC26	ARF4	IFT74	IFT88	PRKAR2B	WDR60	HAUS7	BBS7	IFT57	BBS5
	Angiogenesis and Cell Motility
	Syndecan interactions Homo sapiens R-HSA-3000170	2.52846e-06	133.851	SDC4	ITGB3	ACTN1	ITGA2	TNC	ITGAV	THBS1
	Non-integrin membrane-ECM interactions Homo sapiens R-HSA-3000171	8.74442e-06	74.0595	SDC4	ITGB3	ACTN1	ITGA2	TNC	PDGFA	LAMC2	ITGAV	THBS1
	Cell surface interactions at the vascular wall Homo sapiens R-HSA-202733	7.28989e-06	48.6548	ANGPT2	ITGA3	SRC	ITGB3	ATP1B3	SLC3A2	MIF	SELE	SELP	PROCR	SLC7A5	ITGAV	SLC16A3	PF4
	GRB2:SOS provides linkage to MAPK signaling for Integrins Homo sapiens R-HSA-354194	0.0012967	39.4442	APBB1IP	SRC	ITGB3	ITGA2B
	PECAM1 interactions Homo sapiens R-HSA-210990	0.00667574	37.1608	SRC	ITGB3	ITGAV
	Laminin interactions Homo sapiens R-HSA-3000157	0.00679357	37.1608	ITGA3	ITGA2	LAMC2	ITGAV
	p38MAPK events Homo sapiens R-HSA-171007	0.00846344	32.6775	MAPK11	MAPKAPK3	SRC
	Nectin/Necl trans heterodimerization Homo sapiens R-HSA-420597	0.0212783	32.6415	CADM3	PVR
	Basigin interactions Homo sapiens R-HSA-210991	0.00129875	27.4336	SLC7A5	ITGA3	SLC3A2	ATP1B3	SLC16A3
	Cell-extracellular matrix interactions Homo sapiens R-HSA-446353	0.0153746	23.2291	FBLIM1	ACTN1	FLNC
	p130Cas linkage to MAPK signaling for integrins Homo sapiens R-HSA-372708	0.0012967	22.3759	APBB1IP	SRC	ITGB3	ITGA2B
	p75NTR regulates axonogenesis Homo sapiens R-HSA-193697	0.0348862	22.1277	NGF	RTN4
	Type I hemidesmosome assembly Homo sapiens R-HSA-446107	0.0348862	22.1277	LAMC2	PLEC
	Integrin alphaIIb beta3 signaling Homo sapiens R-HSA-354192	0.0121099	19.4032	APBB1IP	SRC	ITGB3	ITGA2B
	Prefoldin mediated transfer of substrate to CCT/TriC Homo sapiens R-HSA-389957	0.0121099	19.4032	TUBA1C	TUBB6	TUBB2B	PFDN4
	Glycoprotein hormones Homo sapiens R-HSA-209822	0.0426504	18.7224	INHBB	INHBA
	Signal transduction by L1 Homo sapiens R-HSA-445144	0.0322547	14.5574	ITGB3	ITGA2B	ITGAV
	Post-chaperonin tubulin folding pathway Homo sapiens R-HSA-389977	0.0364376	13.4023	TUBA1C	TUBB2B	TUBB6
	Cell junction organization Homo sapiens R-HSA-446728	0.00842572	13.1846	CADM3	CLDN15	FBLIM1	ACTN1	LAMC2	FLNC	PVR	PLEC
	Formation of tubulin folding intermediates by CCT/TriC Homo sapiens R-HSA-389960	0.0505526	10.6282	TUBA1C	TUBB6	TUBB2B
	RHO GTPases Activate Formins Homo sapiens R-HSA-5663220	0.0149826	9.84116	CENPT	SRC	KNTC1	NUP43	SPDL1	CENPQ	ITGB3BP	MAD2L1	NUP37
	Cell-Cell communication Homo sapiens R-HSA-1500931	0.0132813	9.78865	MAPK11	CADM3	CLDN15	FBLIM1	SRC	ACTN1	LAMC2	FLNC	PVR	PLEC
	Signalling to ERKs Homo sapiens R-HSA-187687	0.0250068	9.78458	DUSP5	PSMD14	SRC	ITGB3	ITGA2B	PDGFA	CSF2RB	NGF	APBB1IP	SPRED3	MAPK11	PSMC6	MAPKAPK3	PSMC4	HBEGF
	MAP2K and MAPK activation Homo sapiens R-HSA-5674135	0.0381627	7.83806	APBB1IP	SRC	ITGB3	ITGA2B
	Cooperation of Prefoldin and TriC/CCT in actin and tubulin folding Homo sapiens R-HSA-389958	0.0217502	7.73392	TUBA1C	TUBB6	TUBB2B	PFDN4
	MAPK family signaling cascades Homo sapiens R-HSA-5683057	0.0318345	5.76287	DUSP5	PSMD14	SRC	ITGB3	ITGA2B	PDGFA	CSF2RB	ETV4	APBB1IP	SPRED3	IL6	PSMC6	PSMC4	MYC	MAPK6	HBEGF
	Signaling by VEGF Homo sapiens R-HSA-194138	0.0298895	5.71619	DUSP5	PSMD14	SRC	SPHK1	ITGB3	ITGA2B	PDGFA	CSF2RB	SHB	PGF	APBB1IP	SPRED3	MAPK11	PSMC6	MAPKAPK3	PSMC4	ITGAV	HBEGF
	VEGFA-VEGFR2 Pathway Homo sapiens R-HSA-4420097	0.0441055	4.92024	DUSP5	PSMD14	SRC	SPHK1	ITGB3	ITGA2B	PDGFA	CSF2RB	SHB	APBB1IP	SPRED3	MAPK11	PSMC6	MAPKAPK3	PSMC4	ITGAV	HBEGF
	Hypoxia and Cellular Stress
	Activation of ATR in response to replication stress Homo sapiens R-HSA-176187	2.5913e-05	67.7569	CDC45	RFC4	RPA3	MCM3	CDC7	MCM5	CLSPN	MCM2
	NADE modulates death signalling Homo sapiens R-HSA-205025	0.015543	41.1884	CASP3	NGF
	Uptake and function of diphtheria toxin Homo sapiens R-HSA-5336415	0.015543	41.1884	TXNRD1	HBEGF
	Caspase-mediated cleavage of cytoskeletal proteins Homo sapiens R-HSA-264870	0.00667574	37.1608	CASP3	VIM	PLEC
	PTK6 promotes HIF1A stabilization Homo sapiens R-HSA-8857538	0.0212783	32.6415	HIF1A	HBEGF
	Apoptotic factor-mediated response Homo sapiens R-HSA-111471	0.0212783	32.6415	CASP3	CYCS
	Regulation of HSF1-mediated heat shock response Homo sapiens R-HSA-3371453	0.000347113	29.547	NDC1	HSPA9	DNAJC2	NUP205	HSPA5	RPA3	NUP43	NUPL2	HSPA13	NUP37
	Cytochrome c-mediated apoptotic response Homo sapiens R-HSA-111461	0.0105973	28.9691	CASP3	CYCS
	Activation of caspases through apoptosome-mediated cleavage Homo sapiens R-HSA-111459	0.0105973	28.9691	CASP3	CYCS
	TRIF-mediated programmed cell death Homo sapiens R-HSA-2562578	0.00382919	27.0425	RIPK3	CD14	TLR4
	Cellular responses to stress Homo sapiens R-HSA-2262752	0.00686322	25.7607	NDC1	HSPA9	NUP205	EGLN3	CDKN2B	HSPA5	TXNRD1	HMGA1	NUDT2	HIF1A	HSPA13	DNAJC2	MAPK11	PRDX5	IL6	CCNE2	MAPKAPK3	RPA3	CYCS	NUP43	NUPL2	NUP37
	Unfolded Protein Response (UPR) Homo sapiens R-HSA-381119	0.000623255	25.466	HSPA5	FKBP14	SEC61G	LMNA	CCL2	ASNS	HYOU1	SEC61B	KDELR3	EIF2S1
	IRE1alpha activates chaperones Homo sapiens R-HSA-381070	0.00238247	22.8095	HSPA5	FKBP14	SEC61G	LMNA	HYOU1	SEC61B	KDELR3
	Cellular response to heat stress Homo sapiens R-HSA-3371556	0.001471	20.1589	NDC1	HSPA9	DNAJC2	NUP205	HSPA5	RPA3	NUP43	NUPL2	HSPA13	NUP37
	XBP1(S) activates chaperone genes Homo sapiens R-HSA-381038	0.00856883	18.5853	FKBP14	SEC61G	LMNA	HYOU1	SEC61B	KDELR3
	Programmed Cell Death Homo sapiens R-HSA-5357801	0.00151186	16.2529	PSMD14	MLKL	RIPK3	PSMC6	PSMC4	CASP3	LMNA	CYCS	CLSPN	CD14	VIM	BID	TLR4	PLEC
	Detoxification of Reactive Oxygen Species Homo sapiens R-HSA-3299685	0.0241091	13.3987	PRDX5	TXNRD1	NUDT2	CYCS
	Apoptosis Homo sapiens R-HSA-109581	0.00930959	10.2165	PSMC6	PSMD14	PSMC4	CASP3	LMNA	CYCS	CLSPN	CD14	VIM	BID	TLR4	PLEC
	Apoptotic cleavage of cellular proteins Homo sapiens R-HSA-111465	0.00764544	8.7437	CASP3	LMNA	CLSPN	VIM	PLEC
	Apoptotic execution phase Homo sapiens R-HSA-75153	0.0281091	7.91552	CASP3	LMNA	CLSPN	VIM	PLEC
	Inflammation
	Chemokine receptors bind chemokines Homo sapiens R-HSA-380108	0.00264524	22.0141	CXCL10	CCL7	CCL2	CXCL1	PPBP	CXCL2	PF4
	Interleukin-6 family signaling Homo sapiens R-HSA-6783589	0.0121099	19.4032	IL6	CLCF1	LIF	CRLF1
	PERK regulates gene expression Homo sapiens R-HSA-381042	0.0137598	18.1687	HSPA5	CCL2	ASNS	EIF2S1
	IRAK4 deficiency (TLR2/4) Homo sapiens R-HSA-5603041	0.0509874	16.0571	CD14	TLR4
	MyD88 deficiency (TLR2/4) Homo sapiens R-HSA-5602498	0.0509874	16.0571	CD14	TLR4
	IL-6-type cytokine receptor ligand interactions Homo sapiens R-HSA-6788467	0.0283387	15.8614	CLCF1	LIF	CRLF1
	Integrin cell surface interactions Homo sapiens R-HSA-216083	0.00180405	12.8029	VCAM1	ITGA3	ITGB3	ITGA2	ITGA2B	TNC	ITGAV	THBS1
	IKK complex recruitment mediated by RIP1 Homo sapiens R-HSA-937041	0.0455907	11.4542	RIPK3	CD14	TLR4
	Signaling by Interleukins Homo sapiens R-HSA-449147	0.0440834	4.72608	DUSP5	IL33	PSMD14	SRC	ITGB3	ITGA2B	LIF	PDGFA	PIK3CD	CSF2RB	IL17RA	APBB1IP	SPRED3	IL6	PSMC6	PSMC4	CLCF1	CASP3	CRLF1	HBEGF
	Cytokine Signaling in Immune system Homo sapiens R-HSA-1280215	0.0478768	4.21818	NUP205	PSMD14	SRC	ITGB3	ITGA2B	PDGFA	PIK3CD	CSF2RB	SPRED3	CASP3	NUP43	NDC1	DUSP5	IL33	VCAM1	TNFRSF12A	LIF	IL17RA	APBB1IP	IL6	PSMC6	PSMC4	CLCF1	IRF8	NUPL2	CRLF1	PTPN2	HBEGF	NUP37
	Hemostasis and Thrombosis
	Dissolution of Fibrin Clot Homo sapiens R-HSA-75205	0.000716724	66.1111	ANXA2	PLAU	SERPINE1	PLAUR
	Platelet degranulation Homo sapiens R-HSA-114608	5.21068e-05	36.2325	CD63	HSPA5	ACTN1	ITGB3	SERPINE1	ITGA2B	PLEK	PDGFA	PPBP	THBS1	SELP	TIMP1	PF4
	Response to elevated platelet cytosolic Ca2+ Homo sapiens R-HSA-76005	8.48579e-05	32.8753	CD63	HSPA5	ACTN1	ITGB3	SERPINE1	ITGA2B	PLEK	PDGFA	PPBP	THBS1	SELP	TIMP1	PF4
	Hemostasis Homo sapiens R-HSA-109582	8.43506e-07	31.5765	CD63	DOCK5	SRC	ITGB3	PDE1A	DOCK8	SERPINE1	ITGA2B	PLEK	PDGFA	PIK3CD	CSF2RB	SLC3A2	THBS1	PIK3R5	PRKAR2B	PLAU	C1QBP	PDPN	ITGAV	TIMP1	SLC16A3	SH2B2	ANGPT2	ANXA2	HSPA5	ITGA3	ITGA2	ACTN1	PLAUR	PLA2G4A	ATP1B3	MIF	PPBP	SELE	APBB1IP	SELP	SLC7A5	PROCR	MAFF	PDE9A	PF4
	Platelet activation, signaling and aggregation Homo sapiens R-HSA-76002	0.000386502	18.4337	CD63	HSPA5	SRC	ACTN1	ITGB3	SERPINE1	ITGA2B	PLEK	PDGFA	PIK3CD	PLA2G4A	CSF2RB	PPBP	THBS1	PIK3R5	APBB1IP	SELP	PDPN	TIMP1	PF4
	Platelet Aggregation (Plug Formation) Homo sapiens R-HSA-76009	0.0350472	10.7501	APBB1IP	SRC	ITGB3	ITGA2B
	ECM Remodeling
	Crosslinking of collagen fibrils Homo sapiens R-HSA-2243919	0.00014069	116.966	LOXL3	LOXL4	TLL1	LOXL2
	Assembly of collagen fibrils and other multimeric structures Homo sapiens R-HSA-2022090	1.50028e-06	81.0575	COL3A1	COL27A1	COL5A3	MMP3	LOXL3	LOXL4	COL6A3	LAMC2	TLL1	LOXL2	PLEC
	Extracellular matrix organization Homo sapiens R-HSA-1474244	2.27802e-09	66.7707	SDC4	ITGB3	SERPINE1	ITGA2B	TNC	LOXL3	PDGFA	LOXL4	LAMC2	THBS1	LOXL2	ADAMTS4	EFEMP2	CASP3	ITGAV	TIMP1	ADAMTS9	COL27A1	VCAM1	ITGA3	ACTN1	ITGA2	MMP3	BMP4	MMP14	COL3A1	BMP2	COL5A3	COL6A3	ADAM8	TLL1	PLEC
	Elastic fibre formation Homo sapiens R-HSA-1566948	5.69431e-05	56.588	BMP4	EFEMP2	BMP2	ITGB3	LOXL3	LOXL4	ITGAV	LOXL2
	Collagen formation Homo sapiens R-HSA-1474290	0.00012989	34.3645	COL3A1	COL27A1	COL5A3	MMP3	LOXL3	LOXL4	COL6A3	LAMC2	TLL1	LOXL2	PLEC
	Anchoring fibril formation Homo sapiens R-HSA-2214320	0.0212783	32.6415	LAMC2	TLL1
	Molecules associated with elastic fibres Homo sapiens R-HSA-2129379	0.00303217	28.6769	BMP4	EFEMP2	BMP2	ITGB3	ITGAV
	EGFR Transactivation by Gastrin Homo sapiens R-HSA-2179392	0.0348862	22.1277	MMP3	HBEGF
	Degradation of the extracellular matrix Homo sapiens R-HSA-1474228	0.00959518	17.6913	ADAMTS4	MMP14	CASP3	MMP3	ADAM8	LAMC2	TLL1	TIMP1	ADAMTS9
	ECM proteoglycans Homo sapiens R-HSA-3000178	0.0102283	14.8344	ITGB3	ITGA2	SERPINE1	ITGA2B	TNC	ITGAV
	Circadian Clock
	BMAL1:CLOCK,NPAS2 activates circadian gene expression Homo sapiens R-HSA-1368108	0.0130076	15.3392	DBP	SERPINE1	BHLHE41	NR1D1	HIF1A
[truncated: 59 more columns]
