# Supplementary material for: Transcriptome analysis of cardiac endothelial cells after myocardial infarction reveals temporal changes and long-term deficits
Source: Sci Rep. 2024 May 1;14:9991. doi: 10.1038/s41598-024-59155-8 (PMC11063162; doi:10.1038/s41598-024-59155-8)
Supplement: Supplementary file 7 — Supplementary Table S6. [file 41598_2024_59155_MOESM7_ESM.xlsx]

## Sheet: D2Down
Supplementary Table S6
Day 2 post-MI Dowregulated Genes
All Down Genes				Day 2 Restricted Down Genes
Gene name	Fold change	p-value		Gene name	Fold change	p-value
Camk2b	-3.57078	0.0314314		Nup210	-2.57814	0.00528973
Fndc5	-2.92821	0.000280623		Ifitm5	-2.55429	0.00380931
Slc38a3	-2.87723	0.00111631		Camk2a	-2.52219	0.0044324
Kcnk3	-2.58714	0.0054568		Col28a1	-2.40914	0.00272019
Nup210	-2.57814	0.00528973		Tspan11	-2.37934	0.00299652
Myh6	-2.57113	0.00439436		Lrrn1	-2.11367	0.00471378
Ifitm5	-2.55429	0.00380931		Cpne7	-2.08666	0.00529872
Camk2a	-2.52219	0.0044324		Pycard	-2.0755	0.0124792
Ckm	-2.49925	0.0017359		Eef1a2	-2.0601	0.0342822
Dsp	-2.43739	0.000900303		Rai2	-2.05414	0.0161724
Col28a1	-2.40914	0.00272019		Tmem255a	-2.04608	0.00174166
Tspan11	-2.37934	0.00299652		Aplnr	-2.03607	0.000536639
Flvcr2	-2.36966	0.00450131		Dhrs7c	-2.03085	0.00216552
Cox6a2	-2.36384	0.00620316		Mybpc3	-2.00614	0.0161417
Cnr2	-2.30806	0.000763813		Scube1	-1.98522	3.07851e-05
Trdn	-2.25656	0.0155487		Npas2	-1.98061	0.0307349
Sost	-2.23698	0.0440475		Pde7b	-1.96907	0.000297083
Cd247	-2.22555	0.002234		Cxcl9	-1.96679	0.000942276
Gper1	-2.1557	0.015593		Abat	-1.94944	0.0441156
Arsi	-2.14992	0.0135353		Papln	-1.9437	0.000217409
Lrrn1	-2.11367	0.00471378		Actn2	-1.93231	0.0306251
Hrh2	-2.09148	0.0116464		Adprhl1	-1.92773	0.0539131
Cpne7	-2.08666	0.00529872		H2-Ob	-1.90203	0.00672711
Akap5	-2.0757	0.0078046		Adam11	-1.90057	0.0209117
Pycard	-2.0755	0.0124792		Zfp184	-1.90014	0.0220995
Eef1a2	-2.0601	0.0342822		Atp1a2	-1.89346	0.0341296
Cdh23	-2.05923	0.000490987		Sema6c	-1.83709	0.0204936
Rai2	-2.05414	0.0161724		Sntb1	-1.8164	0.00802481
Rarres1	-2.04926	0.0102802		Klk10	-1.7949	0.045535
Tmem255a	-2.04608	0.00174166		Sez6l2	-1.7849	0.00028027
Aplnr	-2.03607	0.000536639		Cmya5	-1.74612	0.0219526
Dhrs7c	-2.03085	0.00216552		Il4i1	-1.74451	0.0457502
Mybpc3	-2.00614	0.0161417		Pltp	-1.70385	0.000326683
Myoz2	-2.00457	0.000327003		Tnfrsf21	-1.7029	0.0035826
Pcdh12	-1.99205	2.09039e-05		Lrp4	-1.70277	0.00828032
Myom2	-1.9885	0.0204843		Sstr4	-1.70245	0.0117934
Scube1	-1.98522	3.07851e-05		Trp53i11	-1.69931	0.000150773
Npas2	-1.98061	0.0307349		Tppp	-1.68577	0.00873847
Il16	-1.97971	0.00016117		Dok4	-1.66206	0.000198564
Asxl3	-1.97694	0.00302089		Rnf144a	-1.65307	0.000231766
Pde7b	-1.96907	0.000297083		Hoxa5	-1.64578	0.00427554
Cxcl9	-1.96679	0.000942276		Spry1	-1.62804	0.00354085
Ccnjl	-1.9577	0.0174344		Mtss1	-1.60595	4.04208e-05
Abat	-1.94944	0.0441156		Lims2	-1.5917	0.00613625
Cox7a1	-1.94905	0.0212613		Nos1ap	-1.58883	0.0436467
Tmem182	-1.94624	0.00313189		Tbxa2r	-1.58238	0.00126056
Papln	-1.9437	0.000217409		Dlg2	-1.57674	0.0275198
Actn2	-1.93231	0.0306251		Hopx	-1.57642	0.0341775
Adprhl1	-1.92773	0.0539131		Bach2	-1.56835	0.00583807
Myl2	-1.92758	0.011467		Zfp964	-1.56229	0.0531346
Pygm	-1.91467	7.5787e-06		Pdzd2	-1.55893	0.00140402
Ltbp4	-1.90917	0.000168888		Efr3b	-1.55712	0.000618909
H2-Ob	-1.90203	0.00672711		Tmem140	-1.55239	0.0103363
Adam11	-1.90057	0.0209117		Tbc1d16	-1.54998	0.00211935
Zfp184	-1.90014	0.0220995		Neurl1b	-1.54504	0.00126598
Has3	-1.89408	0.00410113		Sh3tc2	-1.54436	0.000335864
Atp1a2	-1.89346	0.0341296		Ablim3	-1.54231	0.000729466
Fam124b	-1.87675	0.000101645		Itpkb	-1.54208	0.000452189
Myl4	-1.87294	0.00706227		Dhcr24	-1.53997	0.00726728
Sema6c	-1.83709	0.0204936		Slco2b1	-1.53535	0.00955997
Sntb1	-1.8164	0.00802481		Ppp1r16b	-1.53367	2.19865e-05
Tas1r3	-1.80108	0.0321342		Atp1b2	-1.5321	0.00242691
Klk10	-1.7949	0.045535		P2ry10b	-1.52998	0.0496452
Sez6l2	-1.7849	0.00028027		Pgm5	-1.52885	0.00855163
Mmp15	-1.76785	5.48243e-05		Rassf3	-1.52723	0.000614577
Obscn	-1.74842	0.00454224		Thra	-1.52361	0.000784113
Cmya5	-1.74612	0.0219526		Hlx	-1.52212	0.00263296
Il4i1	-1.74451	0.0457502		Arl4c	-1.52183	0.0190284
Ecm2	-1.73422	1.46342e-05		Adora2a	-1.51866	0.00455128
Ssh2	-1.72683	0.000245431		Ttc28	-1.51727	6.12261e-05
Pltp	-1.70385	0.000326683		Rpl38	-1.51211	0.0277974
Tnfrsf21	-1.7029	0.0035826		Pde4c	-1.51174	0.0209064
Lrp4	-1.70277	0.00828032		Art3	-1.51148	0.000622036
Ttn	-1.70267	0.0127033		Hmcn1	-1.50979	0.00731615
Sstr4	-1.70245	0.0117934		Kcnj15	-1.50915	0.0247724
Trp53i11	-1.69931	0.000150773		Rnf144b	-1.50362	0.000568753
Tppp	-1.68577	0.00873847		Ttyh3	-1.50361	0.0152501
Dok4	-1.66206	0.000198564		Nos2	-1.49627	0.00611927
Tnni3	-1.66167	0.0269359		Car7	-1.49584	0.00951259
H2-K2	-1.65909	0.0242118		Tmc8	-1.49577	0.0069984
Perm1	-1.65857	0.0531771		Txnip	-1.49386	0.00863891
Rnf144a	-1.65307	0.000231766		Chst15	-1.49138	0.00167896
Hoxa5	-1.64578	0.00427554		Nrep	-1.49072	0.0251214
Akap6	-1.64351	0.000788224		Rhobtb1	-1.49017	0.0020302
Aqp7	-1.62912	0.00941901		Fam53b	-1.48902	0.000126236
Spry1	-1.62804	0.00354085		Tril	-1.48527	0.00323757
Robo2	-1.62798	0.0191768		Gstm7	-1.48502	0.0459164
Soga1	-1.6238	0.000494743		Rin2	-1.48405	0.000332969
Igf2	-1.61144	0.0208815		Ldlrad3	-1.48331	0.00104538
Mtss1	-1.60595	4.04208e-05		Nov	-1.48188	0.0162158
Plekhh2	-1.60536	0.00696742		Plxnd1	-1.48068	0.00136282
Fam84b	-1.60494	0.00123802		Eif4ebp2	-1.47897	0.000446804
Cdkn1c	-1.60492	0.0108563		Fxyd6	-1.47851	0.0236962
Clmn	-1.60183	0.00904991		Pik3c2b	-1.47532	0.000353645
Rassf10	-1.60072	0.00189137		Cmpk2	-1.47369	0.00136848
Aqp1	-1.59798	0.00903729		Tspan18	-1.47147	0.00072071
Lims2	-1.5917	0.00613625		Bend7	-1.47058	0.00138646
Nos1ap	-1.58883	0.0436467		Fcgrt	-1.47009	0.00964042
Tbxa2r	-1.58238	0.00126056		Kcnb1	-1.46888	0.00124846
Dlg2	-1.57674	0.0275198		Myo10	-1.46763	0.000712851
Hopx	-1.57642	0.0341775		Pcdh17	-1.46664	0.00601055
Bach2	-1.56835	0.00583807		Hes1	-1.46631	0.00528177
Zfp964	-1.56229	0.0531346		Lpcat1	-1.46501	0.00939113
Pdzd2	-1.55893	0.00140402		Traf4	-1.46491	0.0265495
Efr3b	-1.55712	0.000618909		Tmem86a	-1.46275	0.0449709
Arntl	-1.55353	0.00103079		Dusp7	-1.46129	0.00030022
Tmem140	-1.55239	0.0103363		Klf13	-1.45977	0.00307356
Tbc1d16	-1.54998	0.00211935		Ulk1	-1.45669	0.00328855
Neurl1b	-1.54504	0.00126598		Vash1	-1.45644	0.0334996
Sh3tc2	-1.54436	0.000335864		Sybu	-1.45161	0.0149955
Ablim3	-1.54231	0.000729466		Tmem204	-1.45111	0.0193715
Itpkb	-1.54208	0.000452189		St5	-1.4509	0.000572978
Dhcr24	-1.53997	0.00726728		Ctnnbip1	-1.45038	0.00186517
Slco2b1	-1.53535	0.00955997
Ppp1r16b	-1.53367	2.19865e-05
Atp1b2	-1.5321	0.00242691
C1qtnf9	-1.53018	0.00602053
P2ry10b	-1.52998	0.0496452
Pgm5	-1.52885	0.00855163
Rassf3	-1.52723	0.000614577
Mb	-1.52397	0.0218964
Thra	-1.52361	0.000784113
Hlx	-1.52212	0.00263296
Arl4c	-1.52183	0.0190284
Adora2a	-1.51866	0.00455128
Ttc28	-1.51727	6.12261e-05
Rpl38	-1.51211	0.0277974
Pde4c	-1.51174	0.0209064
Art3	-1.51148	0.000622036
Hmcn1	-1.50979	0.00731615
Kcnj15	-1.50915	0.0247724
Kif26a	-1.5041	0.00125573
Rnf144b	-1.50362	0.000568753
Ttyh3	-1.50361	0.0152501
Rhbdl3	-1.49719	0.011174
Nos2	-1.49627	0.00611927
Car7	-1.49584	0.00951259
Tmc8	-1.49577	0.0069984
Txnip	-1.49386	0.00863891
Tecpr1	-1.49385	0.00179777
Chst15	-1.49138	0.00167896
Nrep	-1.49072	0.0251214
Rhobtb1	-1.49017	0.0020302
Fam53b	-1.48902	0.000126236
Kdr	-1.48802	0.0112216
Dexi	-1.48655	0.0149398
Alpl	-1.48593	0.0129175
Tril	-1.48527	0.00323757
Gstm7	-1.48502	0.0459164
Rin2	-1.48405	0.000332969
Ldlrad3	-1.48331	0.00104538
Nov	-1.48188	0.0162158
Plxnd1	-1.48068	0.00136282
Eif4ebp2	-1.47897	0.000446804
Fxyd6	-1.47851	0.0236962
Pik3c2b	-1.47532	0.000353645
Cmpk2	-1.47369	0.00136848
Tspan18	-1.47147	0.00072071
Bend7	-1.47058	0.00138646
Fcgrt	-1.47009	0.00964042
Kcnb1	-1.46888	0.00124846
Myo10	-1.46763	0.000712851
Pcdh17	-1.46664	0.00601055
Hes1	-1.46631	0.00528177
Ncald	-1.46613	0.0214291
Lpcat1	-1.46501	0.00939113
Traf4	-1.46491	0.0265495
Tmem86a	-1.46275	0.0449709
Eepd1	-1.46217	0.000539187
Dusp7	-1.46129	0.00030022
Klf13	-1.45977	0.00307356
Ulk1	-1.45669	0.00328855
Vash1	-1.45644	0.0334996
Pnpla7	-1.45411	0.026201
Sybu	-1.45161	0.0149955
Tmem204	-1.45111	0.0193715
St5	-1.4509	0.000572978
Ctnnbip1	-1.45038	0.00186517
