# Supplementary material for: Transcriptome analysis of cardiac endothelial cells after myocardial infarction reveals temporal changes and long-term deficits
Source: Sci Rep. 2024 May 1;14:9991. doi: 10.1038/s41598-024-59155-8 (PMC11063162; doi:10.1038/s41598-024-59155-8)
Supplement: Supplementary file 8 — Supplementary Table S7. [file 41598_2024_59155_MOESM8_ESM.xlsx]

## Sheet: Sheet1
	Supplementary Table S7
	Day 2 post-MI Downregulated Pathways
	VascularTone	p- value	Combined Score	Genes
	Striated Muscle Contraction Homo sapiens R-HSA-390522	1.72584e-08	536.462	MYBPC3	MYL4	ACTN2	MYL2	TNNI3	MYH6	TTN
	Ion homeostasis Homo sapiens R-HSA-5578775	3.27021e-07	274.78	CAMK2B	CAMK2A	ATP1A2	TNNI3	FXYD6	ATP1B2	TRDN
	CREB phosphorylation through the activation of CaMKII Homo sapiens R-HSA-442729	0.000291498	230.375	CAMK2B	ACTN2	CAMK2A
	Ras activation uopn Ca2+ infux through NMDA receptor Homo sapiens R-HSA-442982	0.000429976	188.017	CAMK2B	ACTN2	CAMK2A
	Unblocking of NMDA receptor, glutamate binding and activation Homo sapiens R-HSA-438066	0.000429976	188.017	CAMK2B	ACTN2	CAMK2A
	Muscle contraction Homo sapiens R-HSA-397014	2.52337e-09	182.376	MYBPC3	CAMK2B	ACTN2	CAMK2A	ATP1A2	ATP1B2	TRDN	TTN	MYL4	MYL2	FXYD6	TNNI3	MYH6	KCNK3
	Ion transport by P-type ATPases Homo sapiens R-HSA-936837	0.000128083	102.435	CAMK2B	CAMK2A	ATP1A2	FXYD6	ATP1B2
	CREB phosphorylation through the activation of Ras Homo sapiens R-HSA-442742	0.00173254	89.9136	CAMK2B	ACTN2	CAMK2A	FXYD6	ATP1A2	TNNI3	ATP1B2	KCNK3	TRDN
	Cardiac conduction Homo sapiens R-HSA-5576891	2.84951e-05	76.3774	CAMK2B	CAMK2A
	Trafficking of AMPA receptors Homo sapiens R-HSA-399719	0.00259398	72.162	CAMK2B	CAMK2A	AKAP5
	Glutamate Binding, Activation of AMPA Receptors and Synaptic Plasticity Homo sapiens R-HSA-399721	0.00259398	72.162	CAMK2B	CAMK2A	AKAP5
	HSF1-dependent transactivation Homo sapiens R-HSA-3371571	0.00338651	62.2509	CAMK2B	CAMK2A	TNFRSF21
	Post NMDA receptor activation events Homo sapiens R-HSA-438064	0.00368	59.4213	CAMK2B	ACTN2	CAMK2A
	Activation of NMDA receptor upon glutamate binding and postsynaptic events Homo sapiens R-HSA-442755	0.00500676	49.9075	CAMK2B	ACTN2	CAMK2A
	Neurotransmitter Receptor Binding And Downstream Transmission In The Postsynaptic Cell Homo sapiens R-HSA-112314	0.00172223	32.1352	CAMK2B	ACTN2	CAMK2A	KCNJ15	AKAP5	NCALD
	Ion channel transport Homo sapiens R-HSA-983712	0.00231734	24.87	CAMK2B	TTYH3	CAMK2A	FXYD6	ATP1A2	ATP1B2	TRDN
	Neuronal System Homo sapiens R-HSA-112316	0.0015434	23.0586	CAMK2B	ACTN2	KCNB1	CAMK2A	KCNJ15	ABAT	AKAP5	NCALD	KCNK3
	Transmission across Chemical Synapses Homo sapiens R-HSA-112315	0.00287497	23.0361	CAMK2B	ACTN2	CAMK2A	KCNJ15	ABAT	AKAP5	NCALD
	Metabolism
	Passive transport by Aquaporins Homo sapiens R-HSA-432047	0.0049025	119.728	AQP7	AQP1
	Hyaluronan biosynthesis and export Homo sapiens R-HSA-2142850	0.043719	87.6127	HAS3
	Glucagon-like Peptide-1 (GLP1) regulates insulin secretion Homo sapiens R-HSA-381676	0.0537719	16.4269	KCNB1	AKAP5
	Transmembrane transport of small molecules Homo sapiens R-HSA-382551	0.00704108	11.8437	CAMK2B	TTYH3	NUP210	SLCO2B1	CAMK2A	AQP7	FXYD6	ATP1A2	ATP1B2	SLC38A3	AQP1	TRDN
	Vascular Homeostasis
	Class A/1 (Rhodopsin-like receptors) Homo sapiens R-HSA-373076	0.00850042	13.8939	CXCL9	ADORA2A	CNR2	HRH2	TBXA2R	GPER1	APLNR	SSTR4
	G alpha (s) signalling events Homo sapiens R-HSA-418555	0.0382469	10.7017	ADORA2A	HRH2	PDE4C	PDE7B
	GPCR ligand binding Homo sapiens R-HSA-500792	0.018919	9.35086	CXCL9	ADORA2A	CNR2	HRH2	TBXA2R	GPER1	APLNR	TAS1R3	SSTR4
	Angiogenesis and Cell Motility
	Signaling by NOTCH2 Homo sapiens R-HSA-1980145	0.0328062	25.6182	NEURL1B	HES1
	Netrin-1 signaling Homo sapiens R-HSA-373752	0.0537719	16.4269	ABLIM3	MYO10
	Axon guidance Homo sapiens R-HSA-422475	0.0413312	6.4772	ROBO2	CAMK2B	PLXND1	ABLIM3	MYO10	ACTN2	CAMK2A	KDR	DUSP7
	Hypoxia andCellular Stress
	Cellular response to heat stress Homo sapiens R-HSA-3371556	0.0106811	22.3788	CAMK2B	NUP210	CAMK2A	TNFRSF21
	Inflammation
	The NLRP3 inflammasome Homo sapiens R-HSA-844456	0.0049025	119.728	PYCARD	TXNIP
	NGF-independant TRKA activation Homo sapiens R-HSA-187024	0.043719	87.6127	ADORA2A
	Inflammasomes Homo sapiens R-HSA-622312	0.0098117	69.3872	PYCARD	TXNIP
	Activation of TRKA receptors Homo sapiens R-HSA-187015	0.052232	66.1028	ADORA2A
	CLEC7A/inflammasome pathway Homo sapiens R-HSA-5660668	0.052232	66.1028	PYCARD
	Circadian Clock
	NR1D1 (REV-ERBA) represses gene expression Homo sapiens R-HSA-1368071	0.00212911	230.888	NPAS2	ARNTL
	RORA activates gene expression Homo sapiens R-HSA-1368082	0.0238953	33.6016	NPAS2	ARNTL
	BMAL1:CLOCK,NPAS2 activates circadian gene expression Homo sapiens R-HSA-1368108	0.0537719	16.4269	NPAS2	ARNTL
