# Supplementary material for: Transcriptome analysis of cardiac endothelial cells after myocardial infarction reveals temporal changes and long-term deficits
Source: Sci Rep. 2024 May 1;14:9991. doi: 10.1038/s41598-024-59155-8 (PMC11063162; doi:10.1038/s41598-024-59155-8)
Supplement: Supplementary file 9 — Supplementary Table S8. [file 41598_2024_59155_MOESM9_ESM.xlsx]

## Sheet: Sheet1
Supplementary Table S8
Day 7 post-MI Upregulated Genes
All Up Genes					Day 7 Restricted Up Genes
Gene name	Fold change	p-value			Gene name	Fold change	p-value
Plvap	48.2997	1.97005e-09			Col1a1	32.0928	0.000276552
Lrg1	45.3931	7.59528e-11			Col1a2	18.4814	0.000354398
Sfrp2	44.9021	2.57668e-05			Fndc1	16.2853	0.00139317
Selp	42.1128	2.14849e-06			Col5a1	14.9338	0.00167988
Sele	33.121	3.87136e-06			Ptn	11.9101	2.04942e-05
Crlf1	33.1137	0.000430903			Tgfbi	11.5278	1.72203e-05
Postn	32.6994	2.79578e-05			Mmp23	10.7233	0.00171383
Col1a1	32.0928	0.000276552			Ssc5d	10.6635	0.00217728
Sh2d5	25.5191	1.32697e-06			Frzb	10.4043	0.0227095
Col3a1	25.4035	0.00022			H19	10.3601	0.000365461
Timp1	24.796	0.000575133			Cercam	10.1828	0.00216205
Cthrc1	23.7659	1.1267e-05			Col14a1	10.1734	0.00159309
Ltbp2	23.7615	0.000901045			Itga11	10.0523	0.00156017
Thbs4	21.7561	0.000344045			Pcdh7	9.62658	0.00489805
Akr1b8	20.1949	2.04144e-06			Col16a1	9.27952	0.00047628
Col1a2	18.4814	0.000354398			Igsf10	8.5122	0.0128895
Runx1	18.1073	0.000661234			Adamtsl2	8.35438	0.000473708
Csf2rb	18.035	7.16799e-10			Igdcc4	8.09378	0.00444972
Sfrp1	17.1494	0.00022457			Thbs2	8.08629	0.000150946
Il6	16.5729	1.81637e-06			Tenm3	8.07871	0.00452403
Fndc1	16.2853	0.00139317			Tmem119	7.73133	0.00573741
Mfap4	15.6642	0.000386463			Piezo2	7.55655	1.34726e-05
Cilp	15.305	0.00175965			Col6a1	7.20598	0.00147117
Col5a1	14.9338	0.00167988			Cyp1b1	7.16173	0.0050063
Gxylt2	14.4429	5.41978e-06			Col6a2	7.12195	0.00127971
Fmod	14.05	0.00387001			Mst1r	7.0762	0.00986641
Wisp2	14.0107	0.00170977			Svep1	6.97342	0.0118406
Csf2rb2	13.7202	1.65199e-09			Mmp2	6.94481	0.000940042
Clca3a1	13.302	4.01515e-08			Bgn	6.87509	0.00128253
Fam167b	12.7195	5.20141e-07			Cpxm1	6.84676	0.00541076
Comp	12.5415	0.000948393			C3	6.71204	0.0125315
Tnc	12.4309	0.000949121			Lox	6.54727	0.00232532
Serpina3n	12.3878	0.00107266			Adamts12	6.30029	0.000257933
Col6a3	12.353	0.00201274			Col12a1	6.25482	0.0264053
Serpine1	12.0464	5.08521e-06			Sox9	6.10212	0.0316032
Loxl1	12.0377	0.00246643			Mrc2	6.06451	0.0116795
Ptn	11.9101	2.04942e-05			Igf1	5.91437	0.000111568
Cmah	11.6243	3.25716e-07			Anpep	5.77013	7.91086e-06
Pdgfrl	11.5812	0.000204004			Col5a2	5.73809	0.00135034
Tgfbi	11.5278	1.72203e-05			Adamts2	5.71438	0.000600769
Inhbb	10.9349	3.01258e-06			Has2	5.63175	0.0303712
Srpx2	10.8612	0.0020847			Thbs3	5.61584	0.000474482
Nox4	10.7337	3.56301e-05			Olfml3	5.61386	0.0110426
Mmp23	10.7233	0.00171383			Antxr1	5.57764	0.00131716
Cadm3	10.6869	3.82113e-05			Serpinf1	5.44721	0.00580263
Ssc5d	10.6635	0.00217728			Clmp	5.41557	0.00395417
Samsn1	10.6046	0.000131215			Meg3	5.40542	0.00573454
Mdfi	10.5838	3.93635e-06			Sulf2	5.30363	0.00295372
Frzb	10.4043	0.0227095			Ogn	5.29174	0.00848587
H19	10.3601	0.000365461			Lcp2	5.24996	5.53977e-05
Cercam	10.1828	0.00216205			Ube2c	5.17037	0.00748562
Col14a1	10.1734	0.00159309			Dpt	5.11703	0.00778745
Itga11	10.0523	0.00156017			Chpf	5.09494	0.00641688
Lif	9.8307	0.00857292			Dnm1	5.07696	0.0188692
Itgbl1	9.7785	0.000464023			Cdh11	4.95897	0.000664901
Pcdh7	9.62658	0.00489805			Sirpa	4.9473	0.00215842
Tmem45a	9.3297	0.00176151			Gpx3	4.91081	0.01589
Col16a1	9.27952	0.00047628			Htra3	4.87366	0.0196227
Enpp1	9.12547	0.000588344			Cep55	4.81843	0.00329228
C4b	9.06212	0.00492819			Epdr1	4.81435	0.0276453
Slit2	8.86659	0.00109679			Lrrc17	4.80562	0.0238536
Aldh1a2	8.74742	0.00563904			Spon2	4.75656	0.00630321
Pdpn	8.65238	0.0142738			Spc24	4.71685	0.0216735
Myc	8.54578	2.43769e-06			Ackr2	4.71597	3.87778e-05
Rbp1	8.54137	1.77474e-05			Bmper	4.71038	0.0367242
Igsf10	8.5122	0.0128895			Eln	4.69412	1.21598e-06
Lyz2	8.42853	0.000181336			Col4a5	4.65521	0.00255061
Adamtsl2	8.35438	0.000473708			Entpd2	4.64725	0.00614592
Nupr1	8.2741	1.6521e-05			Efs	4.58173	0.0394474
Dclk1	8.11892	0.00648994			Hmmr	4.5666	0.020109
Igdcc4	8.09378	0.00444972			Fzd2	4.5198	0.00939619
Thbs2	8.08629	0.000150946			Col18a1	4.47788	1.76928e-05
Tenm3	8.07871	0.00452403			Olfml2a	4.46916	0.000769656
Thbs1	7.98422	0.000309542			Trf	4.40524	0.00974442
Srpx	7.89303	0.000793353			Adamts8	4.32817	0.00207191
Mfap5	7.86889	0.000645919			Bub1	4.31217	0.0160685
Loxl3	7.81461	0.00154439			Robo1	4.2624	0.00247065
Cxcl10	7.79991	1.24248e-05			Dcn	4.22903	0.0249132
Bmp2	7.75645	8.08291e-05			Ccnb2	4.20457	0.0219571
Tmem119	7.73133	0.00573741			Nek2	4.1613	0.00454109
Ccl7	7.69713	0.0286318			Plxdc2	4.14621	0.00636795
Nr1d1	7.65539	6.82707e-07			Cdk1	4.14087	0.0013759
Piezo2	7.55655	1.34726e-05			Aspn	4.05447	0.00395935
Ptgs2	7.50395	0.00598561			Gpr153	4.04353	0.00896513
Ildr2	7.4566	0.000675773			Asap3	4.0237	3.52008e-05
Adcy7	7.42086	0.00192701			Egfr	4.0131	0.0376027
Col6a1	7.20598	0.00147117			Cenpe	4.00882	0.00265843
Cyp1b1	7.16173	0.0050063			Mdk	4.00413	0.000233121
Col6a2	7.12195	0.00127971			Kif11	3.99816	0.00594028
Mst1r	7.0762	0.00986641			Chrd	3.93523	0.00213215
Svep1	6.97342	0.0118406			Islr	3.89664	0.00444974
Mmp2	6.94481	0.000940042			Pmaip1	3.86693	0.00108848
Ctsk	6.8788	0.000105384			Kif20a	3.86341	0.00792661
Bgn	6.87509	0.00128253			Gfra1	3.85325	0.0385674
Lum	6.85321	0.00289026			Ncapg	3.84861	0.00535387
Cpxm1	6.84676	0.00541076			Ckap2l	3.83327	0.0265266
Ptx3	6.81411	0.0167936			Anln	3.83256	0.0113872
Lsp1	6.78965	0.000665222			Apod	3.78158	0.042669
C3	6.71204	0.0125315			Rasgef1b	3.77892	0.000624321
Rian	6.64364	0.000989033			Nuf2	3.77014	0.00827069
Adamts4	6.56314	0.000114029			Susd2	3.73756	0.00695829
Dkk3	6.55287	0.00251591			Abi3bp	3.72598	0.0147402
Ptgis	6.55245	0.00616266			Slc7a2	3.72119	0.00967952
Lox	6.54727	0.00232532			Cxcl14	3.71879	0.0539072
Myof	6.48021	2.40741e-05			Mki67	3.6995	0.0098148
Mmp14	6.39645	8.37041e-06			Lepr	3.69738	0.00636152
Dbp	6.38903	8.85289e-06			Prc1	3.68953	0.00468362
Adamts12	6.30029	0.000257933			Cdca2	3.67915	0.0121738
Col12a1	6.25482	0.0264053			Kifc1	3.66018	0.00155272
Oaf	6.2008	6.33443e-05			Serping1	3.65148	0.010493
Car13	6.1384	0.000214767			Ank2	3.64176	0.0118014
Vcan	6.11919	0.00961206			Top2a	3.62935	0.00817661
Sox9	6.10212	0.0316032			Nfkbid	3.62409	0.000934026
Mrc2	6.06451	0.0116795			Lpar1	3.60827	0.0275963
Fbln1	5.94948	0.00646575			Gli3	3.6082	0.00443886
Igf1	5.91437	0.000111568			Tk1	3.58973	0.00486517
Galnt16	5.88933	0.00225079			Dact1	3.58175	0.0163216
Anpep	5.77013	7.91086e-06			Kif22	3.57823	0.00792457
Col5a2	5.73809	0.00135034			Adgrg6	3.57326	0.00627054
Medag	5.72608	0.0111536			Pi15	3.56433	0.0129883
Adamts2	5.71438	0.000600769			Rnf150	3.55732	0.0209632
Serpine2	5.65969	0.000868434			Aurkb	3.55325	0.0351427
Olfml2b	5.6572	0.000691253			Ifi205	3.54652	0.0545454
Has2	5.63175	0.0303712			Nkd2	3.5352	0.0029619
Thbs3	5.61584	0.000474482			Spag5	3.50737	0.0181176
Olfml3	5.61386	0.0110426			Celf2	3.50216	0.022553
Antxr1	5.57764	0.00131716			Aspm	3.49345	0.0144783
Serpinf1	5.44721	0.00580263			Lgi4	3.49139	0.00457743
Sh2b2	5.42309	7.08323e-06			Rhou	3.47114	0.00446518
Clmp	5.41557	0.00395417			Mcm10	3.44496	0.0134242
Meg3	5.40542	0.00573454			Tpx2	3.44303	0.00438993
Fibin	5.39788	0.00389639			Fstl1	3.43438	0.000362695
Steap3	5.32393	0.00121852			Cdh2	3.41629	0.0155713
Sulf2	5.30363	0.00295372			Septin5	3.41507	0.00988812
Lrrn4cl	5.29863	0.00147976			Cdca3	3.40505	0.0137981
Ogn	5.29174	0.00848587			Tnxb	3.40403	0.040405
Lcp2	5.24996	5.53977e-05			Slc16a9	3.40335	0.00064303
Adam12	5.19061	1.52708e-05			P3h3	3.39813	0.00296718
Ube2c	5.17037	0.00748562			Diaph3	3.39768	0.0522784
Gas7	5.16026	3.52128e-05			Vasn	3.37119	0.0153494
Cxcl2	5.11732	8.35775e-05			Birc5	3.3587	0.0342947
Dpt	5.11703	0.00778745			Itgb4	3.35777	0.000673384
Chpf	5.09494	0.00641688			Lama2	3.35724	0.0226943
Dnm1	5.07696	0.0188692			Brca1	3.35327	0.00771868
Basp1	5.06502	0.00919345			Cd276	3.34857	0.000567162
Ahnak2	5.05589	0.000163655			Cenpf	3.33993	0.0377914
Glipr2	5.01702	0.000574648			Ckap2	3.33501	0.00678679
Cdh11	4.95897	0.000664901			Ccna2	3.32806	0.015659
Sirpa	4.9473	0.00215842			Fam83d	3.32281	0.00291862
Gpm6b	4.94135	0.00489866			Rcn3	3.31319	0.00630001
Smim3	4.93322	0.00931992			Rgl3	3.30273	0.00961245
Gpx3	4.91081	0.01589			Igfbp6	3.30223	0.0180156
Htra3	4.87366	0.0196227			Nusap1	3.30042	0.00977537
Scn1b	4.85621	2.07178e-06			Iqgap3	3.29834	0.0116032
Ch25h	4.84202	1.01559e-07			Dact3	3.29662	0.00700707
Cep55	4.81843	0.00329228			Gpsm2	3.2783	0.0347255
Epdr1	4.81435	0.0276453			Slc1a4	3.27725	0.00125088
Lrrc17	4.80562	0.0238536			Smoc2	3.27064	0.034653
Spon2	4.75656	0.00630321			Ltbp3	3.26332	0.00134529
Spc24	4.71685	0.0216735			Crispld2	3.25646	0.00891411
Ackr2	4.71597	3.87778e-05			Knstrn	3.24172	0.0187023
Bmper	4.71038	0.0367242			Met	3.23899	0.00518092
Eln	4.69412	1.21598e-06			Marcksl1	3.23841	0.000335594
Col4a5	4.65521	0.00255061			Gas2l3	3.22388	0.0456085
Entpd2	4.64725	0.00614592			Fat1	3.22358	0.0144575
Dbn1	4.6388	7.6704e-07			Mmp19	3.21075	0.0338725
Vegfd	4.63182	0.0143553			Samd14	3.21037	0.00521132
Tmem252	4.59203	4.92728e-07			Dlg4	3.19816	0.00774306
Efs	4.58173	0.0394474			Prr5l	3.18787	0.000526761
Hmmr	4.5666	0.020109			Gas1	3.17373	0.015751
Fzd2	4.5198	0.00939619			Vgll3	3.16427	0.0302063
Col18a1	4.47788	1.76928e-05			Mfap2	3.14681	0.000293885
Olfml2a	4.46916	0.000769656			Plk1	3.13951	0.00503955
Trf	4.40524	0.00974442			Kif18b	3.13813	0.0396772
Fam167a	4.39863	0.0043054			Espl1	3.12782	0.0313604
Dnah6	4.35523	0.000522465			Dse	3.08775	0.019861
Adamts8	4.32817	0.00207191			Sgo2a	3.08203	0.0176707
C1qtnf6	4.32552	2.03052e-06			Cdca8	3.04435	0.042772
Bub1	4.31217	0.0160685			Gpc6	3.04383	0.0249053
Robo1	4.2624	0.00247065			Hist1h2ap	3.03974	0.028001
Synpo	4.25095	1.98664e-06			Cmklr1	3.03439	0.00164401
Dcn	4.22903	0.0249132			Tbx20	3.03055	0.0220973
Aebp1	4.22129	4.44004e-05			Matn2	3.02343	0.0210327
Ccnb2	4.20457	0.0219571			Slc45a3	3.01708	0.0228252
Gsto1	4.17197	2.4935e-05			Plxna3	3.01522	0.00537473
Nek2	4.1613	0.00454109			Kcnt2	2.99681	0.0431568
Fkbp10	4.14718	0.000140188			Thrb	2.97988	0.0383802
Plxdc2	4.14621	0.00636795			Camk1d	2.97905	0.022728
Cdk1	4.14087	0.0013759			Lgi2	2.97422	0.0233757
Tmem51	4.09612	0.0010929			Pdzrn3	2.94737	0.020111
Col5a3	4.07067	0.00430133			Kank1	2.92638	0.000671839
Aspn	4.05447	0.00395935			Rrm2	2.92043	0.00627198
Gpr153	4.04353	0.00896513			Scn7a	2.91895	0.0368243
Tll1	4.03845	2.93105e-05			Adamts15	2.87248	0.0183662
Pla2g4a	4.03069	0.009178			Dusp2	2.86944	0.000557021
Asap3	4.0237	3.52008e-05			Snai1	2.86754	0.000301942
Egfr	4.0131	0.0376027			Mgp	2.85316	0.0115474
Cenpe	4.00882	0.00265843			Cotl1	2.85189	0.00066305
Mdk	4.00413	0.000233121			C1ra	2.83928	0.0113484
Kif11	3.99816	0.00594028			B4galt6	2.82342	0.0010126
P2ry6	3.98679	0.000105943			Hspb8	2.80045	0.00819557
Col15a1	3.96962	9.1744e-06			Emp3	2.79631	0.00367168
Plekha4	3.95739	0.0189817			Pdlim4	2.78675	0.00273052
Chrd	3.93523	0.00213215			Plxnb2	2.78283	0.000718953
Emilin2	3.93104	0.0304898			Mxd3	2.76697	0.034301
Cd14	3.89817	4.13961e-05			Abca9	2.75694	0.0381126
Islr	3.89664	0.00444974			B3gnt9	2.75586	0.00747818
Pmaip1	3.86693	0.00108848			Slit3	2.75409	0.00871738
Kif20a	3.86341	0.00792661			Arhgef19	2.75064	0.0102178
Loxl2	3.85666	0.00600258			Clip3	2.75037	0.0406288
Gfra1	3.85325	0.0385674			Bub1b	2.74928	0.00961596
Ncapg	3.84861	0.00535387			Ndrg4	2.74805	0.0148494
Ckap2l	3.83327	0.0265266			Racgap1	2.72811	0.00881467
Anln	3.83256	0.0113872			Kif20b	2.71962	0.000979793
Lgmn	3.82863	2.88738e-06			Ptprf	2.71278	0.0214995
Fkbp5	3.81762	3.22591e-06			Tcf21	2.70816	0.0482067
Sh3pxd2b	3.80888	7.05461e-05			Trim46	2.70456	0.0089288
Lgals1	3.80604	0.00257039			Angptl2	2.70348	0.010906
Apod	3.78158	0.042669			Dlgap5	2.69118	0.0433351
Rasgef1b	3.77892	0.000624321			Ect2	2.68503	0.016051
Nuf2	3.77014	0.00827069			Trim59	2.67674	0.00317371
Ctnnal1	3.75521	7.06897e-05			Igsf3	2.67569	0.00433199
Susd2	3.73756	0.00695829			Pcdhgc4	2.67409	0.00962491
Prkar2b	3.73635	0.00149665			Ust	2.67152	0.0516167
Tubb6	3.72733	2.16116e-05			Tmem176a	2.64624	0.00041829
Abi3bp	3.72598	0.0147402			Prr11	2.63937	0.0194327
Slc7a2	3.72119	0.00967952			Slc40a1	2.62893	0.0076711
Cxcl14	3.71879	0.0539072			Vwf	2.6239	0.000419338
Foxp4	3.71641	0.000480508			F8	2.61251	0.0109961
Ptk2b	3.70176	0.00194004			Sdc2	2.60122	0.0191685
Mki67	3.6995	0.0098148			Stc2	2.6003	0.00167018
Lepr	3.69738	0.00636152			Arhgef39	2.59106	0.0318169
Prc1	3.68953	0.00468362			Ror2	2.58797	0.0145965
Cdca2	3.67915	0.0121738			Chst2	2.5755	0.00195996
Bicc1	3.67434	0.010435			Rbms3	2.57075	0.00722214
Cfb	3.66495	0.000102034			Nt5e	2.56897	0.00755742
Slc16a3	3.66277	2.30082e-05			Lbp	2.55556	0.0103932
Kifc1	3.66018	0.00155272			Cst6	2.55463	0.0132
Serping1	3.65148	0.010493			Sult5a1	2.55084	0.00175051
Ank2	3.64176	0.0118014			Dapk1	2.54049	0.0162626
Top2a	3.62935	0.00817661			Fgl2	2.53799	0.0316905
Nfkbid	3.62409	0.000934026			Tmem254b	2.53438	0.0425732
Lpar1	3.60827	0.0275963			Ccnf	2.51803	0.0255887
Gli3	3.6082	0.00443886			Fam46a	2.51772	0.0104088
Itih4	3.59227	0.0236652			C1s1	2.51381	0.00447995
Tk1	3.58973	0.00486517			Hmox1	2.50847	0.0132596
Mctp1	3.58605	0.000632206			Igfbp5	2.50544	0.00400475
Dact1	3.58175	0.0163216			Itpkc	2.48561	0.00420176
Kif22	3.57823	0.00792457			Itih5	2.47397	0.00783133
Adgrg6	3.57326	0.00627054			Cd109	2.4674	0.000342594
Pi15	3.56433	0.0129883			Capn5	2.45421	0.00634946
Rnf150	3.55732	0.0209632			Mest	2.45385	0.00581433
Aurkb	3.55325	0.0351427			Prelp	2.43215	0.0234592
Ifi205	3.54652	0.0545454			Arhgap11a	2.40797	0.0231721
Slc43a1	3.54631	0.00336848			Ddr2	2.40159	0.0155867
Nkd2	3.5352	0.0029619			Arrdc3	2.38772	0.000116573
Spsb1	3.51281	2.3815e-06			Rnd1	2.37876	0.00411079
Spag5	3.50737	0.0181176			Laptm5	2.37376	0.010751
Slco2a1	3.50486	3.49736e-05			Tmem255a	2.36829	0.000546214
Celf2	3.50216	0.022553			Phyhd1	2.36027	0.00592374
Aspm	3.49345	0.0144783			Kcnj2	2.35927	0.00397018
Lgi4	3.49139	0.00457743			Nt5dc2	2.35834	0.0354946
Rhou	3.47114	0.00446518			Ctsh	2.35097	0.0198901
Itga2	3.4459	1.0743e-05			Adamtsl1	2.35059	0.0394391
Mcm10	3.44496	0.0134242			Ptk7	2.34739	0.0140675
Tpx2	3.44303	0.00438993			Prss23	2.34018	0.000246789
Fstl1	3.43438	0.000362695			Tmem176b	2.33096	1.19544e-05
Sbno2	3.42025	2.20996e-05			Slc39a8	2.33028	0.0510293
Cd248	3.41914	0.00462798			Arhgap24	2.33005	0.0480183
Cdh2	3.41629	0.0155713			Ralgps2	2.32916	0.0478822
Procr	3.41584	7.55224e-05			Bdkrb2	2.32906	0.00238778
Septin5	3.41507	0.00988812			Zbp1	2.32437	0.0464022
Cdca3	3.40505	0.0137981			Ror1	2.30113	0.0444216
Tnxb	3.40403	0.040405			Mrgprf	2.30033	0.0113468
Slc16a9	3.40335	0.00064303			Ltc4s	2.28915	0.0239748
P3h3	3.39813	0.00296718			Tacc3	2.28736	0.0187285
Diaph3	3.39768	0.0522784			Kcnd1	2.27178	0.040681
Cxcl1	3.39741	0.00340295			Megf6	2.26903	0.0139086
Ms4a4d	3.39041	0.0323847			Igfbp4	2.26759	0.00978198
Vasn	3.37119	0.0153494			Serpinb8	2.26591	0.0154262
Rtkn	3.35981	0.000575086			Mxra8	2.25091	0.000424695
Birc5	3.3587	0.0342947			Prrx1	2.24965	0.032892
Itgb4	3.35777	0.000673384			Irs1	2.24257	0.0383908
Lama2	3.35724	0.0226943			Kif23	2.23546	0.0193749
Plpp2	3.35655	0.0013158			C1qtnf5	2.23323	0.0216497
Brca1	3.35327	0.00771868			Icam1	2.2232	0.00139852
Cd276	3.34857	0.000567162			Golm1	2.20619	1.80391e-05
Cenpf	3.33993	0.0377914			Nbl1	2.19593	0.00286911
Sgms2	3.33782	0.000690133			Rgs16	2.19526	0.000606175
Ckap2	3.33501	0.00678679			Noct	2.19289	0.000764153
Ccna2	3.32806	0.015659			Ttc39c	2.18492	0.0466986
Etv4	3.32676	0.00781781			Tmem254c	2.1821	0.0483211
Fam83d	3.32281	0.00291862			Foxc2	2.18104	0.0188293
Rcn3	3.31319	0.00630001			Kif4	2.17819	0.0507679
Upp1	3.30313	2.98659e-06			Cdc20	2.16838	0.0254481
Rgl3	3.30273	0.00961245			Prr7	2.16792	0.0123337
Igfbp6	3.30223	0.0180156			Kirrel	2.16157	0.0410304
Nusap1	3.30042	0.00977537			Clu	2.15215	0.00238512
Iqgap3	3.29834	0.0116032			Tgif1	2.1501	0.000376851
Ctgf	3.29721	0.00168956			C1qtnf7	2.14749	0.0196133
Dact3	3.29662	0.00700707			Gpt2	2.13427	0.038632
Gpsm2	3.2783	0.0347255			Traf1	2.11826	0.000311088
Slc1a4	3.27725	0.00125088			Armcx4	2.11785	0.00406508
Smoc2	3.27064	0.034653			Rtn4rl1	2.10319	0.0332849
Ltbp3	3.26332	0.00134529			Timp2	2.1026	0.00540032
Aldh1a1	3.2587	0.01693			Fn1	2.10208	0.00627078
Crispld2	3.25646	0.00891411			Npnt	2.09025	0.0117174
Knstrn	3.24172	0.0187023			Map3k8	2.08525	3.31755e-05
Cks1b	3.24127	0.00740456			Adamts7	2.07912	0.000326798
Met	3.23899	0.00518092			Pcsk6	2.06663	0.0279036
Marcksl1	3.23841	0.000335594			Stbd1	2.05059	0.0485404
Tnfaip2	3.23419	0.000487504			Trib1	2.03221	0.000118597
Gas2l3	3.22388	0.0456085			Adamts6	2.02938	0.00231931
Fat1	3.22358	0.0144575			Grb14	2.02887	0.0421603
Mmp19	3.21075	0.0338725			Pmepa1	2.02794	0.00128065
Samd14	3.21037	0.00521132			Fermt3	2.01865	0.0533835
Cks2	3.20414	0.00249186			Prcp	2.01372	0.000828244
Dlg4	3.19816	0.00774306			E2f1	2.00889	0.0324211
Prr5l	3.18787	0.000526761			Meis3	2.0042	0.0328211
Gas1	3.17373	0.015751			Scara3	2.00134	0.0375368
Kntc1	3.16563	0.0180557			Gpc3	1.99694	0.0207943
Vgll3	3.16427	0.0302063			Fasn	1.99537	0.021731
Mfap2	3.14681	0.000293885			Mex3a	1.99213	0.000573241
Plk1	3.13951	0.00503955			Cygb	1.98868	0.0420724
Kif18b	3.13813	0.0396772			Lmnb1	1.97587	0.00618569
Espl1	3.12782	0.0313604			Ccdc80	1.97421	0.0123474
Itgb3	3.12387	3.36663e-05			Zfp46	1.96751	0.0121327
Nr1d2	3.11742	6.02572e-05			Atp10a	1.96305	0.0151722
Dse	3.08775	0.019861			B3gnt8	1.95935	0.00302406
Sgo2a	3.08203	0.0176707			Maf	1.95491	0.0145484
Col27a1	3.0701	0.000398526			Pcdhgc5	1.95176	0.0076315
Tnfaip3	3.06792	0.000303194			Syk	1.94686	0.00156356
Mdga1	3.06578	0.00075083			Vstm4	1.93914	0.0337745
Pqlc3	3.04908	0.00140148			Syne3	1.93437	0.00058231
Cdca8	3.04435	0.042772			Ecm1	1.92939	0.00114649
Gpc6	3.04383	0.0249053			Obsl1	1.92799	0.0250845
Hist1h2ap	3.03974	0.028001			Vav2	1.92499	0.00521534
Cfh	3.0368	0.0147783			Pcolce	1.92468	0.0252755
Cmklr1	3.03439	0.00164401			Relt	1.91906	0.0294698
Tbx20	3.03055	0.0220973			Smad3	1.91163	0.00648459
Matn2	3.02343	0.0210327			Fbn1	1.90926	0.046801
Slc45a3	3.01708	0.0228252			Enho	1.9059	0.0542712
Plxna3	3.01522	0.00537473			Mfsd4b4	1.89943	0.0220091
Kcnt2	2.99681	0.0431568			Rasa4	1.8972	1.49842e-05
Thrb	2.97988	0.0383802			Ncapg2	1.89499	0.00692492
Camk1d	2.97905	0.022728			Cpe	1.8916	0.00429919
Clspn	2.97575	0.00357013			Rasl11b	1.89063	0.0137056
Lgi2	2.97422	0.0233757			Pcdhb21	1.88535	0.00998015
Pcdhb9	2.9641	0.00150199			Prkca	1.88121	0.0177251
Tmem254a	2.95626	0.0018347			Lhfpl2	1.88059	0.00232035
Pdzrn3	2.94737	0.020111			Cdon	1.8758	0.00311904
Exoc3l4	2.94253	7.51309e-05			Ssbp2	1.87521	0.0289319
Nnmt	2.94046	0.00305078			Tgfb3	1.87231	0.0204535
Plekha7	2.92791	0.000100199			Nhsl1	1.86931	0.000318117
Kank1	2.92638	0.000671839			Phlda1	1.86749	0.0391626
Rrm2	2.92043	0.00627198			Kcnq4	1.86687	0.0420241
Scn7a	2.91895	0.0368243			Panx1	1.86548	0.000685397
Cd63	2.91103	0.000260375			Epop	1.85922	0.0290821
Il33	2.90555	0.0186641			Dock7	1.8547	0.0310712
Dtl	2.88965	0.0209261			Spint2	1.83781	0.00128801
Fblim1	2.87968	9.13594e-05			Sparc	1.83298	0.00152119
Anxa1	2.87929	0.000379403			Slc12a2	1.83297	0.0188138
Adamts15	2.87248	0.0183662			Gramd1b	1.83254	0.0247755
Dusp2	2.86944	0.000557021			Enpp2	1.82611	0.0208805
Snai1	2.86754	0.000301942			Gng2	1.82247	0.0487439
Unc13a	2.85741	0.00356385			Naalad2	1.82212	0.0185921
Mgp	2.85316	0.0115474			Zfp703	1.81239	0.0191821
Cotl1	2.85189	0.00066305			Tmsb10	1.81028	0.000203207
C1ra	2.83928	0.0113484			Zfp385a	1.80638	0.0282453
B4galt6	2.82342	0.0010126			Cd82	1.80512	0.00250655
Hspb8	2.80045	0.00819557			Orai2	1.80449	0.0162447
Prnd	2.80042	0.000141232			Incenp	1.80418	0.0206871
Fap	2.79658	0.000175472			Pim1	1.80159	0.00647169
Emp3	2.79631	0.00367168			Ncaph	1.79594	0.0262461
Pdlim4	2.78675	0.00273052			Wfdc1	1.79224	0.00514369
Plxnb2	2.78283	0.000718953			Slc35e4	1.78564	0.00286588
Capg	2.78264	1.22649e-06			Rnf122	1.78555	0.0149034
Mxd3	2.76697	0.034301			Lcp1	1.78519	0.00187513
Abca9	2.75694	0.0381126			Nkd1	1.77032	0.0100001
B3gnt9	2.75586	0.00747818			Nectin2	1.77007	0.00399926
Slit3	2.75409	0.00871738			Arhgap44	1.76994	0.0221204
Arhgef19	2.75064	0.0102178			Pak4	1.76978	0.0462167
Clip3	2.75037	0.0406288			Nlrc3	1.76942	0.0401771
Bub1b	2.74928	0.00961596			Abca1	1.76716	0.0010593
Hhipl1	2.74812	0.000831794			Pdlim2	1.76387	0.0448575
Ndrg4	2.74805	0.0148494			Ace	1.76221	0.00623942
Mybl2	2.74101	0.00984958			Rcan1	1.75854	0.000867352
Pi16	2.73205	0.000419604			Pcdhb13	1.75832	0.0281994
Kdelr3	2.72931	0.00540345			Plekhf1	1.75777	0.0184988
Racgap1	2.72811	0.00881467			Gstm5	1.75729	0.0398324
Flnc	2.71978	0.00676006			Ager	1.75326	0.038217
Kif20b	2.71962	0.000979793			Zfp521	1.74771	0.00401786
Lhfp	2.71281	0.00676272			Aoc3	1.74625	0.0128524
Ptprf	2.71278	0.0214995			Htra1	1.74577	0.00160697
Tcf21	2.70816	0.0482067			Bcr	1.74437	0.000329662
Pgf	2.70725	0.000787768			Chka	1.74252	0.00561181
Trim46	2.70456	0.0089288			Dhh	1.74137	0.0216691
Angptl2	2.70348	0.010906			Hspa12a	1.72789	0.0381485
Fjx1	2.70012	0.00148262			Pdlim1	1.72084	4.42249e-05
Dlgap5	2.69118	0.0433351			Evc2	1.71373	0.0497134
Sema3c	2.68884	0.0273513			Tgif2	1.71136	0.0488426
Slfn4	2.68793	0.0140278			Dagla	1.70908	0.0120372
Ect2	2.68503	0.016051			Grik5	1.7073	0.049102
Slc22a4	2.6831	0.0412603			Frat2	1.70665	0.00813286
Trim59	2.67674	0.00317371			Rnase4	1.70487	0.0185347
Igsf3	2.67569	0.00433199			Glb1	1.70206	0.0244826
Pcdhgc4	2.67409	0.00962491			Lamb1	1.69982	0.000184266
Ust	2.67152	0.0516167			Bace2	1.69964	0.000548231
Pdgfa	2.67018	6.73167e-05			Wls	1.6902	0.00181064
Gtse1	2.65817	0.00586467			Vstm5	1.6872	0.0353819
Gem	2.64669	0.00327264			Ccser1	1.68615	0.0205847
Tmem176a	2.64624	0.00041829			Arrb1	1.67836	0.000162782
Prr11	2.63937	0.0194327			Sema3d	1.67589	0.0221801
Slc40a1	2.62893	0.0076711			Shroom3	1.67521	0.00150645
Vwf	2.6239	0.000419338			Stk32c	1.674	0.0473968
Lyve1	2.61955	0.038623			Sesn3	1.67325	0.0209249
Napepld	2.61302	0.000119237			Nid2	1.67316	0.000305854
F8	2.61251	0.0109961			Fosl2	1.67305	0.00694777
Cysltr1	2.61094	0.000761133			Adgra2	1.67294	0.00069002
Irf8	2.60297	4.95765e-05			Chn1	1.6693	0.0373998
Sdc2	2.60122	0.0191685			Ypel2	1.66874	0.00218515
Stc2	2.6003	0.00167018			Dennd2a	1.66799	0.0288082
Arhgef39	2.59106	0.0318169			Pmp22	1.66647	0.00705313
Ror2	2.58797	0.0145965			Pfkfb3	1.66419	0.00991642
Chst2	2.5755	0.00195996			Itga5	1.65245	0.0025159
Rbms3	2.57075	0.00722214			Pdlim7	1.65033	0.0014671
Nt5e	2.56897	0.00755742			Vwa1	1.64814	0.000245603
Tef	2.56113	2.07329e-05			Foxf1	1.6468	0.0500282
Lbp	2.55556	0.0103932			Nckap5l	1.64582	0.011223
Cst6	2.55463	0.0132			Olfm1	1.6424	0.00610377
Sult5a1	2.55084	0.00175051			Reck	1.63682	0.0197355
Mapk6	2.54529	5.60839e-05			Pon3	1.63238	0.00480884
Dapk1	2.54049	0.0162626			Ret	1.63101	0.0215897
Fgl2	2.53799	0.0316905			Gramd1a	1.62947	0.000110218
Tmem254b	2.53438	0.0425732			Ubtd1	1.629	0.0054683
Acot11	2.53053	0.000347571			Pdia5	1.62577	0.0105916
Ccnf	2.51803	0.0255887			Cyp51	1.61637	0.0128444
Fam46a	2.51772	0.0104088			Tmem158	1.61627	0.00772323
C1s1	2.51381	0.00447995			Ccdc28b	1.61468	0.0504122
Hmox1	2.50847	0.0132596			Gprc5a	1.61399	0.0293705
Bean1	2.50707	7.88971e-05			Lag3	1.61346	0.0407272
Igfbp5	2.50544	0.00400475			Zfp57	1.61303	0.0159496
Itpkc	2.48561	0.00420176			Fbln5	1.61095	0.00360338
Apbb1ip	2.48457	0.0147233			Fam214a	1.60495	0.0066569
Brsk1	2.4792	0.0176001			Shroom2	1.5995	0.00124941
Itih5	2.47397	0.00783133			Zfp423	1.59791	0.00351384
Cd109	2.4674	0.000342594			Lrp3	1.5957	0.0429565
Egln3	2.45505	0.00550887			Ldlrad4	1.59466	0.00133671
Capn5	2.45421	0.00634946			Cdr2l	1.59328	0.00119492
Mest	2.45385	0.00581433			Fgfr1	1.59201	0.00224668
Exoc3l2	2.44757	1.23691e-05			Cables1	1.59176	0.000735348
Ttc9	2.44182	6.87452e-05			Col4a1	1.59015	0.020243
Fignl1	2.43652	0.0226645			Reep2	1.58503	0.0230282
Prelp	2.43215	0.0234592			Egr2	1.58158	0.0410587
Gdf10	2.42603	0.052738			Lamc1	1.58091	0.00554837
Mcub	2.41255	0.00216011			Itm2a	1.5805	0.011877
Aldh1l2	2.41178	0.00729409			Ncapd2	1.58001	0.0543077
Snx24	2.40887	0.0109708			Atf5	1.57287	0.0155018
Arhgap11a	2.40797	0.0231721			Fgfrl1	1.57258	0.0350683
Vim	2.40625	0.000106207			Maged1	1.57257	0.00162855
Osbpl3	2.40447	0.000210814			Sema6b	1.57167	0.00217244
Ddr2	2.40159	0.0155867			Numbl	1.56998	0.040808
Bhlhe41	2.40112	0.00513413			Armcx6	1.56891	0.0173323
Mir22hg	2.39812	0.000271185			Sardh	1.5689	0.0342564
Dctd	2.39754	0.000965541			Rnf19b	1.56847	0.00367098
Nts	2.38817	0.000566029			Col4a2	1.56799	0.032003
Arrdc3	2.38772	0.000116573			Ldlr	1.56725	0.0340712
Sdc4	2.38199	0.024343			Serpinh1	1.56542	0.00170866
Vcam1	2.38132	0.000907207			Lhx6	1.5636	0.00791686
Rnd1	2.37876	0.00411079			Cenpa	1.562	0.0532151
Scd2	2.37606	0.00100979			Fbxo5	1.5609	0.0289019
Laptm5	2.37376	0.010751			Fgd1	1.56056	0.0474796
Tmem255a	2.36829	0.000546214			E2f7	1.56048	0.00403525
Bcl6	2.36515	0.00105449			Pkn3	1.55905	0.0018056
Csrp2	2.36181	0.000538368			Nid1	1.559	0.000842182
Phyhd1	2.36027	0.00592374			Cit	1.55885	0.0229199
Kcnj2	2.35927	0.00397018			Bcl3	1.55853	0.010343
Nt5dc2	2.35834	0.0354946			Rara	1.55756	0.00146129
Cpt1c	2.35648	0.00648954			Man1a	1.55613	0.000154686
Ctsh	2.35097	0.0198901			Osbpl10	1.55023	0.00592739
Adamtsl1	2.35059	0.0394391			Sgsm1	1.54932	0.0287821
Ptk7	2.34739	0.0140675			Fkbp7	1.54728	0.00231262
Prss23	2.34018	0.000246789			Errfi1	1.54698	0.0547004
Loxl4	2.33577	0.0163803			Map1b	1.5462	0.00925011
Tmem176b	2.33096	1.19544e-05			Mafb	1.54619	0.0252047
Slc39a8	2.33028	0.0510293			Sertad4	1.54249	0.0126186
Arhgap24	2.33005	0.0480183			Sox4	1.54222	0.0434825
Ralgps2	2.32916	0.0478822			Tmem2	1.54132	0.000197484
Bdkrb2	2.32906	0.00238778			Il13ra1	1.53909	0.001161
Trip13	2.32651	0.0175432			Rai14	1.53511	0.00115373
Suv39h2	2.32533	0.013976			Zc3hav1l	1.53287	0.0302056
Zbp1	2.32437	0.0464022			Frmd6	1.53251	0.0210107
Ddah1	2.31377	0.000248108			Lrp4	1.52869	0.0337035
Nav2	2.30812	0.00075249			Gja4	1.52851	0.00737708
Me1	2.30208	0.00201429			Slc27a3	1.52816	0.00806052
Ror1	2.30113	0.0444216			Armcx2	1.52727	0.00401742
Mrgprf	2.30033	0.0113468			Gpsm3	1.52631	0.0172166
Tsku	2.2934	0.00738229			Hs3st1	1.52379	0.0140594
Ltc4s	2.28915	0.0239748			Tnfaip8l1	1.52194	0.0275286
Tacc3	2.28736	0.0187285			Odc1	1.52183	0.0244579
Emp1	2.28559	9.66386e-05			Dram1	1.51924	0.0129129
Kcnd1	2.27178	0.040681			Ppic	1.51534	0.00267345
Maged2	2.27081	0.0048185			Hoxb3	1.51425	0.019724
Megf6	2.26903	0.0139086			Lxn	1.51371	0.00185629
Igfbp4	2.26759	0.00978198			Slc2a13	1.51362	0.0507587
Serpinb8	2.26591	0.0154262			Pde3b	1.51346	0.0274576
Apcdd1	2.26031	0.0139621			Rhobtb3	1.51069	0.0455157
Mxra8	2.25091	0.000424695			Eif2b2	1.51055	0.00641701
Prrx1	2.24965	0.032892			Ptgr1	1.50648	0.0545268
Slc2a1	2.24821	7.63329e-05			Fam19a3	1.50596	0.020856
Irs1	2.24257	0.0383908			Slc7a7	1.503	0.0300251
Spred3	2.24076	0.000527606			Tmem150a	1.50094	0.0177555
Cenpq	2.23585	0.00905671			Dusp23	1.50083	0.010502
Kif23	2.23546	0.0193749			Tnip1	1.50031	0.0132912
C1qtnf5	2.23323	0.0216497			Pabpc1	1.49638	0.00627993
Psat1	2.2301	0.00789309			Cavin3	1.49428	0.00180921
Icam1	2.2232	0.00139852			Bmp2k	1.49279	0.00797816
Kcne3	2.21291	0.0100737			Twsg1	1.49058	0.0140578
Aox1	2.21154	0.00213036			Tmem173	1.49005	0.0022974
Cdkn2b	2.20758	0.0239673			Rasa3	1.48713	0.00370777
Golm1	2.20619	1.80391e-05			Bach1	1.48646	0.0108348
Mthfd2	2.20585	0.00237021			Bmp1	1.48363	0.00106159
Nbl1	2.19593	0.00286911			C77080	1.48118	0.0301308
Rgs16	2.19526	0.000606175			Tes	1.48058	0.00244518
Noct	2.19289	0.000764153			Neurl3	1.4805	0.0417974
Ttc39c	2.18492	0.0466986			Slc29a1	1.48042	0.00232722
Tmem254c	2.1821	0.0483211			Zfp69	1.48013	0.0408818
Foxc2	2.18104	0.0188293			Socs3	1.47494	0.0196907
Cpq	2.17967	0.0016022			Prdm1	1.46918	0.0128974
Kif4	2.17819	0.0507679			Ptprs	1.46578	0.0233352
Tifa	2.16889	0.00080319			Flna	1.46526	0.00346283
Tns3	2.16866	0.00189764			Igfbp7	1.46487	0.00468522
Cdc20	2.16838	0.0254481			Ifi30	1.46447	0.0237431
Prr7	2.16792	0.0123337			Tiparp	1.46436	0.0457935
S100a6	2.16531	0.00275901			Anxa6	1.46222	0.00303473
Lpin3	2.16292	0.00144356			Jpt1	1.46221	0.00121041
Kirrel	2.16157	0.0410304			Itm2c	1.46173	0.00442221
Sh3bp2	2.15348	0.00103893			Ptgfrn	1.46171	0.00120755
Slc41a2	2.15254	0.0544769			Ggt5	1.46151	0.0299515
Clu	2.15215	0.00238512			Pcdhgc3	1.46114	0.00646545
Actn1	2.15164	1.80578e-05			Fndc3b	1.46007	0.00120672
Tgif1	2.1501	0.000376851			Rcc1	1.45931	0.0145469
Abcg1	2.14844	5.8962e-05			Zfp651	1.459	0.0308836
C1qtnf7	2.14749	0.0196133			Ift122	1.45825	0.00474367
Spdl1	2.14201	0.0134771			Meox1	1.45732	0.00295771
Lamc2	2.14105	0.010104			Foxd2os	1.4566	0.0222292
Metrnl	2.14082	0.00285012			Ptpre	1.45579	0.00235201
Plaur	2.13827	4.37866e-05			Slc31a1	1.4555	0.0261815
Gpt2	2.13427	0.038632			Kcnq1	1.45424	0.0148779
Hif1a	2.13287	3.00489e-05			Slc38a2	1.4527	0.00244108
Sphk1	2.12557	0.00426321			Stx11	1.45266	0.038867
Traf1	2.11826	0.000311088
Armcx4	2.11785	0.00406508
Flrt2	2.11377	0.00014909
Rtn4rl1	2.10319	0.0332849
Timp2	2.1026	0.00540032
Fn1	2.10208	0.00627078
Hells	2.09178	0.0183494
Cdc25b	2.09085	0.000215639
Npnt	2.09025	0.0117174
Map3k8	2.08525	3.31755e-05
Slc7a5	2.08511	0.00667789
Adamts7	2.07912	0.000326798
Uhrf1	2.075	0.0105172
Fndc4	2.07217	0.0175387
Pcsk6	2.06663	0.0279036
Nfkbiz	2.05183	0.00092509
Stbd1	2.05059	0.0485404
Pole	2.04304	0.0300787
Bmpr1a	2.04102	0.0311327
Pik3r5	2.03471	0.00660331
Trib1	2.03221	0.000118597
Itgav	2.03211	0.000198285
Adamts6	2.02938	0.00231931
Grb14	2.02887	0.0421603
Pmepa1	2.02794	0.00128065
Crmp1	2.02245	0.000648781
Fermt3	2.01865	0.0533835
Endod1	2.01457	3.0142e-05
Prcp	2.01372	0.000828244
E2f1	2.00889	0.0324211
Meis3	2.0042	0.0328211
Scara3	2.00134	0.0375368
Gpc3	1.99694	0.0207943
Fasn	1.99537	0.021731
Mex3a	1.99213	0.000573241
Scgb3a1	1.98978	0.0162135
Cygb	1.98868	0.0420724
Aldh18a1	1.98711	0.00121208
Tmem107	1.98238	0.00893882
Lmnb1	1.97587	0.00618569
Ccdc80	1.97421	0.0123474
Zfp46	1.96751	0.0121327
Atp10a	1.96305	0.0151722
Myo19	1.96111	0.000236899
Camkk1	1.96043	0.000898272
B3gnt8	1.95935	0.00302406
Maf	1.95491	0.0145484
Pcdhgc5	1.95176	0.0076315
Syk	1.94686	0.00156356
Dock8	1.94482	0.0014604
Emilin1	1.94215	0.0107889
Vstm4	1.93914	0.0337745
Syne3	1.93437	0.00058231
Tlcd2	1.93282	0.0340265
Parp3	1.93008	0.000414734
Ecm1	1.92939	0.00114649
Obsl1	1.92799	0.0250845
Vav2	1.92499	0.00521534
Pcolce	1.92468	0.0252755
Fkbp14	1.92333	0.00281118
Chst1	1.92272	0.000144548
Relt	1.91906	0.0294698
Smad3	1.91163	0.00648459
Fbn1	1.90926	0.046801
Cers6	1.90834	0.00758801
Fxyd5	1.9077	0.00014615
Enho	1.9059	0.0542712
Ifi207	1.90508	0.00318221
Ciart	1.90114	0.0122901
Mfsd4b4	1.89943	0.0220091
Rasa4	1.8972	1.49842e-05
Ncapg2	1.89499	0.00692492
Cpe	1.8916	0.00429919
Slc38a1	1.89112	0.0266472
Rasl11b	1.89063	0.0137056
Tuba1c	1.88758	0.00804613
Htr2a	1.88741	0.0170523
Pcdhb21	1.88535	0.00998015
Prkca	1.88121	0.0177251
Lhfpl2	1.88059	0.00232035
Cdon	1.8758	0.00311904
Ssbp2	1.87521	0.0289319
Tgfb3	1.87231	0.0204535
Nhsl1	1.86931	0.000318117
Phlda1	1.86749	0.0391626
Kcnq4	1.86687	0.0420241
Panx1	1.86548	0.000685397
Ankrd42	1.86393	0.0346561
Epop	1.85922	0.0290821
Dock7	1.8547	0.0310712
Car5b	1.85319	0.0316839
Lmna	1.85261	0.00490729
Sema3f	1.84055	5.55392e-05
Spint2	1.83781	0.00128801
P3h2	1.8375	0.00468141
Sparc	1.83298	0.00152119
Slc12a2	1.83297	0.0188138
Gramd1b	1.83254	0.0247755
Enpp2	1.82611	0.0208805
Ctla2a	1.82605	0.000130048
Cenpt	1.82563	3.67619e-05
Gng2	1.82247	0.0487439
Naalad2	1.82212	0.0185921
Zfp703	1.81239	0.0191821
Cdc45	1.81128	0.0366858
Tmsb10	1.81028	0.000203207
Entpd1	1.8064	0.000106113
Zfp385a	1.80638	0.0282453
Cd82	1.80512	0.00250655
Orai2	1.80449	0.0162447
Incenp	1.80418	0.0206871
Pim1	1.80159	0.00647169
Tbx18	1.79648	0.023972
Ncaph	1.79594	0.0262461
Dusp5	1.79389	0.00772189
Wfdc1	1.79224	0.00514369
Ppp1r14b	1.78873	0.00825991
Slc35e4	1.78564	0.00286588
Rnf122	1.78555	0.0149034
Lcp1	1.78519	0.00187513
Snhg15	1.77894	0.0164428
Slc1a5	1.77606	8.46277e-05
Dok3	1.77281	0.00565288
Nkd1	1.77032	0.0100001
Nectin2	1.77007	0.00399926
Arhgap44	1.76994	0.0221204
Pak4	1.76978	0.0462167
Nlrc3	1.76942	0.0401771
Slc20a1	1.76852	0.000116159
Abca1	1.76716	0.0010593
Pdlim2	1.76387	0.0448575
Ace	1.76221	0.00623942
Ccne2	1.75988	0.026351
Alg8	1.75871	0.0029551
Rcan1	1.75854	0.000867352
Pcdhb13	1.75832	0.0281994
Plekhf1	1.75777	0.0184988
Gstm5	1.75729	0.0398324
Adgrg3	1.75442	0.00309067
Itga3	1.75351	0.00212075
Ager	1.75326	0.038217
Il17ra	1.75121	0.000527444
Plod2	1.74802	0.0127282
Zfp521	1.74771	0.00401786
Acot7	1.74753	0.0027219
Aoc3	1.74625	0.0128524
Htra1	1.74577	0.00160697
Bcr	1.74437	0.000329662
Chka	1.74252	0.00561181
Dhh	1.74137	0.0216691
Tnfrsf23	1.74134	0.000323241
Mtmr11	1.73613	0.000158523
Casp3	1.73535	0.00837951
Hspa12a	1.72789	0.0381485
Pdlim1	1.72084	4.42249e-05
Ung	1.719	0.0292995
Dpysl3	1.71621	0.00472411
Evc2	1.71373	0.0497134
Tgif2	1.71136	0.0488426
A4galt	1.71136	0.00307195
Dagla	1.70908	0.0120372
Grik5	1.7073	0.049102
Frat2	1.70665	0.00813286
Rnase4	1.70487	0.0185347
Glb1	1.70206	0.0244826
Lamb1	1.69982	0.000184266
Bace2	1.69964	0.000548231
Sdcbp2	1.69625	0.0150407
Wls	1.6902	0.00181064
Mvd	1.68805	0.0117443
Vstm5	1.6872	0.0353819
Ccser1	1.68615	0.0205847
Zc3h12a	1.68529	0.0199353
Arrb1	1.67836	0.000162782
Sema3d	1.67589	0.0221801
Shroom3	1.67521	0.00150645
Stk32c	1.674	0.0473968
Gale	1.67376	0.0222573
Sesn3	1.67325	0.0209249
Nid2	1.67316	0.000305854
Fosl2	1.67305	0.00694777
Adgra2	1.67294	0.00069002
Chn1	1.6693	0.0373998
Ypel2	1.66874	0.00218515
Dennd2a	1.66799	0.0288082
Bmp4	1.6677	0.00315324
Slc16a6	1.66712	0.0290165
Pmp22	1.66647	0.00705313
Pfkfb3	1.66419	0.00991642
Ifrd1	1.66227	0.00749408
Xrcc5	1.65589	0.0536735
Plec	1.65431	0.000640627
Itga5	1.65245	0.0025159
Maff	1.65238	0.00346948
Pdlim7	1.65033	0.0014671
Mthfd1l	1.64817	0.0128579
Vwa1	1.64814	0.000245603
Foxf1	1.6468	0.0500282
Nckap5l	1.64582	0.011223
Cldn15	1.64476	0.0193222
Olfm1	1.6424	0.00610377
Dapp1	1.64177	0.0394287
Reck	1.63682	0.0197355
Hmgn5	1.6331	0.00513669
Pon3	1.63238	0.00480884
Ret	1.63101	0.0215897
Gramd1a	1.62947	0.000110218
Ubtd1	1.629	0.0054683
Tyms	1.62763	0.00486553
Bhlhe40	1.62736	0.00371887
Pdia5	1.62577	0.0105916
Prnp	1.62444	0.00189491
Apln	1.62243	0.0142365
Cda	1.62061	0.0109966
Pi4k2b	1.61848	0.00176032
Uchl1	1.61748	0.00491401
Pkig	1.61667	0.00123659
Cyp51	1.61637	0.0128444
Tmem158	1.61627	0.00772323
Nr2f2	1.61612	0.00945098
Ccdc28b	1.61468	0.0504122
Gprc5a	1.61399	0.0293705
Lag3	1.61346	0.0407272
Zfp57	1.61303	0.0159496
Fbln5	1.61095	0.00360338
Per3	1.60716	0.0144623
Fam214a	1.60495	0.0066569
Ctps	1.60097	0.00211255
Shroom2	1.5995	0.00124941
Zfp423	1.59791	0.00351384
Snhg6	1.59716	0.017813
Lrp3	1.5957	0.0429565
Ldlrad4	1.59466	0.00133671
Cdr2l	1.59328	0.00119492
Fgfr1	1.59201	0.00224668
Cables1	1.59176	0.000735348
Lap3	1.59028	0.00033484
Col4a1	1.59015	0.020243
Skil	1.58684	0.00558619
Reep2	1.58503	0.0230282
Rnaseh2b	1.58439	0.0105187
Soat1	1.58313	0.00233936
Egr2	1.58158	0.0410587
Lamc1	1.58091	0.00554837
Itm2a	1.5805	0.011877
Ncapd2	1.58001	0.0543077
Casp4	1.57737	0.00201553
Il4ra	1.57562	0.00260703
Atf5	1.57287	0.0155018
Fgfrl1	1.57258	0.0350683
Maged1	1.57257	0.00162855
S100a11	1.57183	0.00270285
Sema6b	1.57167	0.00217244
Tfpi2	1.57093	0.0105194
Numbl	1.56998	0.040808
Armcx6	1.56891	0.0173323
Sardh	1.5689	0.0342564
Rnf19b	1.56847	0.00367098
Col4a2	1.56799	0.032003
Ldlr	1.56725	0.0340712
Serpinh1	1.56542	0.00170866
Lhx6	1.5636	0.00791686
Cenpa	1.562	0.0532151
Fbxo5	1.5609	0.0289019
Hmgn2	1.56062	0.012853
Fgd1	1.56056	0.0474796
E2f7	1.56048	0.00403525
Pkn3	1.55905	0.0018056
Nid1	1.559	0.000842182
Cit	1.55885	0.0229199
Bcl3	1.55853	0.010343
Rara	1.55756	0.00146129
Man1a	1.55613	0.000154686
Phlda3	1.55604	0.00572748
Osbpl10	1.55023	0.00592739
Mapkapk3	1.54943	0.0357236
Sgsm1	1.54932	0.0287821
Fkbp7	1.54728	0.00231262
Errfi1	1.54698	0.0547004
Map1b	1.5462	0.00925011
Mafb	1.54619	0.0252047
Sertad4	1.54249	0.0126186
Sox4	1.54222	0.0434825
Tmem2	1.54132	0.000197484
Tceal9	1.53967	0.00104083
B4galt5	1.5394	0.0492797
Il13ra1	1.53909	0.001161
Ifi211	1.53857	0.0143913
Rai14	1.53511	0.00115373
Eif4ebp1	1.53381	0.000186269
Aim2	1.53379	0.0412698
Zc3hav1l	1.53287	0.0302056
Frmd6	1.53251	0.0210107
Lrp4	1.52869	0.0337035
Gja4	1.52851	0.00737708
Slc27a3	1.52816	0.00806052
Armcx2	1.52727	0.00401742
Gpsm3	1.52631	0.0172166
Tnfrsf12a	1.52409	0.0308777
Hs3st1	1.52379	0.0140594
Atp8b1	1.52306	0.00122843
Tnfaip8l1	1.52194	0.0275286
Odc1	1.52183	0.0244579
Dram1	1.51924	0.0129129
Zmat3	1.51816	0.0367095
Ppic	1.51534	0.00267345
Hoxb3	1.51425	0.019724
Lxn	1.51371	0.00185629
Slc2a13	1.51362	0.0507587
Pde3b	1.51346	0.0274576
Rhobtb3	1.51069	0.0455157
Eif2b2	1.51055	0.00641701
Ckap4	1.51011	0.00490089
Ankrd1	1.5083	0.0284571
Ptgr1	1.50648	0.0545268
Fam19a3	1.50596	0.020856
Slc7a7	1.503	0.0300251
Ada	1.50254	0.0163031
Tmem150a	1.50094	0.0177555
Dusp23	1.50083	0.010502
Tnip1	1.50031	0.0132912
Pabpc1	1.49638	0.00627993
Hmgn3	1.49611	0.00515589
Cavin3	1.49428	0.00180921
Srm	1.49386	0.0417525
Bmp2k	1.49279	0.00797816
Twsg1	1.49058	0.0140578
Tmem173	1.49005	0.0022974
Txndc5	1.48775	0.00256191
Rasa3	1.48713	0.00370777
Bach1	1.48646	0.0108348
Bmp1	1.48363	0.00106159
Homer1	1.48299	0.0211511
C77080	1.48118	0.0301308
Shb	1.48077	0.0192473
Tes	1.48058	0.00244518
Neurl3	1.4805	0.0417974
Slc29a1	1.48042	0.00232722
Zfp69	1.48013	0.0408818
Sec24d	1.47734	0.0020681
Slc19a2	1.47725	0.0188675
Vmp1	1.47614	0.000416303
Socs3	1.47494	0.0196907
Prdm1	1.46918	0.0128974
Ifi204	1.46825	0.00931962
Ptprs	1.46578	0.0233352
Flna	1.46526	0.00346283
Grrp1	1.46496	0.000719527
Igfbp7	1.46487	0.00468522
Ifi30	1.46447	0.0237431
Tiparp	1.46436	0.0457935
Anxa6	1.46222	0.00303473
Jpt1	1.46221	0.00121041
Mcam	1.4622	8.24841e-05
Itm2c	1.46173	0.00442221
Ptgfrn	1.46171	0.00120755
Ggt5	1.46151	0.0299515
Pcdhgc3	1.46114	0.00646545
Apold1	1.46098	0.00768687
Fndc3b	1.46007	0.00120672
Rcc1	1.45931	0.0145469
Zfp651	1.459	0.0308836
Anxa2	1.45874	0.000155133
Ift122	1.45825	0.00474367
Meox1	1.45732	0.00295771
Foxd2os	1.4566	0.0222292
Ptpre	1.45579	0.00235201
Slc31a1	1.4555	0.0261815
Kcnq1	1.45424	0.0148779
Slc39a6	1.4541	0.00129532
Slc38a2	1.4527	0.00244108
Stx11	1.45266	0.038867
