# Supplementary material for: Transcriptome analysis of cardiac endothelial cells after myocardial infarction reveals temporal changes and long-term deficits
Source: Sci Rep. 2024 May 1;14:9991. doi: 10.1038/s41598-024-59155-8 (PMC11063162; doi:10.1038/s41598-024-59155-8)
Supplement: Supplementary file 10 — Supplementary Table S9. [file 41598_2024_59155_MOESM10_ESM.xlsx]

## Sheet: Sheet1
	Supplementary Table S9
	Day 7 post-MI Upregulated Pathways
	Angiogenesis and Cell Motility	p-value	Combined Score	Genes
	Syndecan interactions Homo sapiens R-HSA-3000170	5.11e-09	206.62	SDC4	ITGB4	ITGB3	ACTN1	ITGA2	SDC2	TNC	PRKCA	ITGAV	THBS1
	Signal transduction by L1 Homo sapiens R-HSA-445144	0.000286	50.4714	ITGB3	ITGAV	ITGA5	EGFR	VAV2	FGFR1
	Defective EXT1 causes exostoses 1, TRPS2 and CHDS Homo sapiens R-HSA-3656253	0.00166306	46.1695	SDC4	SDC2	GPC3	GPC6
	Defective EXT2 causes exostoses 2 Homo sapiens R-HSA-3656237	0.00166306	46.1695	SDC4	SDC2	GPC3	GPC6
	Ligand-receptor interactions Homo sapiens R-HSA-5632681	0.00462162	43.6446	DHH	GAS1	CDON
	RHO GTPases Activate Formins Homo sapiens R-HSA-5663220	4.73e-06	41.9022	CENPT	PLK1	BUB1B	CDCA8	CENPA	AURKB	CDC20	CENPE	CENPF	DIAPH3	INCENP	NUF2	BIRC5	KNTC1	SPDL1	BUB1	CENPQ	SPC24
	Activation of SMO Homo sapiens R-HSA-5635838	0.001078	41.0813	EVC2	DHH	GAS1	ARRB1	CDON
	Type I hemidesmosome assembly Homo sapiens R-HSA-446107	0.00669583	36.1203	ITGB4	LAMC2	PLEC
	GRB2:SOS provides linkage to MAPK signaling for Integrins Homo sapiens R-HSA-354194	0.00410484	31.7206	APBB1IP	VWF	ITGB3	FN1
	p130Cas linkage to MAPK signaling for integrins Homo sapiens R-HSA-372708	0.00410484	31.7206	APBB1IP	VWF	ITGB3	FN1
	HS-GAG degradation Homo sapiens R-HSA-2024096	0.00228162	31.3485	SDC4	GLB1	SDC2	GPC3	GPC6
	Regulation of Insulin-like Growth Factor (IGF) transport and uptake by Insulin-like Growth Factor Binding Proteins (IGFBPs) Homo sapiens R-HSA-381426	0.00228162	31.3485	IGFBP5	IGFBP4	MMP2	IGF1	IGFBP6
	Cell-extracellular matrix interactions Homo sapiens R-HSA-446353	0.00527526	28.3806	FBLIM1	ACTN1	FLNA	FLNC
	L1CAM interactions Homo sapiens R-HSA-373760	0.000128	28.2876	ITGB3	ITGA2	ANK2	LAMB1	LAMC1	DNM1	EGFR	VAV2	DLG4	SCN7A	ITGAV	ITGA5	SCN1B	FGFR1
	Axon guidance Homo sapiens R-HSA-422475	7.25e-06	23.3777	RET	IRS1	ITGB3	SDC2	PDGFA	CRMP1	ARRB1	CSF2RB	LAMC1	SHB	EGFR	ROBO1	RND1	SPRED3	DPYSL3	SCN7A	ITGAV	SLIT3	SLIT2	SCN1B	PLXNA3	PAK4	DUSP5	PRNP	DUSP2	VWF	ITGA2	MMP2	FN1	ANK2	GFRA1	LAMB1	DNM1	VAV2	APBB1IP	COL4A2	RASA3	COL4A1	DLG4	RASA4	COL6A2	COL6A1	COL4A5	COL6A3	ITGA5	MET
	Signaling by Rho GTPases Homo sapiens R-HSA-194315	4.29e-05	20.759	ARHGAP11A	RTKN	PKN3	CDCA8	BUB1B	IQGAP3	CENPA	FGD1	AURKB	CDC20	ARHGAP44	RACGAP1	NUF2	CHN1	FLNA	KNTC1	SPDL1	ECT2	BUB1	CENPT	PLK1	ARHGAP24	VAV2	CIT	BCR	CENPE	CENPF	DIAPH3	INCENP	DLG4	PRC1	BIRC5	RHOU	CENPQ	SPC24
	PTK6 promotes HIF1A stabilization Homo sapiens R-HSA-8857538	0.0383536	20.1664	HIF1A	EGFR
	Cell surface interactions at the vascular wall Homo sapiens R-HSA-202733	0.0007592	20.0125	ITGA3	ITGB3	FN1	SELE	SELP	PROCR	SLC7A5	GRB14	SIRPA	ITGAV	ITGA5	SLC16A3
	Integrin alphaIIb beta3 signaling Homo sapiens R-HSA-354192	0.00719839	19.7767	APBB1IP	SYK	VWF	ITGB3	FN1
	WNT5A-dependent internalization of FZD2, FZD5 and ROR2 Homo sapiens R-HSA-5140745	0.0198586	19.576	FZD2	ROR1	ROR2
	Transcriptional activity of SMAD2/SMAD3:SMAD4 heterotrimer Homo sapiens R-HSA-2173793	0.00377151	19.2158	TGIF1	CDKN2B	TGIF2	SMAD3	MYC	SERPINE1	SKIL
	Cell junction organization Homo sapiens R-HSA-446728	0.00198611	17.2247	CADM3	CDH2	CLDN15	ITGB4	FBLIM1	ACTN1	CDH11	FLNA	LAMC2	FLNC	PLEC
	Activation of Rac Homo sapiens R-HSA-428540	0.0244227	17.2182	SLIT2	ROBO1	PAK4
	LGI-ADAM interactions Homo sapiens R-HSA-5682910	0.0244227	17.2182	LGI4	DLG4	LGI2
	RHO GTPase Effectors Homo sapiens R-HSA-195258	0.000337	16.9676	RTKN	PKN3	CDCA8	BUB1B	IQGAP3	CENPA	AURKB	CDC20	NUF2	FLNA	KNTC1	SPDL1	BUB1	CENPT	PLK1	CIT	CENPE	CENPF	DIAPH3	INCENP	DLG4	PRC1	BIRC5	CENPQ	SPC24
	Sema4D mediated inhibition of cell attachment and migration Homo sapiens R-HSA-416550	0.0495975	16.2544	MET	RND1
	RAF-independent MAPK1/3 activation Homo sapiens R-HSA-112409	0.0198712	14.7505	DUSP5	DUSP2	IL6	CDK1
	Downregulation of SMAD2/3:SMAD4 transcriptional activity Homo sapiens R-HSA-2173795	0.0198712	14.7505	TGIF1	TGIF2	SMAD3	SKIL
	CRMPs in Sema3A signaling Homo sapiens R-HSA-399956	0.0350931	13.5948	DPYSL3	CRMP1	PLXNA3
	RHO GTPases activate CIT Homo sapiens R-HSA-5625900	0.0350931	13.5948	PRC1	DLG4	CIT
	Cell-Cell communication Homo sapiens R-HSA-1500931	0.00296548	13.4645	CADM3	KIRREL	FBLIM1	ITGB4	ACTN1	LAMC2	CDH2	CLDN15	CDH11	SIRPA	FLNA	PTK2B	FLNC	PLEC
	Developmental Biology Homo sapiens R-HSA-1266738	0.000301	12.9508	RET	IRS1	ITGB3	ARRB1	LAMC1	SHB	PCSK6	RND1	ROBO1	SPRED3	CDH2	DPYSL3	ITGAV	SCN1B	CDON	DUSP5	DUSP2	VWF	ITGA2	MMP2	ANK2	GFRA1	DNM1	VAV2	APBB1IP	COL4A2	RASA3	COL4A1	RASA4	COL6A2	COL6A1	RARA	HOXB3	COL4A5	COL6A3	ITGA5	MET	SDC2	PDGFA	CRMP1	CSF2RB	EGFR	SCN7A	SLIT3	SLIT2	PAK4
	MAPK family signaling cascades Homo sapiens R-HSA-5683057	0.00333193	10.4339	RET	DUSP5	DUSP2	VWF	IRS1	ITGB3	MMP2	FN1	PDGFA	GFRA1	CSF2RB	ARRB1	ETV4	EGFR	APBB1IP	SPRED3	IL6	RASA3	DLG4	RASA4	MYC	CDK1	MAPK6	FGFR1
	MAP2K and MAPK activation Homo sapiens R-HSA-5674135	0.0295507	10.0298	APBB1IP	VWF	ITGB3	FN1	ARRB1
	Signaling by TGF-beta Receptor Complex Homo sapiens R-HSA-170834	0.019108	9.38777	TGIF1	CDKN2B	TGIF2	SMAD3	MYC	SERPINE1	PMEPA1	SKIL
	Signaling by VEGF Homo sapiens R-HSA-194138	0.0054032	8.9576	RET	IRS1	ITGB3	PDGFA	CSF2RB	ARRB1	SHB	EGFR	SPRED3	PTK2B	ITGAV	DUSP5	DUSP2	VWF	SPHK1	FN1	PRKCA	GFRA1	PGF	VAV2	APBB1IP	MAPKAPK3	RASA3	DLG4	RASA4	FGFR1
	MAPK1/MAPK3 signaling Homo sapiens R-HSA-5684996	0.00845322	8.57396	RET	DUSP5	DUSP2	VWF	IRS1	ITGB3	FN1	PDGFA	GFRA1	CSF2RB	ARRB1	EGFR	APBB1IP	SPRED3	IL6	RASA3	DLG4	RASA4	CDK1	FGFR1
	Signaling by Leptin Homo sapiens R-HSA-2586552	0.00921724	8.34924	RET	DUSP5	DUSP2	VWF	IRS1	ITGB3	FN1	PDGFA	GFRA1	CSF2RB	ARRB1	EGFR	APBB1IP	SPRED3	SOCS3	RASA3	DLG4	RASA4	LEPR	FGFR1
	VEGFA-VEGFR2 Pathway Homo sapiens R-HSA-4420097	0.00751483	8.27056	RET	IRS1	ITGB3	PDGFA	CSF2RB	ARRB1	SHB	EGFR	SPRED3	PTK2B	ITGAV	DUSP5	DUSP2	VWF	SPHK1	FN1	PRKCA	GFRA1	VAV2	APBB1IP	MAPKAPK3	RASA3	DLG4	RASA4	FGFR1
	GPVI-mediated activation cascade Homo sapiens R-HSA-114604	0.0346841	8.23688	SYK	PDPN	LCP2	CSF2RB	VAV2	PIK3R5
	VEGFR2 mediated cell proliferation Homo sapiens R-HSA-5218921	0.0113725	7.81412	RET	DUSP5	DUSP2	VWF	IRS1	SPHK1	ITGB3	FN1	PDGFA	PRKCA	GFRA1	CSF2RB	ARRB1	EGFR	APBB1IP	SPRED3	RASA3	DLG4	RASA4	FGFR1
	Interleukin-2 signaling Homo sapiens R-HSA-451927	0.0133716	7.41191	RET	DUSP5	DUSP2	SYK	VWF	IRS1	ITGB3	FN1	PDGFA	GFRA1	CSF2RB	ARRB1	EGFR	APBB1IP	SPRED3	RASA3	DLG4	RASA4	PTK2B	FGFR1
	Signalling to RAS Homo sapiens R-HSA-167044	0.0201889	6.52428	RET	DUSP5	DUSP2	VWF	IRS1	ITGB3	FN1	PDGFA	GFRA1	CSF2RB	ARRB1	EGFR	APBB1IP	SPRED3	MAPKAPK3	RASA3	DLG4	RASA4	FGFR1
	Signaling by Interleukins Homo sapiens R-HSA-449147	0.0153091	6.46152	RET	IRS1	ITGB3	PDGFA	ARRB1	CSF2RB	EGFR	SPRED3	SOCS3	CASP3	PTK2B	MAP3K8	DUSP5	IL33	DUSP2	VWF	SYK	FN1	LIF	GFRA1	IL17RA	APBB1IP	IL6	RASA3	DLG4	RASA4	CRLF1	FGFR1
	GRB2 events in EGFR signaling Homo sapiens R-HSA-179812	0.0250846	6.11025	RET	DUSP5	DUSP2	VWF	IRS1	ITGB3	FN1	PDGFA	GFRA1	CSF2RB	ARRB1	EGFR	APBB1IP	SPRED3	RASA3	DLG4	RASA4	FGFR1
	RAF/MAP kinase cascade Homo sapiens R-HSA-5673001	0.0250846	6.11025	RET	DUSP5	DUSP2	VWF	IRS1	ITGB3	FN1	PDGFA	GFRA1	CSF2RB	ARRB1	EGFR	APBB1IP	SPRED3	RASA3	DLG4	RASA4	FGFR1
	SHC1 events in EGFR signaling Homo sapiens R-HSA-180336	0.0250846	6.11025	RET	DUSP5	DUSP2	VWF	IRS1	ITGB3	FN1	PDGFA	GFRA1	CSF2RB	ARRB1	EGFR	APBB1IP	SPRED3	RASA3	DLG4	RASA4	FGFR1
	SHC1 events in ERBB4 signaling Homo sapiens R-HSA-1250347	0.0250846	6.11025	RET	DUSP5	DUSP2	VWF	IRS1	ITGB3	FN1	PDGFA	GFRA1	CSF2RB	ARRB1	EGFR	APBB1IP	SPRED3	RASA3	DLG4	RASA4	FGFR1
	SOS-mediated signalling Homo sapiens R-HSA-112412	0.0250846	6.11025	RET	DUSP5	DUSP2	VWF	IRS1	ITGB3	FN1	PDGFA	GFRA1	CSF2RB	ARRB1	EGFR	APBB1IP	SPRED3	RASA3	DLG4	RASA4	FGFR1
	FRS-mediated FGFR1 signaling Homo sapiens R-HSA-5654693	0.0260319	6.02316	RET	DUSP5	DUSP2	VWF	IRS1	ITGB3	FN1	PDGFA	GFRA1	CSF2RB	ARRB1	EGFR	APBB1IP	SPRED3	RASA3	DLG4	RASA4	FGFR1
	FRS-mediated FGFR2 signaling Homo sapiens R-HSA-5654700	0.0260319	6.02316	RET	DUSP5	DUSP2	VWF	IRS1	ITGB3	FN1	PDGFA	GFRA1	CSF2RB	ARRB1	EGFR	APBB1IP	SPRED3	RASA3	DLG4	RASA4	FGFR1
	FRS-mediated FGFR3 signaling Homo sapiens R-HSA-5654706	0.0260319	6.02316	RET	DUSP5	DUSP2	VWF	IRS1	ITGB3	FN1	PDGFA	GFRA1	CSF2RB	ARRB1	EGFR	APBB1IP	SPRED3	RASA3	DLG4	RASA4	FGFR1
	FRS-mediated FGFR4 signaling Homo sapiens R-HSA-5654712	0.0260319	6.02316	RET	DUSP5	DUSP2	VWF	IRS1	ITGB3	FN1	PDGFA	GFRA1	CSF2RB	ARRB1	EGFR	APBB1IP	SPRED3	RASA3	DLG4	RASA4	FGFR1
	Signalling to ERKs Homo sapiens R-HSA-187687	0.0260881	5.92708	RET	DUSP5	DUSP2	VWF	IRS1	ITGB3	FN1	PDGFA	GFRA1	CSF2RB	ARRB1	EGFR	APBB1IP	SPRED3	MAPKAPK3	RASA3	DLG4	RASA4	FGFR1
	ARMS-mediated activation Homo sapiens R-HSA-170984	0.0290361	5.76952	RET	DUSP5	DUSP2	VWF	IRS1	ITGB3	FN1	PDGFA	GFRA1	CSF2RB	ARRB1	EGFR	APBB1IP	SPRED3	RASA3	DLG4	RASA4	FGFR1
	Signalling to p38 via RIT and RIN Homo sapiens R-HSA-187706	0.0290361	5.76952	RET	DUSP5	DUSP2	VWF	IRS1	ITGB3	FN1	PDGFA	GFRA1	CSF2RB	ARRB1	EGFR	APBB1IP	SPRED3	RASA3	DLG4	RASA4	FGFR1
	IGF1R signaling cascade Homo sapiens R-HSA-2428924	0.0267339	5.71626	RET	DUSP5	DUSP2	VWF	IRS1	ITGB3	PDE3B	FN1	PDGFA	GFRA1	CSF2RB	ARRB1	IGF1	EGFR	APBB1IP	SPRED3	RASA3	DLG4	RASA4	EIF4EBP1	FGFR1
	IRS-related events triggered by IGF1R Homo sapiens R-HSA-2428928	0.0267339	5.71626	RET	DUSP5	DUSP2	VWF	IRS1	ITGB3	PDE3B	FN1	PDGFA	GFRA1	CSF2RB	ARRB1	IGF1	EGFR	APBB1IP	SPRED3	RASA3	DLG4	RASA4	EIF4EBP1	FGFR1
	Signaling by Type 1 Insulin-like Growth Factor 1 Receptor (IGF1R) Homo sapiens R-HSA-2404192	0.0267339	5.71626	RET	DUSP5	DUSP2	VWF	IRS1	ITGB3	PDE3B	FN1	PDGFA	GFRA1	CSF2RB	ARRB1	IGF1	EGFR	APBB1IP	SPRED3	RASA3	DLG4	RASA4	EIF4EBP1	FGFR1
	Frs2-mediated activation Homo sapiens R-HSA-170968	0.0300929	5.68745	RET	DUSP5	DUSP2	VWF	IRS1	ITGB3	FN1	PDGFA	GFRA1	CSF2RB	ARRB1	EGFR	APBB1IP	SPRED3	RASA3	DLG4	RASA4	FGFR1
	FCERI mediated MAPK activation Homo sapiens R-HSA-2871796	0.0276268	5.64481	RET	DUSP5	DUSP2	SYK	VWF	IRS1	ITGB3	FN1	PDGFA	GFRA1	CSF2RB	ARRB1	EGFR	VAV2	APBB1IP	SPRED3	RASA3	DLG4	RASA4	LCP2	FGFR1
	Prolonged ERK activation events Homo sapiens R-HSA-169893	0.0322922	5.52688	RET	DUSP5	DUSP2	VWF	IRS1	ITGB3	FN1	PDGFA	GFRA1	CSF2RB	ARRB1	EGFR	APBB1IP	SPRED3	RASA3	DLG4	RASA4	FGFR1
	Interleukin-3, 5 and GM-CSF signaling Homo sapiens R-HSA-512988	0.0343323	5.31271	RET	DUSP5	DUSP2	SYK	VWF	IRS1	ITGB3	FN1	PDGFA	GFRA1	CSF2RB	ARRB1	EGFR	APBB1IP	SPRED3	RASA3	DLG4	RASA4	FGFR1
	DAP12 signaling Homo sapiens R-HSA-2424491	0.0298671	5.30202	RET	DUSP5	DUSP2	SYK	VWF	IRS1	ITGB3	FN1	PDGFA	PRKCA	GFRA1	CSF2RB	ARRB1	ADCY7	EGFR	VAV2	APBB1IP	SPRED3	RASA3	PRKAR2B	DLG4	RASA4	LCP2	FGFR1
	Interleukin receptor SHC signaling Homo sapiens R-HSA-912526	0.0358113	5.29471	RET	DUSP5	DUSP2	VWF	IRS1	ITGB3	FN1	PDGFA	GFRA1	CSF2RB	ARRB1	EGFR	APBB1IP	SPRED3	RASA3	DLG4	RASA4	FGFR1
	IRS-mediated signaling Homo sapiens R-HSA-112399	0.0409672	4.87011	RET	DUSP5	DUSP2	VWF	IRS1	ITGB3	PDE3B	FN1	PDGFA	GFRA1	CSF2RB	ARRB1	EGFR	APBB1IP	SPRED3	RASA3	DLG4	RASA4	EIF4EBP1	FGFR1
	Signaling by FGFR1 Homo sapiens R-HSA-5654736	0.0395563	4.78579	RET	DUSP5	DUSP2	VWF	IRS1	ITGB3	FN1	PDGFA	PRKCA	GFRA1	CSF2RB	ARRB1	ADCY7	FGFRL1	EGFR	APBB1IP	SPRED3	FLRT2	RASA3	PRKAR2B	DLG4	RASA4	FGFR1
	Insulin receptor signalling cascade Homo sapiens R-HSA-74751	0.0448515	4.68256	RET	DUSP5	DUSP2	VWF	IRS1	ITGB3	PDE3B	FN1	PDGFA	GFRA1	CSF2RB	ARRB1	EGFR	APBB1IP	SPRED3	RASA3	DLG4	RASA4	EIF4EBP1	FGFR1
	DAP12 interactions Homo sapiens R-HSA-2172127	0.0453772	4.47527	RET	DUSP5	DUSP2	SYK	VWF	IRS1	ITGB3	FN1	PDGFA	PRKCA	GFRA1	CSF2RB	ARRB1	ADCY7	EGFR	VAV2	APBB1IP	SPRED3	RASA3	PRKAR2B	DLG4	RASA4	LCP2	FGFR1
	Gastrin-CREB signalling pathway via PKC and MAPK Homo sapiens R-HSA-881907	0.0454872	4.33547	RET	DAGLA	IRS1	ITGB3	LPAR1	PDGFA	ARRB1	CSF2RB	HTR2A	NTS	EGFR	SPRED3	CYSLTR1	P2RY6	GNG2	BDKRB2	DUSP5	DUSP2	ANXA1	VWF	FN1	PRKCA	GFRA1	APBB1IP	RASA3	DLG4	RASA4	FGFR1
	Signalling by NGF Homo sapiens R-HSA-166520	0.0450665	4.32366	RET	IRS1	MAGED1	ITGB3	PDGFA	ARRB1	CSF2RB	PCSK6	ADCY7	FGD1	EGFR	SPRED3	PRKAR2B	CASP3	ECT2	DUSP5	DUSP2	VWF	FN1	PRKCA	GFRA1	DNM1	VAV2	APBB1IP	MAPKAPK3	RASA3	DLG4	RASA4	FGFR1
	Fibrosis and ECM Remodeling
	Extracellular matrix organization Homo sapiens R-HSA-1474244	9.62e-50	768.284	COL18A1	SPARC	PTPRS	COL16A1	COL14A1	ITGB4	ELN	ITGB3	SERPINE1	COL12A1	TNC	LOXL3	LOXL4	PLOD2	LAMC2	LAMC1	LOXL1	ICAM1	LOXL2	COMP	ADAMTS4	ADAMTS2	CTSK	CASP3	CAPN5	TIMP2	ITGAV	TIMP1	ADAMTS8	COL27A1	ITGA3	ACTN1	MMP2	ITGA2	BGN	PRKCA	PCOLCE	DCN	ASPN	MMP14	VCAN	COL4A2	LOX	COL4A1	COL6A2	COL6A1
	Assembly of collagen fibrils and other multimeric structures Homo sapiens R-HSA-2022090	7.39e-21	483.089	COL18A1	COL15A1	ITGB4	LOXL3	LOXL4	LAMC2	LOXL1	LOXL2	COL27A1	PCOLCE	COL1A1	COL3A1	COL1A2	BMP1	COL4A2	LOX	COL5A1	COL4A1	COL6A2	COL5A3	COL6A1	COL5A2	COL4A5	COL6A3	TLL1	PLEC
	Crosslinking of collagen fibrils Homo sapiens R-HSA-2243919	1.74e-10	432.358	BMP1	LOX	LOXL3	LOXL4	PCOLCE	TLL1	LOXL1	LOXL2
	Collagen formation Homo sapiens R-HSA-1474290	2.64e-21	386.102	COL18A1	COL15A1	COL16A1	COL14A1	ITGB4	COL12A1	LOXL3	LOXL4	LAMC2	PLOD2	LOXL1	LOXL2	ADAMTS2	SERPINH1	COL27A1	PCOLCE	COL1A1	COL3A1	COL1A2	BMP1	COL4A2	LOX	COL5A1	COL4A1	COL6A2	COL5A3	COL6A1	COL5A2	COL4A5	COL6A3	TLL1	PLEC
	Elastic fibre formation Homo sapiens R-HSA-1566948	1.72e-16	383.272	TGFB3	ELN	ITGB3	LOXL3	LOXL4	FBLN1	LTBP2	LTBP3	LOXL1	FBLN5	LOXL2	MFAP5	BMP4	MFAP4	BMP2	LOX	MFAP2	ITGAV	ITGA5	FBN1
	Collagen biosynthesis and modifying enzymes Homo sapiens R-HSA-1650814	1.87e-16	298.605	COL18A1	COL15A1	COL16A1	COL27A1	COL14A1	COL12A1	PLOD2	PCOLCE	COL1A1	ADAMTS2	COL3A1	COL1A2	BMP1	COL4A2	COL5A1	COL4A1	COL6A2	COL5A3	COL6A1	COL5A2	SERPINH1	COL4A5	COL6A3	TLL1
	ECM proteoglycans Homo sapiens R-HSA-3000178	1.74e-13	231.231	PTPRS	SPARC	TNXB	LAMA2	LUM	TGFB3	ITGB3	ITGA2	SERPINE1	TNC	BGN	LRP4	LAMB1	LAMC1	DCN	ASPN	COMP	VCAN	ITGAV	FMOD
	Laminin interactions Homo sapiens R-HSA-3000157	1.57e-09	209.887	COL18A1	LAMA2	ITGB4	ITGA3	ITGA2	LAMC2	LAMB1	ITGAV	LAMC1	NID1	NID2
	Non-integrin membrane-ECM interactions Homo sapiens R-HSA-3000171	2.04e-11	202.99	LAMA2	SDC4	ITGB4	SDC2	ITGB3	ACTN1	ITGA2	TNC	PDGFA	LAMC2	PRKCA	LAMB1	LAMC1	THBS1	ITGAV	DDR2
	Diseases associated with glycosaminoglycan metabolism Homo sapiens R-HSA-3560782	7.87e-09	170.878	VCAN	SDC4	LUM	SDC2	OGN	GPC3	BGN	PRELP	FMOD	GPC6	DCN
	Molecules associated with elastic fibres Homo sapiens R-HSA-2129379	3.53e-09	168.514	MFAP5	BMP4	MFAP4	BMP2	TGFB3	ITGB	MFAP2	FBLN1	LTBP2	ITGAV	LTBP3	FBLN5
	Integrin cell surface interactions Homo sapiens R-HSA-216083	8.58e-10	121.397	COL18A1	COL16A1	VCAM1	ITGA3	LUM	ITGB3	ITGA2	TNC	FN1	THBS1	ICAM1	COMP	COL4A2	COL4A1	ITGA11	ITGAV	ITGA5	FBN1
	Defective B3GALTL causes Peters-plus syndrome (PpS) Homo sapiens R-HSA-5083635	5.59e-08	117.226	ADAMTSL1	ADAMTS4	SPON2	ADAMTS15	ADAMTS2	ADAMTSL2	ADAMTS12	THBS2	ADAMTS8	THBS1	ADAMTS6	ADAMTS7
	O-glycosylation of TSR domain-containing proteins Homo sapiens R-HSA-5173214	7.83e-08	111.839	ADAMTSL1	ADAMTS4	SPON2	ADAMTS15	ADAMTS2	ADAMTSL2	ADAMTS12	THBS2	ADAMTS8	THBS1	ADAMTS6	ADAMTS7
	Defective CHST6 causes MCDC1 Homo sapiens R-HSA-3656225	0.000142	109.614	LUM	OGN	PRELP	FMOD
	Defective ST3GAL3 causes MCT12 and EIEE15 Homo sapiens R-HSA-3656243	0.000142	109.614	LUM	OGN	PRELP	FMOD
	Defective B4GALT1 causes B4GALT1-CDG (CDG-2d) Homo sapiens R-HSA-3656244	0.000142	109.614	LUM	OGN	PRELP	FMOD
	Degradation of the extracellular matrix Homo sapiens R-HSA-1474228	4.29e-10	101.298	COL18A1	COL15A1	COL16A1	COL14A1	MMP2	COL12A1	HTRA1	LAMC2	LAMB1	LAMC1	NID1	DCN	ADAMTS4	MMP14	BMP1	CTSK	CASP3	CAPN5	TIMP2	MMP19	TLL1	TIMP1	ADAMTS8
	Keratan sulfate/keratin metabolism Homo sapiens R-HSA-1638074	9.89e-06	70.1539	LUM	GLB1	OGN	CHST1	PRELP	FMOD	B4GALT6	CHST2	B4GALT5
	Keratan sulfate biosynthesis Homo sapiens R-HSA-2022854	2.04e-05	69.2675	LUM	OGN	CHST1	PRELP	FMOD	B4GALT6	CHST2	B4GALT5
	Anchoring fibril formation Homo sapiens R-HSA-2214320	0.002991	53.9165	BMP1	LAMC2	TLL1
	Collagen degradation Homo sapiens R-HSA-1442490	5.59e-05	48.9151	COL18A1	COL15A1	MMP14	COL16A1	COL14A1	CTSK	MMP2	COL12A1	MMP19
	Diseases associated with O-glycosylation of proteins Homo sapiens R-HSA-3906995	2.25e-05	44.8393	ADAMTSL1	ADAMTS4	SPON2	ADAMTS15	ADAMTS2	ADAMTSL2	ADAMTS8	ADAMTS12	THBS2	THBS1	ADAMTS6	ADAMTS7
	NCAM1 interactions Homo sapiens R-HSA-419037	0.000235	39.1019	PRNP	COL4A2	COL4A1	COL6A2	COL6A1	COL4A5	COL6A3	GFRA1
	O-linked glycosylation Homo sapiens R-HSA-5173105	1.16e-05	38.0198	SPON2	GALNT16	ADAMTS12	THBS2	THBS1	ADAMTSL1	ADAMTS4	ADAMTS15	ADAMTS2	B3GNT9	B3GNT8	ADAMTSL2	ADAMTS8	B4GALT6	ADAMTS6	ADAMTS7	B4GALT5
	Scavenging by Class A Receptors Homo sapiens R-HSA-3000480	0.001408	37.3987	COL1A1	COL3A1	COL1A2	COL4A2	COL4A1
	Fibronectin matrix formation Homo sapiens R-HSA-1566977	0.02825	25.7335	FN1	ITGA5
	Activation of Matrix Metalloproteinases Homo sapiens R-HSA-1592389	0.00309	23.456	COL18A1	MMP14	CTSK	MMP2	TIMP2	TIMP1
	SMAD2/SMAD3:SMAD4 heterotrimer regulates transcription Homo sapiens R-HSA-2173796	0.00309	23.456	TGIF1	CDKN2B	TGIF2	SMAD3	MYC	SERPINE1
	NCAM signaling for neurite out-growth Homo sapiens R-HSA-375165	0.000631	14.9886	RET	IRS1	ITGB3	PDGFA	CSF2RB	ARRB1	EGFR	SPRED3	DUSP5	PRNP	DUSP2	VWF	FN1	GFRA1	APBB1IP	COL4A2	RASA3	COL4A1	DLG4	RASA4	COL6A2	COL6A1	COL4A5	COL6A3	FGFR1
	Signaling by PDGF Homo sapiens R-HSA-186797	0.000818	13.103	RET	IRS1	ITGB3	PDGFA	CSF2RB	ARRB1	THBS2	ADCY7	THBS1	EGFR	THBS4	THBS3	SPRED3	PRKAR2B	DUSP5	DUSP2	VWF	FN1	PRKCA	GFRA1	APBB1IP	COL4A2	RASA3	COL4A1	DLG4	RASA4	COL6A2	COL6A1	COL4A5	COL6A3	FGFR1
	Metabolism
	Dermatan sulfate biosynthesis Homo sapiens R-HSA-2022923	7.62e-05	93.2936	VCAN	UST	DSE	BGN	DCN
	Glycosaminoglycan metabolism Homo sapiens R-HSA-1630316	1.26e-09	87.989	CHPF	SDC4	LUM	SDC2	BGN	PRELP	GXYLT2	HMMR	LYVE1	DCN	HS3ST1	VCAN	GLB1	UST	OGN	DSE	GPC3	CHST1	HAS2	B4GALT6	FMOD	GPC6	CHST2	B4GALT5
	Defective B3GALT6 causes EDSP2 and SEMDJL1 Homo sapiens R-HSA-4420332	1.36e-05	89.3739	VCAN	SDC4	SDC2	BGN	GPC3	GPC6	DCN
	Defective B4GALT7 causes EDS, progeroid type Homo sapiens R-HSA-3560783	1.36e-05	89.3739	VCAN	SDC4	SDC2	BGN	GPC3	GPC6	DCN
	Defective B3GAT3 causes JDSSDHD Homo sapiens R-HSA-3560801	1.36e-05	89.3739	VCAN	SDC4	SDC2	BGN	GPC3	GPC6	DCN
	Keratan sulfate degradation Homo sapiens R-HSA-2022857	0.000126	81.0078	GLB1	LUM	OGN	PRELP	FMOD
	A tetrasaccharide linker sequence is required for GAG synthesis Homo sapiens R-HSA-1971475	1.5e-05	73.9977	VCAN	SDC4	SDC2	GPC3	BGN	GXYLT2	GPC6	DCN
	Amino acid transport across the plasma membrane Homo sapiens R-HSA-352230	6.15e-05	54.1663	SLC7A5	SLC38A1	SLC7A7	SLC43A1	SLC1A4	SLC1A5	SLC38A2	SLC7A2
	Defective CHST3 causes SEDCJD Homo sapiens R-HSA-3595172	0.00299083	53.9165	VCAN	BGN	DCN
	Defective CHSY1 causes TPBS Homo sapiens R-HSA-3595177	0.00299083	53.9165	VCAN	BGN	DCN
	Defective CHST14 causes EDS, musculocontractural type Homo sapiens R-HSA-3595174	0.00299083	53.9165	VCAN	BGN	DCN
	Chondroitin sulfate/dermatan sulfate metabolism Homo sapiens R-HSA-1793185	1.37e-05	53.3085	VCAN	CHPF	SDC4	SDC2	DSE	UST	BGN	GPC3	GXYLT2	GPC6	DCN
	Pyrimidine metabolism Homo sapiens R-HSA-73848	0.000629	39.8894	DCTD	CDA	NT5E	TK1	UPP1	TYMS
	Pyrimidine salvage reactions Homo sapiens R-HSA-73614	0.00669583	36.1203	CDA	TK1	UPP1
	Heparan sulfate/heparin (HS-GAG) metabolism Homo sapiens R-HSA-1638091	0.000159	35.0716	VCAN	SDC4	GLB1	SDC2	BGN	GPC3	GXYLT2	GPC6	DCN	HS3ST1
	Synthesis of Lipoxins (LX) Homo sapiens R-HSA-2142700	0.0282499	25.7335	PTGR1	LTC4S
	Pyrimidine biosynthesis Homo sapiens R-HSA-500753	0.0282499	25.7335	DCTD	TYMS
	Metabolism of vitamins and cofactors Homo sapiens R-HSA-196854	0.000167	22.8919	PTGIS	SDC4	GSTO1	SDC2	SLC2A1	PTGS2	ALDH1L2	MTHFD1L	MTHFD2	FASN	RBP1	GPC3	ENPP1	AOX1	GPC6	LDLR	SLC19A2	LGMN
	Metal ion SLC transporters Homo sapiens R-HSA-425410	0.00511233	22.8403	SLC31A1	SLC41A2	SLC40A1	SLC39A6	SLC39A8
	Amino acid and oligopeptide SLC transporters Homo sapiens R-HSA-425374	0.00168438	22.5686	SLC7A5	SLC38A1	SLC7A7	SLC43A1	SLC1A4	SLC1A5	SLC38A2	SLC7A2
	Metabolism of carbohydrates Homo sapiens R-HSA-71387	0.000123	19.3496	PFKFB3	SDC4	CHPF	SDC2	SLC2A1	PRELP	GXYLT2	HMMR	DSE	GPC3	HAS2	GPC6	LUM	BGN	LYVE1	DCN	HS3ST1	VCAN	GALE	GLB1	UST	OGN	ALDH1A1	CHST1	FMOD	B4GALT6	CHST2	B4GALT5
	Chondroitin sulfate biosynthesis Homo sapiens R-HSA-2022870	0.0121279	19.1006	VCAN	CHPF	BGN	DCN
	CS/DS degradation Homo sapiens R-HSA-2024101	0.0244227	17.2182	VCAN	BGN	DCN
	Golgi Cisternae Pericentriolar Stack Reorganization Homo sapiens R-HSA-162658	0.0244227	17.2182	CCNB2	PLK1	CDK1
	Synthesis of Prostaglandins (PG) and Thromboxanes (TX) Homo sapiens R-HSA-2162123	0.0244227	17.2182	PTGIS	PTGS2	PTGR1
	Vitamin C (ascorbate) metabolism Homo sapiens R-HSA-196836	0.0495975	16.2544	GSTO1	SLC2A1
	Nicotinamide salvaging Homo sapiens R-HSA-197264	0.0495975	16.2544	PTGIS	PTGS2
	HS-GAG biosynthesis Homo sapiens R-HSA-2022928	0.0130177	15.1565	SDC4	SDC2	GPC3	GPC6	HS3ST1
	Metabolism of fat-soluble vitamins Homo sapiens R-HSA-6806667	0.008627	14.1202	SDC4	SDC2	RBP1	GPC3	GPC6	LDLR	LGMN
	Retinoid metabolism and transport Homo sapiens R-HSA-975634	0.0121103	13.6478	SDC4	SDC2	RBP1	GPC3	GPC6	LDLR
	Metabolism of folate and pterines Homo sapiens R-HSA-196757	0.0350931	13.5948	MTHFD1L	MTHFD2	ALDH1L2
	Arachidonic acid metabolism Homo sapiens R-HSA-2142753	0.0106116	12.9954	GGT5	PTGIS	CYP1B1	PLA2G4A	PTGR1	PTGS2	LTC4S
	Metabolism of water-soluble vitamins and cofactors Homo sapiens R-HSA-196849	0.00552479	12.63	PTGIS	MTHFD1L	MTHFD2	GSTO1	FASN	SLC2A1	ENPP1	AOX1	PTGS2	ALDH1L2	SLC19A2
	Amino acid synthesis and interconversion (transamination) Homo sapiens R-HSA-70614	0.026402	12.5864	PSAT1	GPT2	NAALAD2	ALDH18A1
	Basigin interactions Homo sapiens R-HSA-210991	0.026402	12.5864	SLC7A5	SLC7A7	ITGA3	SLC16A3
	Hyaluronan metabolism Homo sapiens R-HSA-2142845	0.0411881	12.1834	HAS2	HMMR	LYVE1
	SLC-mediated transmembrane transport Homo sapiens R-HSA-425407	0.00331155	10.6075	SLC22A4	SLC12A2	SLC38A1	SLC20A1	SLC31A1	SLC2A13	SLC41A2	SLC43A1	SLC2A1	SLC40A1	SLC1A4	SLC1A5	SLC7A2	RUNX1	SLC7A5	SLC7A7	SLCO2A1	SLC39A6	APOD	SLC39A8	SLC29A1	SLC16A3	SLC38A2
	COPI-dependent Golgi-to-ER retrograde traffic Homo sapiens R-HSA-6811434	0.0122691	10.5836	CENPE	KIF18B	RACGAP1	KIF23	KIF11	KIF22	KIF20A	KDELR3	KIF20B
	HDL-mediated lipid transport Homo sapiens R-HSA-194223	0.0548489	9.92199	ABCA1	BMP1	ABCG1
	Transport of inorganic cations/anions and amino acids/oligopeptides Homo sapiens R-HSA-425393	0.0160944	9.02813	SLC12A2	SLC7A5	SLC38A1	SLC7A7	SLC20A1	SLC43A1	SLC1A4	SLC1A5	SLC38A2	SLC7A2
	Transport of glucose and other sugars, bile salts and organic acids, metal ions and amine compounds Homo sapiens R-HSA-425366	0.0182944	8.57478	SLC22A4	SLC31A1	SLC41A2	SLC2A13	SLC39A6	SLC2A1	SLC40A1	SLC39A8	SLC16A3	RUNX1
	Golgi-to-ER retrograde transport Homo sapiens R-HSA-8856688	0.0309866	6.83628	CENPE	KIF18B	RACGAP1	PLA2G4A	KIF23	KIF20A	KDELR3	KIF11	KIF22	KIF20B
	Metabolism of nucleotides Homo sapiens R-HSA-15869	0.0476904	6.05667	DCTD	CDA	NT5E	RRM2	TK1	UPP1	TYMS	ADA
	Hemostasis and Thrombosis
	Platelet degranulation Homo sapiens R-HSA-114608	1.16e-08	79.1174	ITIH4	CD63	ECM1	SPARC	VWF	TGFB3	ACTN1	ITGB3	PCDH7	SERPINE1	FN1	PDGFA	IGF1	CLU	THBS1	SELP	ISLR	F8	SERPING1	FLNA	TIMP1
	Hemostasis Homo sapiens R-HSA-109582	3.95e-12	66.9259	ECM1	DAGLA	SPARC	SERPINE2	ITGB3	DOCK8	SERPINE1	DOCK7	PDE3B	ARRB1	KIF11	CLU	ISLR	GRB14	SIRPA	ITGAV	TIMP1	SLC16A3	ANXA2	VWF	SYK	ITGA3	ITGA2	ACTN1	PLAUR	PLA2G4A	PRKCA	KIF23	KIF22	SERPINB8	VAV2	APBB1IP	SLC7A5	PROCR	F8	SLC7A7	KIFC1	SERPING1	LCP2	ITGA5	KIF20A	KIF20B	ITIH4	CD63	PDGFA	PRCP
	Dissolution of Fibrin Clot Homo sapiens R-HSA-75205	0.000196	71.0571	ANXA2	SERPINE2	SERPINE1	PLAUR	SERPINB8
	Platelet activation, signaling and aggregation Homo sapiens R-HSA-76002	7.58e-08	46.2896	CD63	ITIH4	ECM1	SPARC	DAGLA	ITGB3	SERPINE1	PDGFA	CSF2RB	ARRB1	CLU	THBS1	PIK3R5	ISLR	GNG2	PDPN	FLNA	TIMP1	SYK	VWF	TGFB3	ACTN1	PCDH7	FN1	PLA2G4A	PRKCA	IGF1	VAV2	APBB1IP	SELP	F8	SERPING1	LCP2
	Intrinsic Pathway of Fibrin Clot Formation Homo sapiens R-HSA-140837	0.00284	28.8437	F8	VWF	SERPINE2	SERPING1	PRCP
	Formation of Fibrin Clot (Clotting Cascade) Homo sapiens R-HSA-140877	0.00846	15.8908	PROCR	F8	SERPINE2	VWF	SERPING1	PRCP
	Factors involved in megakaryocyte development and platelet production Homo sapiens R-HSA-983231	0.00224	14.0485	DOCK8	DOCK7	CABLES1	KIF23	KIF11	KIF22	CENPE	KIF18B	RACGAP1	PRKAR2B	KIFC1	MAFF	KIF20A	KIF20B	SH2B2
	Platelet Aggregation (Plug Formation) Homo sapiens R-HSA-76009	0.0266	10.6039	APBB1IP	SYK	VWF	ITGB3	FN1
	Cell Gowth and Proliferation
	Phosphorylation of Emi1 Homo sapiens R-HSA-176417	6.3e-05	139.571	CDC20	PLK1	CDK1	FBXO5
	Cell Cycle, Mitotic Homo sapiens R-HSA-69278	2.9e-09	47.8928	TOP2A	NCAPG2	BUB1B	MCM10	CKS1B	LMNB1	CDC20	MYC	NUF2	NEK2	KNTC1	MYBL2	SPDL1	FBXO5	GTSE1	PHLDA1	POLE	PRKCA	KIF23	CDC25B	CCNA2	ESPL1	CCNE2	INCENP	BIRC5	KIF20A	NCAPG	CDCA8	HMMR	TYMS	CENPA	NCAPH	AURKB	CCNB2	CDC45	PRKAR2B	LMNA	E2F1	BUB1	CENPT	CDKN2B	RRM2	UBE2C	PLK1	CENPE	TPX2
	Condensation of Prometaphase Chromosomes Homo sapiens R-HSA-2514853	7.62e-05	93.2936	CCNB2	CDK1	NCAPG	NCAPD2	NCAPH
	Cyclin B2 mediated events Homo sapiens R-HSA-157881	0.000916	90.8453	CCNB2	CDK1	CDC25B
	Mitotic Prometaphase Homo sapiens R-HSA-68877	3.02e-09	87.3142	CENPT	PLK1	BUB1B	NCAPG	CDCA8	CENPA	NCAPH	AURKB	CDC20	CCNB2	CENPE	CENPF	INCENP	NUF2	CDK1	BIRC5	KNTC1	NCAPD2	SPDL1	BUB1	CENPQ	SPC24
	G1/S-Specific Transcription Homo sapiens R-HSA-69205	7.63e-05	72.4254	RRM2	CDC45	E2F1	CDK1	FBXO5	TYMS
	Resolution of Sister Chromatid Cohesion Homo sapiens R-HSA-2500257	1.14e-07	66.4024	CENPT	PLK1	BUB1B	CDCA8	CENPA	AURKB	CDC20	CCNB2	CENPE	CENPF	INCENP	NUF2	CDK1	BIRC5	KNTC1	SPDL1	BUB1	CENPQ	SPC24
	Depolymerisation of the Nuclear Lamina Homo sapiens R-HSA-4419969	0.000424	56.0275	LMNA	CDK1	PRKCA	LPIN3	LMNB1
	Activation of NIMA Kinases NEK9, NEK6, NEK7 Homo sapiens R-HSA-2980767	0.00299083	53.9165	CCNB2	PLK1	CDK1
	TP53 Regulates Transcription of Genes Involved in G1 Cell Cycle Arrest Homo sapiens R-HSA-6804116	0.00231492	40.4155	CCNA2	CCNE2	E2F1	E2F7
	Kinesins Homo sapiens R-HSA-983189	0.000152	38.9281	CENPE	KIF18B	RACGAP1	KIFC1	KIF23	KIF11	KIF22	KIF20A	KIF20B
	G0 and Early G1 Homo sapiens R-HSA-1538133	0.000795	37.0734	TOP2A	CCNA2	CCNE2	E2F1	CDK1	MYBL2
	M Phase Homo sapiens R-HSA-68886	8.91e-07	36.0045	NCAPG2	NCAPG	CDCA8	BUB1B	CENPA	NCAPH	AURKB	LMNB1	CDC20	CCNB2	NUF2	LMNA	KNTC1	FBXO5	SPDL1	BUB1	CENPT	UBE2C	PLK1	PRKCA	KIF23	CENPE	CENPF	ESPL1	INCENP	CDK1	BIRC5	NCAPD2	KIF20A	CENPQ	SPC24	LPIN3
	G2 Phase Homo sapiens R-HSA-68911	0.0194232	34.1237	CCNA2	E2F1
	G2/M DNA replication checkpoint Homo sapiens R-HSA-69478	0.0194232	34.1237	CCNB2	CDK1
	Signaling by MST1 Homo sapiens R-HSA-8852405	0.0194232	34.1237	SPINT2	MST1R
	Cell Cycle Homo sapiens R-HSA-1640170	3.85e-07	30.5025	TOP2A	NCAPG2	BUB1B	MCM10	BRCA1	CKS1B	LMNB1	CDC20	MYC	NUF2	NEK2	KNTC1	MYBL2	SPDL1	FBXO5	GTSE1	PHLDA1	POLE	PRKCA	KIF23	CDC25B	CCNA2	ESPL1	CCNE2	INCENP	BIRC5	KIF20A	NCAPG	CDCA8	HMMR	TYMS	CENPA	NCAPH	AURKB	CCNB2	CDC45	PRKAR2B	LMNA	E2F1	CLSPN	BUB1	CENPT	CDKN2B	RRM2	UBE2C	PLK1
	Mitotic Metaphase and Anaphase Homo sapiens R-HSA-2555396	1.8e-05	29.897	CENPT	UBE2C	PLK1	BUB1B	CDCA8	CENPA	AURKB	LMNB1	CDC20	CENPE	CENPF	ESPL1	INCENP	NUF2	LMNA	BIRC5	KNTC1	FBXO5	SPDL1	BUB1	CENPQ	SPC24
	Cyclin A/B1 associated events during G2/M transition Homo sapiens R-HSA-69273	0.0028417	28.8437	CCNA2	CCNB2	PLK1	CDK1	CDC25B
	Polo-like kinase mediated events Homo sapiens R-HSA-156711	0.00527526	28.3806	CCNB2	CENPF	PLK1	MYBL2
	Mitotic Anaphase Homo sapiens R-HSA-68882	5.1e-05	25.9675	CENPT	UBE2C	PLK1	BUB1B	CDCA8	CENPA	AURKB	LMNB1	CDC20	CENPE	CENPF	ESPL1	INCENP	NUF2	LMNA	BIRC5	KNTC1	SPDL1	BUB1	CENPQ	SPC24
	E2F mediated regulation of DNA replication Homo sapiens R-HSA-113510	0.00363158	22.1098	CDC45	RRM2	E2F1	CDK1	FBXO5	TYMS
	Separation of Sister Chromatids Homo sapiens R-HSA-2467813	0.000181	21.8822	CENPT	UBE2C	PLK1	BUB1B	CDCA8	CENPA	AURKB	CDC20	CENPE	CENPF	ESPL1	INCENP	NUF2	BIRC5	KNTC1	SPDL1	BUB1	CENPQ	SPC24
	Mitotic Telophase/Cytokinesis Homo sapiens R-HSA-68884	0.0198586	19.576	PLK1	KIF23	KIF20A
	Insulin-like Growth Factor-2 mRNA Binding Proteins (IGF2BPs/IMPs/VICKZs) bind RNA Homo sapiens R-HSA-428359	0.0495975	16.2544	H19	MYC
	Mitotic G1-G1/S phases Homo sapiens R-HSA-453279	0.00156558	15.4209	TOP2A	CDKN2B	RRM2	MCM10	TYMS	CKS1B	CCNA2	CDC45	CCNE2	MYC	CDK1	E2F1	MYBL2	FBXO5	POLE
	Nuclear Envelope Breakdown Homo sapiens R-HSA-2980766	0.008627	14.1202	CCNB2	LMNA	PLK1	CDK1	PRKCA	LPIN3	LMNB1
	APC-Cdc20 mediated degradation of Nek2A Homo sapiens R-HSA-179409	0.026402	12.5864	CDC20	UBE2C	BUB1B	NEK2
	G1/S Transition Homo sapiens R-HSA-69206	0.00559837	12.0252	CCNA2	CDC45	RRM2	CCNE2	MYC	CDK1	E2F1	MCM10	FBXO5	TYMS	POLE	CKS1B
	Phosphorylation of the APC/C Homo sapiens R-HSA-176412	0.0548489	9.92199	UBE2C	PLK1	CDK1
	APC/C-mediated degradation of cell cycle proteins Homo sapiens R-HSA-174143	0.0164706	9.41065	CDC20	CCNA2	UBE2C	PLK1	CDK1	BUB1B	NEK2	FBXO5	AURKB
	Regulation of mitotic cell cycle Homo sapiens R-HSA-453276	0.0164706	9.41065	CDC20	CCNA2	UBE2C	PLK1	CDK1	BUB1B	NEK2	FBXO5	AURKB
	SUMOylation of DNA replication proteins Homo sapiens R-HSA-4615885	0.0511261	7.31371	TOP2A	INCENP	CDCA8	BIRC5	AURKB
	Mitotic G2-G2/M phases Homo sapiens R-HSA-453274	0.032571	5.92958	PLK1	HMMR	CDC25B	CCNA2	CCNB2	TPX2	CENPF	PRKAR2B	CDK1	E2F1	NEK2	MYBL2	PHLDA1	GTSE1
	Hypoxia and Cellular Stress
	Response to elevated platelet cytosolic Ca2+ Homo sapiens R-HSA-76005	5.2e-09	82.5755	ITIH4	CD63	ECM1	SPARC	VWF	TGFB3	ACTN1	ITGB3	PCDH7	SERPINE1	FN1	PDGFA	PRKCA	IGF1	CLU	THBS1	SELP	ISLR	F8	SERPING1	FLNA	TIMP1
	Ligand-independent caspase activation via DCC Homo sapiens R-HSA-418889	0.00923981	30.4171	MAGED1	DAPK1	CASP3
	Caspase-mediated cleavage of cytoskeletal proteins Homo sapiens R-HSA-264870	0.01581	22.4411	CASP3	VIM	PLEC
	Apoptotic cleavage of cellular proteins Homo sapiens R-HSA-111465	0.00651928	17.6658	CASP3	LMNA	CLSPN	VIM	LMNB1	PLEC
	Caspase activation via extrinsic apoptotic signalig pathway Homo sapiens R-HSA-5357769	0.0340766	10.8358	MAGED1	DAPK1	CASP3	CD14
	Apoptotic execution phase Homo sapiens R-HSA-75153	0.029377	8.9828	CASP3	LMNA	CLSPN	VIM	LMNB1	PLEC
	Inflammation
	Activation of C3 and C5 Homo sapiens R-HSA-174577	0.00176974	68.5814	C4B	C3	CFB
	IRF3 mediated activation of type 1 IFN Homo sapiens R-HSA-1606341	0.0282499	25.7335	ZBP1	TMEM173
	IRF3-mediated induction of type I IFN Homo sapiens R-HSA-3270619	0.0198586	19.576	ZBP1	XRCC5	TMEM173
	MHC class II antigen presentation Homo sapiens R-HSA-2132295	0.00282265	14.8029	CENPE	RACGAP1	CTSK	CTSH	KIF23	KIF20A	KIF11	KIF22	IFI30	SEC24D	DNM1	LGMN
	STING mediated induction of host immune responses Homo sapiens R-HSA-1834941	0.0350931	13.5948	ZBP1	XRCC5	TMEM173
	Regulation of Complement cascade Homo sapiens R-HSA-977606	0.0300946	11.6664	C3	C4B	CFH	CFB
	Interleukin-6 family signaling Homo sapiens R-HSA-6783589	0.0340766	10.8358	SOCS3	IL6	LIF	CRLF1
	Circadian Clock
	BMAL1:CLOCK,NPAS2 activates circadian gene expression Homo sapiens R-HSA-1368108	0.0121103	13.6478	DBP	SERPINE1	BHLHE40	BHLHE41	NR1D1	HIF1A
[truncated: 29 more columns]
