# Supplementary material for: Transcriptome analysis of cardiac endothelial cells after myocardial infarction reveals temporal changes and long-term deficits
Source: Sci Rep. 2024 May 1;14:9991. doi: 10.1038/s41598-024-59155-8 (PMC11063162; doi:10.1038/s41598-024-59155-8)
Supplement: Supplementary file 11 — Supplementary Table S10. [file 41598_2024_59155_MOESM11_ESM.xlsx]

## Sheet: Sheet1
Supplemental Table S10
Day 7 post-MI Downregulated Genes
All Down Genes					Day 7 Restricted Down Genes
Gene name	Fold change	p-value			Gene name	Fold change	p-value
Camk2b	-4.54699	0.0106692			Serpina1b	-2.717	0.00287622
Serpina1b	-2.717	0.00287622			Gata3	-2.69599	0.00168502
Gata3	-2.69599	0.00168502			Rpusd2	-2.32885	0.0123362
Catip	-2.50182	0.00303643			Abcb4	-2.20487	0.000753289
Hrh2	-2.35033	0.00244058			Odf3b	-2.15836	0.0314698
Rpusd2	-2.32885	0.0123362			Tcte2	-2.14488	0.0188604
Kcnk3	-2.26735	0.0150793			Klra9	-2.1288	0.0334393
Cd247	-2.24961	0.00162818			Cox8b	-2.10171	0.0314448
Pbld1	-2.249	0.00383058			Catsperg1	-2.02671	0.0156069
Abcb4	-2.20487	0.000753289			Ntf3	-2.00654	0.000962466
Akap5	-2.17486	0.00879656			Tgfb2	-1.99435	0.00254596
Odf3b	-2.15836	0.0314698			Nap1l3	-1.97531	0.0274956
Myh6	-2.15389	0.0110582			Sgpp2	-1.96195	0.0178434
Tcte2	-2.14488	0.0188604			Cadm1	-1.95324	0.00163612
Klra9	-2.1288	0.0334393			Ptger4	-1.9235	4.63093e-06
Cox7a1	-2.11252	0.016911			Rd3	-1.87967	0.0536915
Perm1	-2.1086	0.0221107			Coro6	-1.86868	0.0102571
Trdn	-2.10798	0.0346452			St8sia2	-1.84623	0.00915085
Cox8b	-2.10171	0.0314448			Cyp2u1	-1.84414	0.036583
Ckm	-2.10135	0.00835287			Apol10b	-1.8208	0.00115211
Slc16a11	-2.0463	0.00435527			Zfp563	-1.81236	0.0203845
Dsp	-2.04496	0.0039664			Prg4	-1.80741	0.0225252
Catsperg1	-2.02671	0.0156069			Chac1	-1.7922	0.00587176
Ntf3	-2.00654	0.000962466			Ccdc166	-1.76335	0.00262603
Fndc5	-1.99715	0.00848565			Adam1a	-1.76213	0.0280648
Tgfb2	-1.99435	0.00254596			Slc1a1	-1.75992	0.023739
Has3	-1.99345	0.00172519			Nyx	-1.75323	0.0398353
Nap1l3	-1.97531	0.0274956			Unc45bos	-1.74947	0.00571799
Sgpp2	-1.96195	0.0178434			Fam57b	-1.74711	3.85072e-05
Cdh23	-1.95573	0.000775215			Sidt1	-1.73688	0.00936562
Cadm1	-1.95324	0.00163612			Sez6	-1.73263	0.025354
Rassf10	-1.9256	0.000128572			Krt222	-1.72641	0.0258996
Ptger4	-1.9235	4.63093e-06			Tox3	-1.71867	0.00663946
Obscn	-1.92053	0.00189768			Eps8l1	-1.71832	0.0100453
Mylk3	-1.91314	0.00977584			Dgke	-1.71741	0.00431385
Rd3	-1.87967	0.0536915			Tmem14a	-1.70979	0.019127
Aqp7	-1.87585	0.00178458			Fancb	-1.69406	0.00121866
Coro6	-1.86868	0.0102571			Smad9	-1.69404	0.0144316
Alpl	-1.86462	0.000455675			Lrrc39	-1.68794	0.0341196
St8sia2	-1.84623	0.00915085			Osgepl1	-1.66545	0.00479799
Cyp2u1	-1.84414	0.036583			Fmo2	-1.66447	0.00344077
Tmem182	-1.84028	0.00420065			Rundc3b	-1.66118	0.0264271
Myoz2	-1.83368	0.00106253			Akr1c19	-1.65499	0.027003
Apol10b	-1.8208	0.00115211			Fndc10	-1.65149	0.0219692
Zfp563	-1.81236	0.0203845			Fam83g	-1.64549	0.043056
Prg4	-1.80741	0.0225252			Npr3	-1.64353	0.0535661
Tnni3	-1.79253	0.0121407			Myl3	-1.64157	0.0479866
Chac1	-1.7922	0.00587176			Chek2	-1.6352	0.010107
Robo2	-1.76838	0.00839426			Mcc	-1.635	0.00077492
P4htm	-1.76639	0.00398157			Gstt1	-1.63445	0.0102144
Ccdc166	-1.76335	0.00262603			Igsf9b	-1.63164	0.0160445
Adam1a	-1.76213	0.0280648			Mblac2	-1.63147	0.0327584
Slc1a1	-1.75992	0.023739			Nr3c2	-1.63006	0.0012369
Myl2	-1.7578	0.0189772			Tpst1	-1.62504	0.000176965
Flvcr2	-1.75765	0.0354437			Dpm1	-1.61527	0.00139567
Nyx	-1.75323	0.0398353			Txlnb	-1.61002	0.00519106
Unc45bos	-1.74947	0.00571799			Etfrf1	-1.60844	0.0174357
Fam57b	-1.74711	3.85072e-05			Tnfsf10	-1.60686	0.00113143
Sidt1	-1.73688	0.00936562			Zfp719	-1.60333	0.0103742
Sez6	-1.73263	0.025354			Nemp2	-1.59968	0.0115431
Myom2	-1.73166	0.0481247			Hist1h2be	-1.59101	0.0482312
Krt222	-1.72641	0.0258996			Phykpl	-1.58683	0.0243344
Cox6a2	-1.72013	0.0431081			Alox12	-1.57926	0.00540475
Tox3	-1.71867	0.00663946			Cutc	-1.56943	0.012209
Eps8l1	-1.71832	0.0100453			Afdn	-1.5687	0.000421585
Mb	-1.71759	0.00424712			Kank4	-1.56712	0.000604435
Dgke	-1.71741	0.00431385			Spaar	-1.56122	0.00769784
Myl4	-1.71637	0.0187315			Cyp4b1	-1.56061	0.00734356
Cnr2	-1.71415	0.0165262			Ahr	-1.55941	0.00470018
Cdkn1c	-1.71274	0.00480491			Tspan13	-1.55936	0.00408264
Bmp6	-1.7117	0.00405945			Akr1c14	-1.55853	0.00186038
Rarres1	-1.7099	0.04041			Svip	-1.55596	0.00204177
Tmem14a	-1.70979	0.019127			Samd5	-1.54796	0.00125798
Aldh1l1	-1.702	0.00222886			Efcab2	-1.5407	0.0269828
Fancb	-1.69406	0.00121866			Khk	-1.53979	0.0269289
Smad9	-1.69404	0.0144316			Dhrs3	-1.53733	0.0224097
Lrrc39	-1.68794	0.0341196			Stox1	-1.53445	0.00530444
Cbx7	-1.6864	0.00538657			Capn12	-1.5342	0.0140663
Osgepl1	-1.66545	0.00479799			Ric1	-1.53342	0.000276137
Fmo2	-1.66447	0.00344077			Abcb1a	-1.53258	0.000461005
Rundc3b	-1.66118	0.0264271			Abcb6	-1.53137	0.0143559
Ncald	-1.6579	0.00511861			Cavin2	-1.52731	0.00173691
Akr1c19	-1.65499	0.027003			Magix	-1.52122	0.0295258
Fndc10	-1.65149	0.0219692			Nim1k	-1.5201	0.00360368
Fam83g	-1.64549	0.043056			Hoxa7	-1.52003	0.0499123
Npr3	-1.64353	0.0535661			Phospho1	-1.51828	0.00171995
Myl3	-1.64157	0.0479866			Cd274	-1.51521	0.00296357
Chek2	-1.6352	0.010107			Kif5c	-1.51283	0.0547142
Mcc	-1.635	0.00077492			Rassf9	-1.51057	0.000541356
Gstt1	-1.63445	0.0102144			Pcp4l1	-1.50929	0.00073869
Aqp1	-1.63261	0.00667307			St8sia4	-1.50892	0.00596693
Igsf9b	-1.63164	0.0160445			Aspa	-1.50727	0.0326077
Mblac2	-1.63147	0.0327584			Pln	-1.50354	0.036376
Nr3c2	-1.63006	0.0012369			Tmem245	-1.50332	0.000596426
Tpst1	-1.62504	0.000176965			Porcn	-1.50302	0.012439
Dpm1	-1.61527	0.00139567			Vmac	-1.50287	0.00413091
Txlnb	-1.61002	0.00519106			Car4	-1.50192	0.0136382
Etfrf1	-1.60844	0.0174357			Fez1	-1.49968	0.00285157
Tnfsf10	-1.60686	0.00113143			Lyrm9	-1.49813	0.0374648
Akap6	-1.60564	0.0011862			Arap2	-1.49768	0.00825691
Zfp719	-1.60333	0.0103742			Crybg1	-1.49684	0.000283941
Nemp2	-1.59968	0.0115431			Cd300lg	-1.4968	0.010286
Arntl	-1.59307	0.000695741			Fam212b	-1.4966	0.00551972
Hist1h2be	-1.59101	0.0482312			Vegfc	-1.49601	0.000932157
C1qtnf9	-1.58753	0.00431736			Gstm1	-1.49468	0.00599144
Phykpl	-1.58683	0.0243344			Cyp2d22	-1.49297	0.0115026
Ssh2	-1.58437	0.00115479			Impact	-1.49059	0.00717792
Ttn	-1.58287	0.0275743			Cd36	-1.49001	0.0378613
Alox12	-1.57926	0.00540475			Rnf8	-1.48976	0.00194932
Cutc	-1.56943	0.012209			Deup1	-1.48924	0.0332523
Afdn	-1.5687	0.000421585			Synm	-1.48897	0.013822
Kank4	-1.56712	0.000604435			Dnajc17	-1.48802	0.0390295
Spaar	-1.56122	0.00769784			Wdsub1	-1.48782	0.0025358
Cyp4b1	-1.56061	0.00734356			Rasgrf2	-1.48498	0.000190228
Ahr	-1.55941	0.00470018			Zfp939	-1.48166	0.0492427
Tspan13	-1.55936	0.00408264			Gstt2	-1.4783	0.0406944
Akr1c14	-1.55853	0.00186038			Abcb1b	-1.47659	0.0199386
Svip	-1.55596	0.00204177			Cd24a	-1.46929	0.0195816
Samd5	-1.54796	0.00125798			Llgl2	-1.4687	0.00652751
Eepd1	-1.54253	0.000164089			Zfp287	-1.46843	0.0129192
Efcab2	-1.5407	0.0269828			Xdh	-1.46801	0.0263628
Pygm	-1.54042	0.000401721			Slx1b	-1.4653	0.0217236
Khk	-1.53979	0.0269289			Dach1	-1.46488	0.000401979
Dhrs3	-1.53733	0.0224097			Gipc3	-1.46431	0.00551365
Stox1	-1.53445	0.00530444			Fam126b	-1.46365	0.0140718
Capn12	-1.5342	0.0140663			Arhgap18	-1.46208	0.00868126
Ric1	-1.53342	0.000276137			Nudt12	-1.46093	0.0511617
Plekhh2	-1.53276	0.00825756			Hist2h2be	-1.46046	0.0283745
Abcb1a	-1.53258	0.000461005			Acaa2	-1.46039	0.00158358
Abcb6	-1.53137	0.0143559			Sp4	-1.45721	0.00451588
Cavin2	-1.52731	0.00173691			Crebl2	-1.45715	0.0117608
Magix	-1.52122	0.0295258			Sgf29	-1.45451	0.0138881
Nim1k	-1.5201	0.00360368			Mill2	-1.45217	0.00223793
Hoxa7	-1.52003	0.0499123			Fmo5	-1.45004	0.00776642
Phospho1	-1.51828	0.00171995
Cd274	-1.51521	0.00296357
Abcb9	-1.51482	0.00834811
Kif5c	-1.51283	0.0547142
Rassf9	-1.51057	0.000541356
Pcp4l1	-1.50929	0.00073869
St8sia4	-1.50892	0.00596693
Aspa	-1.50727	0.0326077
Pln	-1.50354	0.036376
Tmem245	-1.50332	0.000596426
Porcn	-1.50302	0.012439
Vmac	-1.50287	0.00413091
Car4	-1.50192	0.0136382
Fez1	-1.49968	0.00285157
Clmn	-1.49932	0.0139526
Lyrm9	-1.49813	0.0374648
Arap2	-1.49768	0.00825691
Crybg1	-1.49684	0.000283941
Cd300lg	-1.4968	0.010286
Fam212b	-1.4966	0.00551972
Ecm2	-1.49612	0.000252266
Vegfc	-1.49601	0.000932157
Gstm1	-1.49468	0.00599144
Cyp2d22	-1.49297	0.0115026
Impact	-1.49059	0.00717792
Cd36	-1.49001	0.0378613
Rnf8	-1.48976	0.00194932
Deup1	-1.48924	0.0332523
Synm	-1.48897	0.013822
Dnajc17	-1.48802	0.0390295
Wdsub1	-1.48782	0.0025358
Kdr	-1.48771	0.0130984
Il16	-1.48653	0.00911286
Rasgrf2	-1.48498	0.000190228
Particl	-1.48411	0.0521772
Zfp939	-1.48166	0.0492427
Fam84b	-1.47919	0.00572055
Gstt2	-1.4783	0.0406944
Abcb1b	-1.47659	0.0199386
Cd24a	-1.46929	0.0195816
Llgl2	-1.4687	0.00652751
Zfp287	-1.46843	0.0129192
Xdh	-1.46801	0.0263628
Slx1b	-1.4653	0.0217236
Dach1	-1.46488	0.000401979
Gipc3	-1.46431	0.00551365
Fam126b	-1.46365	0.0140718
Arhgap18	-1.46208	0.00868126
Nudt12	-1.46093	0.0511617
Hist2h2be	-1.46046	0.0283745
Acaa2	-1.46039	0.00158358
Sp4	-1.45721	0.00451588
Crebl2	-1.45715	0.0117608
Sgf29	-1.45451	0.0138881
Mill2	-1.45217	0.00223793
Fmo5	-1.45004	0.00776642
