# Supplementary material for: Transcriptome analysis of cardiac endothelial cells after myocardial infarction reveals temporal changes and long-term deficits
Source: Sci Rep. 2024 May 1;14:9991. doi: 10.1038/s41598-024-59155-8 (PMC11063162; doi:10.1038/s41598-024-59155-8)
Supplement: Supplementary file 12 — Supplementary Table S11. [file 41598_2024_59155_MOESM12_ESM.xlsx]

## Sheet: Sheet1
	Supplementary Table S11
	Day 7 post-MI Downregulated Pathways
	Vascular Tone	p-value	Combined Score	Genes
	Striated Muscle Contraction Homo sapiens R-HSA-390522	7.32074e-07	262.428	MYL4	MYL2	MYL3	TNNI3	MYH6	TTN
	Muscle contraction Homo sapiens R-HSA-397014	1.87424e-05	58.4571	MYL4	CAMK2B	PLN	MYL2	MYL3	TNNI3	MYH6	KCNK3	TRDN	TTN
	Ras activation uopn Ca2+ infux through NMDA receptor Homo sapiens R-HSA-442982	0.0111166	55.7191	CAMK2B	RASGRF2
	Ion homeostasis Homo sapiens R-HSA-5578775	0.00139156	54.302	CAMK2B	PLN	TNNI3	TRDN
	CREB phosphorylation through the activation of Ras Homo sapiens R-HSA-442742	0.0269677	28.1724	CAMK2B	RASGRF2
	Ion transport by P-type ATPases Homo sapiens R-HSA-936837	0.0154201	23.9546	CAMK2B	PLN	CUTC
	Trafficking of AMPA receptors Homo sapiens R-HSA-399719	0.0348571	22.7946	CAMK2B	AKAP5
	Glutamate Binding, Activation of AMPA Receptors and Synaptic Plasticity Homo sapiens R-HSA-399721	0.0348571	22.7946	CAMK2B	AKAP5
	Post NMDA receptor activation events Homo sapiens R-HSA-438064	0.0435201	18.8543	CAMK2B	RASGRF2
	Cardiac conduction Homo sapiens R-HSA-5576891	0.00942569	18.1845	CAMK2B	PLN	TNNI3	KCNK3	TRDN
	Activation of NMDA receptor upon glutamate binding and postsynaptic events Homo sapiens R-HSA-442755	0.0528885	15.8681	CAMK2B	RASGRF2
	Neurotransmitter Receptor Binding And Downstream Transmission In The Postsynaptic Cell Homo sapiens R-HSA-112314	0.0466827	9.08638	CAMK2B	RASGRF2	AKAP5	NCALD
	Transmission across Chemical Synapses Homo sapiens R-HSA-112315	0.0512421	7.41131	CAMK2B	RASGRF2	SLC1A1	AKAP5	NCALD
	Metabolism
	Passive transport by Aquaporins Homo sapiens R-HSA-432047	0.0055655	91.0731	AQP7	AQP1
	Hyaluronan biosynthesis and export Homo sapiens R-HSA-2142850	0.0466104	64.5459	HAS3
	ABC-family proteins mediated transport Homo sapiens R-HSA-382556	0.00893536	33.1069	ABCB6	ABCB4	ABCB9
	Arachidonic acid metabolism Homo sapiens R-HSA-2142753	0.0139597	25.4513	CYP2U1	CYP4B1	ALOX12
	Sialic acid metabolism Homo sapiens R-HSA-4085001	0.0390963	20.6809	ST8SIA2	ST8SIA4
	Synthesis of substrates in N-glycan biosythesis Homo sapiens R-HSA-446219	0.0220944	19.1099	DPM1	ST8SIA2	ST8SIA4
	Biosynthesis of the N-glycan precursor (dolichol lipid-linked oligosaccharide, LLO) and transfer to a nascent protein Homo sapiens R-HSA-446193	0.0382105	13.2172	DPM1	ST8SIA2	ST8SIA4
	Hypoxia and Cellular Stress
	Miscellaneous substrates Homo sapiens R-HSA-211958	0.0055655	91.0731	CYP2U1	CYP4B1
	Glutathione conjugation Homo sapiens R-HSA-156590	0.00045245	85.3278	GSTM1	GSTT2	GSTT1	CHAC1
	Recruitment and ATM-mediated phosphorylation of repair and signaling proteins at DNA double strand breaks Homo sapiens R-HSA-5693565	0.0177663	21.9444	CHEK2	RNF8	HIST2H2BE
	Biological oxidations Homo sapiens R-HSA-211859	0.00298485	21.5284	GSTM1	CYP2U1	GSTT2	GSTT1	FMO2	CHAC1
	DNA Double Strand Break Response Homo sapiens R-HSA-5693606	0.01859	21.3299	CHEK2	RNF8	HIST2H2BE
	Phase II conjugation Homo sapiens R-HSA-156580	0.0152588	17.611	GSTM1	GSTT2	GSTT1	CHAC1
	G2/M DNA damage checkpoint Homo sapiens R-HSA-69473	0.0382105	13.2172	CHEK2	RNF8	HIST2H2BE
	Angiogenesis and Cell Motility
	VEGF ligand-receptor interactions Homo sapiens R-HSA-194313	0.00242089	158.516	KDR	VEGFC
	VEGF binds to VEGFR leading to receptor dimerization Homo sapiens R-HSA-195399	0.00242089	158.516	KDR	VEGFC
	NCAM1 interactions Homo sapiens R-HSA-419037	0.0481203	17.2635	ST8SIA2	ST8SIA4
	Rho GTPase cycle Homo sapiens R-HSA-194840	0.029154	12.2007	OBSCN	RASGRF2	ARAP2	ARHGAP18
	Hemostasis and Thrombosis
	Platelet degranulation Homo sapiens R-HSA-114608	0.0179393	16.1234	TGFB2	VEGFC	CD36	TTN
	Response to elevated platelet cytosolic Ca2+ Homo sapiens R-HSA-76005	0.0208957	14.8066	TGFB2	VEGFC	CD36	TTN
	Inflammation
	Scavenging by Class B Receptors Homo sapiens R-HSA-3000471	0.0466104	64.5459	CD36
	PD-1 signaling Homo sapiens R-HSA-389948	0.0251247	29.8292	CD274	CD247
