# Supplementary material for: Transcriptome analysis of cardiac endothelial cells after myocardial infarction reveals temporal changes and long-term deficits
Source: Sci Rep. 2024 May 1;14:9991. doi: 10.1038/s41598-024-59155-8 (PMC11063162; doi:10.1038/s41598-024-59155-8)
Supplement: Supplementary file 13 — Supplementary Table S12. [file 41598_2024_59155_MOESM13_ESM.xlsx]

## Sheet: Sheet1
Supplementary Table S12
Day 28 Upregulated Genes
All Up Genes					Day 28 Restricted Up Genes
Gene name	Fold change	p-value			Gene name	Fold change	p-value
Timp1	29.1391	0.000954041			Pth1r	3.2531	0.0288881
Crlf1	24.7204	0.000819984			Ccr7	2.51596	0.0124285
Thbs4	24.041	0.0004439			Cdkl2	2.15169	0.00732788
Dbp	13.9831	2.11251e-07			Fam26e	1.9419	0.0332513
Comp	12.9192	0.000722758			Esm1	1.90021	0.000286168
Cilp	12.5573	0.0039992			H2-Aa	1.87971	0.0184892
Aldh1a2	12.5105	0.00576769			Hs6st2	1.86631	0.0296615
Serpina3n	12.2749	0.00222168			Ccno	1.7974	0.0172445
Nr1d1	11.4004	9.91361e-08			Yy2	1.78445	0.0217077
Sfrp2	9.39052	0.00367081			Tmem33	1.68218	0.0266845
Runx1	9.32452	0.00369885			Polr2k	1.67216	0.0252497
Lrg1	9.28687	5.0349e-08			Lbhd1	1.6335	0.0209781
Ltbp2	9.20878	0.00802975			Dnajb9	1.61754	0.000133758
Fmod	8.36857	0.0168593			Ift81	1.60666	0.052021
Postn	8.34447	0.00231465			Fgf1	1.59564	0.0548608
Il6	8.01523	3.27692e-05			Slc10a6	1.58098	0.0389446
Pdpn	7.5519	0.0430431			Tceal1	1.56094	0.0411088
Ptgs2	7.40137	0.0131861			Acer2	1.55758	0.0274853
Plvap	7.15062	4.66671e-06			Zfp825	1.55579	0.0458794
Wisp2	7.12605	0.0101978			Stc1	1.5276	0.00153897
Mmp3	7.03584	0.014397			Timm23	1.51113	0.0217455
Lif	6.94031	0.0193723			Lnx1	1.4883	0.0163827
Tmem45a	6.77199	0.0112098			Magoh	1.48784	0.020889
C4b	6.2011	0.0184737			Sowahc	1.48141	0.00794504
Tnc	6.07355	0.0295091			Dcun1d1	1.46236	0.00192469
Gxylt2	5.78249	0.000525088			Lca5	1.45158	0.0185547
Lyz2	5.62996	0.00051541
Dclk1	5.40443	0.0267396
Selp	5.29368	0.00298903
Col3a1	5.29005	0.0332296
Sele	5.19443	0.002342
Vcan	5.12895	0.0317315
Mfap5	5.09126	0.0058729
Sfrp1	5.07256	0.0191229
Csf2rb2	5.03741	6.22131e-07
Dkk3	4.97787	0.0100956
Serpine1	4.95403	0.000501913
Loxl1	4.88541	0.0510176
Nr1d2	4.84885	2.05907e-06
Ptgis	4.63979	0.0287658
Gpm6b	4.44485	0.0170753
Cmah	4.42984	6.39181e-05
Csf2rb	4.26991	2.42277e-06
Enpp1	4.13541	0.0139876
Itgbl1	4.0213	0.0178174
Medag	3.98983	0.0520949
Mfap4	3.93488	0.0523454
Myc	3.87443	0.000246074
Clca3a1	3.85349	5.96204e-05
Adcy7	3.84547	0.03016
Rian	3.82366	0.01765
Fbln1	3.7874	0.0429714
Lum	3.73912	0.0404049
Slit2	3.7234	0.0254466
Itih4	3.68246	0.0188314
Car13	3.6815	0.00357734
Plekha4	3.6119	0.054753
Smim3	3.57794	0.0324495
Samsn1	3.57392	0.00984671
Sh2d5	3.4766	0.00857746
Tef	3.43943	1.29864e-06
Nupr1	3.41516	0.00299429
Lrrn4cl	3.36656	0.015998
Inhbb	3.35462	0.000837113
Pdgfrl	3.31012	0.0399518
Cxcl2	3.28602	0.0011788
Cxcl1	3.26227	0.00566255
Pth1r	3.2531	0.0288881
Akr1b8	3.18405	0.0183116
Gas7	3.15754	0.00179112
Fibin	3.13138	0.0305358
Fam167b	3.12496	0.00103553
Thbs1	3.06843	0.0353611
Cadm3	3.0599	0.0109961
Bhlhe41	3.04105	0.0014544
Loxl3	3.03425	0.0498167
Tmem252	3.02449	1.23943e-05
Ildr2	3.02213	0.0508769
Cysltr1	3.00405	0.000208627
Ctsk	2.97844	0.0113612
Steap3	2.94506	0.0300105
Ch25h	2.89127	6.99758e-06
Lyve1	2.77934	0.0344168
Pqlc3	2.77257	0.00489946
Cfh	2.7706	0.038178
Prkar2b	2.7675	0.00551589
Serpine2	2.7668	0.0229312
Gdf10	2.73383	0.0305183
Cd14	2.73215	0.000877846
Aldh1a1	2.72719	0.0387278
Syn3	2.72089	0.000934992
Bicc1	2.70816	0.0516117
Slfn4	2.66652	0.0367912
Cxcl10	2.53444	0.00444127
Olfml2b	2.51832	0.0407924
Ccr7	2.51596	0.0124285
Tmem254a	2.51576	0.00542367
Sema3c	2.44784	0.0508345
Bcl6	2.40432	0.000974464
Tlcd2	2.40202	0.00774399
Foxp4	2.35256	0.0199031
Slc1a4	2.33684	0.0248436
Ifi207	2.3127	0.000351386
Cenpq	2.28104	0.00680509
Apcdd1	2.2794	0.0200953
Mdfi	2.27191	0.0232925
Anxa1	2.2593	0.00395329
Scgb3a1	2.22595	0.00731489
Nox4	2.21878	0.0532497
Tmem107	2.20738	0.00404436
Napepld	2.15975	0.000680656
Cdkl2	2.15169	0.00732788
Hlf	2.1502	0.0134787
Mctp1	2.13727	0.0449168
Ptk2b	2.12873	0.0467898
Brsk1	2.10886	0.0380899
Upp1	2.07799	0.000328881
Bmpr1a	2.07794	0.030943
Per3	2.07268	0.00081905
Apbb1ip	2.04998	0.0405887
Lhfp	2.04834	0.0544948
Synpo	2.03031	0.00157753
Ankrd1	2.02878	0.000893671
Adam12	2.02531	0.0106152
Ahnak2	1.98103	0.0526041
Srarp	1.96589	0.0120099
Fam26e	1.9419	0.0332513
Plek	1.94005	0.0525387
Unc13a	1.93569	0.0459927
Snx24	1.9268	0.0517254
Ctla2a	1.91431	6.56906e-05
Nfkbiz	1.9094	0.00198003
Esm1	1.90021	0.000286168
Lamc2	1.89375	0.0225782
Myof	1.88306	0.0520226
H2-Aa	1.87971	0.0184892
Prelid2	1.86894	0.0443505
Pi16	1.86822	0.0157052
Hs6st2	1.86631	0.0296615
Gem	1.85329	0.0422676
Gsto1	1.84636	0.017518
Cdc25b	1.83689	0.00141709
Mthfd2	1.83011	0.0171775
Hmgn2	1.82942	0.00281037
Col15a1	1.80788	0.0093761
Ccno	1.7974	0.0172445
Lgmn	1.79198	0.00416263
Yy2	1.78445	0.0217077
Casp12	1.769	6.61525e-05
Mir22hg	1.75162	0.00686336
Cldn15	1.74901	0.0121442
Tchh	1.73997	0.0333111
Plod2	1.73656	0.0286561
Capg	1.73505	0.000534414
Tifa	1.72496	0.00570348
Fxyd5	1.72007	0.000847614
Cfb	1.71976	0.035507
Rnaseh2b	1.71711	0.0036974
Fkbp5	1.7076	0.00621243
Bbs5	1.69784	0.0215392
S100a6	1.6902	0.0358118
Rpf2	1.6831	0.00962229
Tmem33	1.68218	0.0266845
Tnfaip3	1.67628	0.0295164
Bnip3	1.67416	0.00692594
Dbn1	1.67413	0.0146434
Tubb6	1.67311	0.022993
Polr2k	1.67216	0.0252497
Zfp991	1.66643	0.00257833
Emp1	1.65895	0.00409289
Zfp9	1.6586	0.038781
Scn1b	1.65753	0.0198201
Hif1a	1.65333	0.000865055
Ctnnal1	1.64735	0.0440649
Vcam1	1.6369	0.0226782
Aox1	1.63439	0.0346895
Lbhd1	1.6335	0.0209781
Mrps36	1.63062	0.0174804
Cpq	1.62711	0.0279482
Tceal9	1.62637	0.000351376
Dnajb9	1.61754	0.000133758
Parp3	1.61679	0.00626707
Manf	1.6131	0.00466096
Chac2	1.61146	0.0494532
Ciart	1.6082	0.0378441
Ift81	1.60666	0.052021
Itga2	1.6052	0.0205704
Fgf1	1.59564	0.0548608
Endod1	1.587	0.00102736
Osbpl3	1.58636	0.0248267
Pik3cd	1.58553	0.0147392
Ifi211	1.58395	0.0133743
Slc10a6	1.58098	0.0389446
Apold1	1.57965	0.00199074
Dapp1	1.578	0.0521221
Abcg1	1.57436	0.0045131
Sbno2	1.5725	0.0434647
Spsb1	1.5673	0.0185271
Tceal1	1.56094	0.0411088
Polr2h	1.55944	0.00494101
Acer2	1.55758	0.0274853
Zfp825	1.55579	0.0458794
Flrt2	1.55575	0.00827371
Aldh18a1	1.55298	0.0271689
Thyn1	1.53717	0.00916858
Pcgf6	1.5342	0.0317771
Stc1	1.5276	0.00153897
Tceal8	1.52493	0.00408433
Zfp52	1.51408	0.0320342
Nqo1	1.51279	0.0124208
Timm23	1.51113	0.0217455
Uchl1	1.49898	0.0139406
A4galt	1.49569	0.0166758
Nr2f2	1.49529	0.0208359
Hmgn3	1.49483	0.00548718
Wdhd1	1.48987	0.0365023
Pi4k2b	1.48968	0.00624004
Zc3h12a	1.48836	0.0528103
Lnx1	1.4883	0.0163827
Magoh	1.48784	0.020889
Skil	1.48468	0.017155
Sowahc	1.48141	0.00794504
Adck5	1.47629	0.0318598
Bhlhe40	1.4684	0.0147772
P3h2	1.46461	0.044274
Dcun1d1	1.46236	0.00192469
Sdf2l1	1.46026	0.0418156
Exoc3l2	1.45239	0.0193667
Lca5	1.45158	0.0185547
