# Supplementary material for: Transcriptome analysis of cardiac endothelial cells after myocardial infarction reveals temporal changes and long-term deficits
Source: Sci Rep. 2024 May 1;14:9991. doi: 10.1038/s41598-024-59155-8 (PMC11063162; doi:10.1038/s41598-024-59155-8)
Supplement: Supplementary file 14 — Supplementary Table S13. [file 41598_2024_59155_MOESM14_ESM.xlsx]

## Sheet: Sheet1
	Supplementary Table S13
	Day 28 post-MI Upregulated Pathways
	Fibrosis and ECM Remodeling	p-value	Combined Score	Genes
	Extracellular matrix organization Homo sapiens R-HSA-1474244	1.73e-12	183.881	COL15A1	VCAM1	LUM	ITGA2	SERPINE1	MMP3	LOXL3	TNC	PLOD2	FBLN1	LTBP2	LAMC2	THBS1	LOXL1	COMP	MFAP5	MFAP4	COL3A1	VCAN	CTSK	TIMP1	FMOD
	Elastic fibre formation Homo sapiens R-HSA-1566948	6.79e-06	152.099	MFAP5	MFAP4	LOXL3	FBLN1	LTBP2	LOXL1
	Defective B4GALT1 causes B4GALT1-CDG (CDG-2d) Homo sapiens R-HSA-3656244	0.00263924	148.154	LUM	FMOD
	Defective CHST6 causes MCDC1 Homo sapiens R-HSA-3656225	0.00263924	148.154	LUM	FMOD
	Defective ST3GAL3 causes MCT12 and EIEE15 Homo sapiens R-HSA-3656243	0.00263924	148.154	LUM	FMOD
	ECM proteoglycans Homo sapiens R-HSA-3000178	2.99e-06	141.378	COMP	VCAN	LUM	ITGA2	SERPINE1	TNC	FMOD
	Crosslinking of collagen fibrils Homo sapiens R-HSA-2243919	0.00445655	105.063	LOXL3	LOXL1
	Assembly of collagen fibrils and other multimeric structures Homo sapiens R-HSA-2022090	3.44e-05	99.7215	COL15A1	COL3A1	MMP3	LOXL3	LAMC2	LOXL1
	Molecules associated with elastic fibres Homo sapiens R-HSA-2129379	0.000363	92.2357	MFAP5	MFAP4	FBLN1	LTBP2
	Syndecan interactions Homo sapiens R-HSA-3000170	0.00146248	85.5147	ITGA2	TNC	THBS1
	Collagen formation Homo sapiens R-HSA-1474290	5.45e-05	70.6163	COL15A1	COL3A1	MMP3	LOXL3	LAMC2	PLOD2	LOXL1
	Keratan sulfate degradation Homo sapiens R-HSA-2022857	0.00798763	70.3037	LUM	FMOD
	Diseases associated with glycosaminoglycan metabolism Homo sapiens R-HSA-3560782	0.00317113	57.9812	VCAN	LUM	FMOD
	Non-integrin membrane-ECM interactions Homo sapiens R-HSA-3000171	0.00133224	55.0709	ITGA2	TNC	LAMC2	THBS1
	Negative regulation of TCF-dependent signaling by WNT ligand antagonists Homo sapiens R-HSA-3772470	0.0124242	51.0988	SFRP1	SFRP2
	Activation of Matrix Metalloproteinases Homo sapiens R-HSA-1592389	0.00575244	42.2336	CTSK	MMP3	TIMP1
	Collagen degradation Homo sapiens R-HSA-1442490	0.0099965	30.9407	COL15A1	CTSK	MMP3
	Response to elevated platelet cytosolic Ca2+ Homo sapiens R-HSA-76005	0.00167975	30.4364	SELP	ITIH4	SERPINE1	PLEK	TIMP1	THBS1
	Laminin interactions Homo sapiens R-HSA-3000157	0.0281977	27.1009	ITGA2	LAMC2
	Transcriptional activity of SMAD2/SMAD3:SMAD4 heterotrimer Homo sapiens R-HSA-2173793	0.0138955	25.4636	MYC	SERPINE1	SKIL
	Keratan sulfate biosynthesis Homo sapiens R-HSA-2022854	0.0379737	21.1603	LUM	FMOD
	Degradation of the extracellular matrix Homo sapiens R-HSA-1474228	0.00749192	20.1612	COL15A1	CTSK	MMP3	LAMC2	TIMP1
	Keratan sulfate/keratin metabolism Homo sapiens R-HSA-1638074	0.0517109	16.1686	LUM	FMOD
	SMAD2/SMAD3:SMAD4 heterotrimer regulates transcription Homo sapiens R-HSA-2173796	0.0517109	16.1686	MYC	SERPINE1
	Diseases of glycosylation Homo sapiens R-HSA-3781865	0.0184793	15.844	VCAN	LUM	FMOD	THBS1
	Collagen biosynthesis and modifying enzymes Homo sapiens R-HSA-1650814	0.0356041	13.8711	COL15A1	COL3A1	PLOD2
	Signaling by TGF-beta Receptor Complex Homo sapiens R-HSA-170834	0.051374	10.6549	MYC	SERPINE1	SKIL
	Inflammation
	Activation of C3 and C5 Homo sapiens R-HSA-174577	0.00189949	182.421	C4B	CFB
	Integrin cell surface interactions Homo sapiens R-HSA-216083	0.000118	70.7684	COMP	VCAM1	LUM	ITGA2	TNC	THBS1
	Trafficking and processing of endosomal TLR Homo sapiens R-HSA-1679131	0.00936916	62.7522	CTSK	LGMN
	Regulation of Complement cascade Homo sapiens R-HSA-977606	0.00317113	57.9812	C4B	CFH	CFB
	Interleukin-6 family signaling Homo sapiens R-HSA-6783589	0.00353766	54.7723	IL6	LIF	CRLF1
	Chemokine receptors bind chemokines Homo sapiens R-HSA-380108	0.00385958	34.6675	CXCL10	CXCL1	CCR7	CXCL2
	IL-6-type cytokine receptor ligand interactions Homo sapiens R-HSA-6788467	0.0216555	33.4716	LIF	CRLF1
	Calmodulin induced events Homo sapiens R-HSA-111933	0.0354229	22.4414	PRKAR2B	ADCY7
	Innate Immune System Homo sapiens R-HSA-168249	0.0452308	5.02586	CFH	PIK3CD	TNFAIP3	CSF2RB	FGF1	ADCY7	C4B	APBB1IP	PRKAR2B	CTSK	CD14	POLR2H	CFB	POLR2K	LGMN
	Metabolism
	Nicotinamide salvaging Homo sapiens R-HSA-197264	0.00349249	123.518	PTGIS	PTGS2
	Nicotinate metabolism Homo sapiens R-HSA-196807	0.0108488	56.4404	PTGIS	PTGS2
	Synthesis of Prostaglandins (PG) and Thromboxanes (TX) Homo sapiens R-HSA-2162123	0.0108488	56.4404	PTGIS	PTGS2
	PKA activation in glucagon signalling Homo sapiens R-HSA-164378	0.0158527	42.5833	PRKAR2B	ADCY7
	Metabolism of water-soluble vitamins and cofactors Homo sapiens R-HSA-196849	0.000925	37.3562	PTGIS	MTHFD2	GSTO1	ENPP1	AOX1	PTGS2
	RA biosynthesis pathway Homo sapiens R-HSA-5365859	0.0259384	28.9959	ALDH1A2	ALDH1A1
	Metabolism of vitamins and cofactors Homo sapiens R-HSA-196854	0.00160754	26.5734	PTGIS	MTHFD2	GSTO1	ENPP1	AOX1	PTGS2	LGMN
	Glycosaminoglycan metabolism Homo sapiens R-HSA-1630316	0.00271758	25.586	VCAN	LUM	GXYLT2	FMOD	LYVE1	HS6ST2
	A tetrasaccharide linker sequence is required for GAG synthesis Homo sapiens R-HSA-1971475	0.0354229	22.4414	VCAN	GXYLT2
	CaM pathway Homo sapiens R-HSA-111997	0.0354229	22.4414	PRKAR2B	ADCY7
	Synthesis of bile acids and bile salts Homo sapiens R-HSA-192105	0.0379737	21.1603	CH25H	PTGIS
	Heparan sulfate/heparin (HS-GAG) metabolism Homo sapiens R-HSA-1638091	0.0239524	18.1062	VCAN	GXYLT2	HS6ST2
	Glucagon signaling in metabolic regulation Homo sapiens R-HSA-163359	0.0546422	15.3868	PRKAR2B	ADCY7
	Metabolism of carbohydrates Homo sapiens R-HSA-71387	0.0441928	6.76216	VCAN	LUM	ALDH1A1	GXYLT2	FMOD	LYVE1	HS6ST2
	Hemostasis and Thrombosis
	Dissolution of Fibrin Clot Homo sapiens R-HSA-75205	0.00936916	62.7522	SERPINE2	SERPINE1
	Platelet degranulation Homo sapiens R-HSA-114608	0.00132308	33.077	SELP	ITIH4	SERPINE1	PLEK	TIMP1	THBS1
	Platelet activation, signaling and aggregation Homo sapiens R-HSA-76002	0.000701	25.0715	APBB1IP	SELP	ITIH4	SERPINE1	PDPN	PLEK	PIK3CD	CSF2RB	TIMP1	THBS1
	GPVI-mediated activation cascade Homo sapiens R-HSA-114604	0.0228096	18.6895	PDPN	PIK3CD	CSF2RB
	Hemostasis Homo sapiens R-HSA-109582	0.00471338	11.8668	ITIH4	SERPINE2	ITGA2	SERPINE1	PLEK	PIK3CD	CSF2RB	SELE	THBS1	APBB1IP	SELP	PRKAR2B	PDPN	TIMP1
	Cell Growth and Proliferation
	Signaling by FGFR2 IIIa TM Homo sapiens R-HSA-8851708	0.00125364	92.1402	POLR2H	FGF1	POLR2K
	PKA activation Homo sapiens R-HSA-163615	0.0140929	46.5293	PRKAR2B	ADCY7
	PKA-mediated phosphorylation of CREB Homo sapiens R-HSA-111931	0.0158527	42.5833	PRKAR2B	ADCY7
	FGFR2 mutant receptor activation Homo sapiens R-HSA-1839126	0.0062749	40.2636	POLR2H	FGF1	POLR2K
	RNA Polymerase III Chain Elongation Homo sapiens R-HSA-73780	0.0177012	39.1472	POLR2H	POLR2K
	Abortive elongation of HIV-1 transcript in the absence of Tat Homo sapiens R-HSA-167242	0.0281977	27.1009	POLR2H	POLR2K
	MicroRNA (miRNA) biogenesis Homo sapiens R-HSA-203927	0.0281977	27.1009	POLR2H	POLR2K
	RNA Polymerase III Transcription Termination Homo sapiens R-HSA-73980	0.0281977	27.1009	POLR2H	POLR2K
	Signaling by FGFR2 in disease Homo sapiens R-HSA-5655253	0.0130563	26.4354	POLR2H	FGF1	POLR2K
	Phospholipase C-mediated cascade; FGFR3 Homo sapiens R-HSA-5654227	0.0138955	25.4636	PRKAR2B	FGF1	ADCY7
	Phospholipase C-mediated cascade; FGFR4 Homo sapiens R-HSA-5654228	0.015664	23.6741	PRKAR2B	FGF1	ADCY7
	Phospholipase C-mediated cascade: FGFR1 Homo sapiens R-HSA-5654219	0.0165936	22.849	PRKAR2B	FGF1	ADCY7
	FGFR2 alternative splicing Homo sapiens R-HSA-6803529	0.0354229	22.4414	POLR2H	POLR2K
	Phospholipase C-mediated cascade; FGFR2 Homo sapiens R-HSA-5654221	0.0185438	21.3223	PRKAR2B	FGF1	ADCY7
	RNA Pol II CTD phosphorylation and interaction with CE Homo sapiens R-HSA-167160	0.0379737	21.1603	POLR2H	POLR2K
	RNA Pol II CTD phosphorylation and interaction with CE Homo sapiens R-HSA-77075	0.0379737	21.1603	POLR2H	POLR2K
	RNA Polymerase III Transcription Initiation From Type 2 Promoter Homo sapiens R-HSA-76066	0.0379737	21.1603	POLR2H	POLR2K
	Ca-dependent events Homo sapiens R-HSA-111996	0.0405926	19.9886	PRKAR2B	ADCY7
	RNA Polymerase III Transcription Initiation From Type 1 Promoter Homo sapiens R-HSA-76061	0.0405926	19.9886	POLR2H	POLR2K
	RNA Polymerase III Transcription Initiation From Type 3 Promoter Homo sapiens R-HSA-76071	0.0405926	19.9886	POLR2H	POLR2K
	mRNA Capping Homo sapiens R-HSA-72086	0.0432775	18.9135	POLR2H	POLR2K
	PIWI-interacting RNA (piRNA) biogenesis Homo sapiens R-HSA-5601884	0.0432775	18.9135	POLR2H	POLR2K
	RNA Polymerase I Promoter Escape Homo sapiens R-HSA-73772	0.0460268	17.9245	POLR2H	POLR2K
	Pausing and recovery of Tat-mediated HIV elongation Homo sapiens R-HSA-167238	0.0488385	17.0122	POLR2H	POLR2K
	Tat-mediated HIV elongation arrest and recovery Homo sapiens R-HSA-167243	0.0488385	17.0122	POLR2H	POLR2K
	DAG and IP3 signaling Homo sapiens R-HSA-1489509	0.0517109	16.1686	PRKAR2B	ADCY7
	Elongation arrest and recovery Homo sapiens R-HSA-112387	0.0517109	16.1686	POLR2H	POLR2K
	HIV elongation arrest and recovery Homo sapiens R-HSA-167287	0.0517109	16.1686	POLR2H	POLR2K
	Pausing and recovery of HIV elongation Homo sapiens R-HSA-167290	0.0517109	16.1686	POLR2H	POLR2K
	RNA Polymerase I Transcription Termination Homo sapiens R-HSA-73863	0.0517109	16.1686	POLR2H	POLR2K
	Formation of the Early Elongation Complex Homo sapiens R-HSA-113418	0.0546422	15.3868	POLR2H	POLR2K
	Formation of the HIV-1 Early Elongation Complex Homo sapiens R-HSA-167158	0.0546422	15.3868	POLR2H	POLR2K
	Signaling by FGFR in disease Homo sapiens R-HSA-1226099	0.0356041	13.8711	POLR2H	FGF1	POLR2K
	Signaling by FGFR Homo sapiens R-HSA-190236	0.0255949	7.87178	APBB1IP	FLRT2	PRKAR2B	PIK3CD	CSF2RB	POLR2H	FGF1	ADCY7	POLR2K
	Circadian Clock
	BMAL1:CLOCK,NPAS2 activates circadian gene expression Homo sapiens R-HSA-1368108	7.84e-06	146.673	DBP	SERPINE1	BHLHE40	BHLHE41	NR1D1	HIF1A
	Circadian Clock Homo sapiens R-HSA-400253	8.32e-05	78.1427	DBP	SERPINE1	BHLHE40	BHLHE41	NR1D1	HIF1A
