# Supplementary material for: Transcriptome analysis of cardiac endothelial cells after myocardial infarction reveals temporal changes and long-term deficits
Source: Sci Rep. 2024 May 1;14:9991. doi: 10.1038/s41598-024-59155-8 (PMC11063162; doi:10.1038/s41598-024-59155-8)
Supplement: Supplementary file 15 — Supplementary Table S14. [file 41598_2024_59155_MOESM15_ESM.xlsx]

## Sheet: Sheet1
Supplementary Table S14
Day 28 Downregulated Genes
All Down Genes					Day 28 Restricted Down Genes
Gene name	Fold change	p-value			Gene name	Fold change	p-value
Catip	-3.03967	0.000481042			Zxda	-2.81162	0.0385669
Zxda	-2.81162	0.0385669			Npnt	-2.67255	0.00176884
Npnt	-2.67255	0.00176884			Cytl1	-2.64789	0.00786904
Cytl1	-2.64789	0.00786904			Chp2	-2.60591	0.00398362
Chp2	-2.60591	0.00398362			Ggnbp1	-2.42398	0.00282835
Sost	-2.55156	0.0193876			Lonrf3	-2.41177	0.00809753
Ggnbp1	-2.42398	0.00282835			Adra2c	-2.2318	0.0273976
Lonrf3	-2.41177	0.00809753			Ccdc142	-2.22026	0.00579378
Igf2	-2.28196	0.000420034			Rtl5	-2.16348	0.00750987
Adra2c	-2.2318	0.0273976			Hcn2	-2.11383	0.0162677
Ccdc142	-2.22026	0.00579378			Megf6	-2.08253	0.0185311
Rtl5	-2.16348	0.00750987			Hoxd4	-2.08193	0.04681
Hcn2	-2.11383	0.0162677			Ifitm1	-2.08153	0.0395191
Megf6	-2.08253	0.0185311			Glcci1	-2.07512	0.00223281
Hoxd4	-2.08193	0.04681			Irf6	-2.00457	0.0423501
Ifitm1	-2.08153	0.0395191			Rasgrp4	-1.90178	0.0344793
Glcci1	-2.07512	0.00223281			Crybb3	-1.8947	0.0246099
Irf6	-2.00457	0.0423501			Kifc2	-1.88794	0.00466434
Asxl3	-2.00437	0.00197065			Tmem240	-1.84897	0.0279246
Pbld1	-1.98448	0.0208527			Sars2	-1.8385	0.002063
Cnr2	-1.96276	0.00443463			Mylpf	-1.83258	0.0446389
Rasgrp4	-1.90178	0.0344793			Nat14	-1.82113	0.0185509
Crybb3	-1.8947	0.0246099			Alkbh2	-1.80104	0.00489095
Kifc2	-1.88794	0.00466434			Ocel1	-1.78542	0.00382569
Myh6	-1.87649	0.0234756			Acap1	-1.71267	0.00285821
Arsi	-1.84966	0.0225176			Zmynd15	-1.68665	0.00454598
Tmem240	-1.84897	0.0279246			Wnt9b	-1.67495	0.0492031
Sars2	-1.8385	0.002063			Cldn5	-1.66396	0.00472903
Myl4	-1.83779	0.00950935			Pcdhga2	-1.65098	0.0118518
Mylpf	-1.83258	0.0446389			Cry1	-1.6388	0.0090916
Gper1	-1.83146	0.0397035			Kifc5b	-1.63766	0.0406657
Nat14	-1.82113	0.0185509			Tnfsf13	-1.62685	0.0125203
Cdh23	-1.80651	0.00241098			Dhrs13	-1.62309	0.0225103
Alkbh2	-1.80104	0.00489095			Tymp	-1.62086	0.0527485
Slc16a11	-1.79721	0.0138364			Zfp13	-1.61689	0.0292901
Ocel1	-1.78542	0.00382569			Xntrpc	-1.60468	0.0243913
Slc38a3	-1.78424	0.0367137			Tmem170	-1.60431	0.00057124
Cd247	-1.76142	0.0188756			Lime1	-1.60168	0.0286838
Aldh1l1	-1.74952	0.00141143			Pdzd4	-1.57853	0.0148234
Alpl	-1.73037	0.00140076			Sox12	-1.56434	0.0188161
Fam124b	-1.72188	0.000405615			Cadps2	-1.54777	0.00389242
Arntl	-1.71879	0.000144854			Nxn	-1.54567	0.000264927
P4htm	-1.71659	0.00642903			Pqlc2	-1.53417	0.0548108
Acap1	-1.71267	0.00285821			Ttc38	-1.53159	0.0144123
Mylk3	-1.6895	0.032082			Pitpnm3	-1.52243	0.00532379
Zmynd15	-1.68665	0.00454598			Pex10	-1.52201	0.0342781
Dsp	-1.6794	0.0243679			Fbln2	-1.51938	0.00866428
Ccnjl	-1.67585	0.0382352			F2rl1	-1.51799	0.0542822
Wnt9b	-1.67495	0.0492031			Plcg2	-1.51693	0.0373395
Cldn5	-1.66396	0.00472903			Scarf2	-1.5058	0.0173931
Tas1r3	-1.65592	0.045178			Crocc	-1.50572	0.00575116
Pcdhga2	-1.65098	0.0118518			Serhl	-1.50418	0.0203765
Cry1	-1.6388	0.0090916			Pnkd	-1.49383	0.00198481
Kifc5b	-1.63766	0.0406657			Acad10	-1.49362	0.0253757
Rhbdl3	-1.63351	0.00316845			Zfp3	-1.48833	0.0516309
Tnfsf13	-1.62685	0.0125203			Cep170b	-1.48443	0.0276856
Dhrs13	-1.62309	0.0225103			Trim8	-1.47986	0.000617599
Tymp	-1.62086	0.0527485			Agap2	-1.47863	0.0359186
Zfp13	-1.61689	0.0292901			Tbc1d2	-1.47703	0.00674508
Rassf10	-1.60996	0.00160113			Aldh2	-1.47668	0.00303454
Has3	-1.60876	0.0257787			Trpm4	-1.47395	0.0100254
Xntrpc	-1.60468	0.0243913			Ppp1r13l	-1.47125	0.0253391
Tmem170	-1.60431	0.00057124			Leo1	-1.46858	0.00850187
Lime1	-1.60168	0.0286838			Abhd8	-1.46722	0.0141373
Il16	-1.58253	0.00351478			Sumf2	-1.46641	0.00234699
Pcdh12	-1.57952	0.000761425			Tmppe	-1.46408	0.0250219
Pdzd4	-1.57853	0.0148234			Foxo4	-1.45671	0.00164129
Sox12	-1.56434	0.0188161			Pcyt2	-1.45464	0.0103876
Mmp15	-1.55759	0.000411489			Lonrf1	-1.45326	0.00386153
Ltbp4	-1.55577	0.00305333			Tmem158	-1.45069	0.0285234
Aqp1	-1.55427	0.0105417
H2-K2	-1.55022	0.047827
Cadps2	-1.54777	0.00389242
Nxn	-1.54567	0.000264927
Pqlc2	-1.53417	0.0548108
Ttc38	-1.53159	0.0144123
Bmp6	-1.52799	0.0138761
Pitpnm3	-1.52243	0.00532379
Pex10	-1.52201	0.0342781
Fbln2	-1.51938	0.00866428
F2rl1	-1.51799	0.0542822
Plcg2	-1.51693	0.0373395
Scarf2	-1.5058	0.0173931
Crocc	-1.50572	0.00575116
Serhl	-1.50418	0.0203765
Pnkd	-1.49383	0.00198481
Acad10	-1.49362	0.0253757
Zfp3	-1.48833	0.0516309
Kif26a	-1.48612	0.00150214
Cep170b	-1.48443	0.0276856
Particl	-1.48071	0.0417662
Soga1	-1.48026	0.00192979
Trim8	-1.47986	0.000617599
Agap2	-1.47863	0.0359186
Tbc1d2	-1.47703	0.00674508
Aldh2	-1.47668	0.00303454
Dexi	-1.47654	0.0249456
Trpm4	-1.47395	0.0100254
Ppp1r13l	-1.47125	0.0253391
Pnpla7	-1.47111	0.0203426
Leo1	-1.46858	0.00850187
Abhd8	-1.46722	0.0141373
Sumf2	-1.46641	0.00234699
Tmppe	-1.46408	0.0250219
Abcb9	-1.46314	0.0169432
Tecpr1	-1.46204	0.00241036
Cbx7	-1.45989	0.04374
Foxo4	-1.45671	0.00164129
Pcyt2	-1.45464	0.0103876
Lonrf1	-1.45326	0.00386153
Tmem158	-1.45069	0.0285234
