# Supplementary material for: Transcriptome analysis of cardiac endothelial cells after myocardial infarction reveals temporal changes and long-term deficits
Source: Sci Rep. 2024 May 1;14:9991. doi: 10.1038/s41598-024-59155-8 (PMC11063162; doi:10.1038/s41598-024-59155-8)
Supplement: Supplementary file 16 — Supplementary Table S15. [file 41598_2024_59155_MOESM16_ESM.xlsx]

## Sheet: Sheet1
	Supplementary Table S15
	Day 28 post-MI Downregulated Pathways
	Metabolism	p-value	Combined Score	Genes
	The activation of arylsulfatases Homo sapiens R-HSA-1663150	0.00228776	168.543	ARSI	SUMF2
	Hyaluronan biosynthesis and export Homo sapiens R-HSA-2142850	0.0274462	129.569	HAS3
	Glycerophospholipid catabolism Homo sapiens R-HSA-6814848	0.0382145	84.0293	PNPLA7
	Erythrocytes take up oxygen and release carbon dioxide Homo sapiens R-HSA-1247673	0.0435543	70.5799	AQP1
	Neurotransmitter Clearance In The Synaptic Cleft Homo sapiens R-HSA-112311	0.0435543	70.5799	ALDH2
	Gamma carboxylation, hypusine formation and arylsulfatase activation Homo sapiens R-HSA-163841	0.0197898	36.2447	ARSI	SUMF2
	Glycosphingolipid metabolism Homo sapiens R-HSA-1660662	0.0217434	33.6493	ARSI	SUMF2
	Inflammation
	HuR (ELAVL1) binds and stabilizes mRNA Homo sapiens R-HSA-450520	0.0435543	70.5799	TNFSF13
	AKT phosphorylates targets in the nucleus Homo sapiens R-HSA-198693	0.0488647	60.4344	FOXO4
	Interferon alpha/beta signaling Homo sapiens R-HSA-909733	0.0548701	15.3831	IFITM1	IRF6
	Nef and signal transduction Homo sapiens R-HSA-164944	0.0435543	70.5799	CD247
	Cell Growth and Proliferation
	Insulin-like Growth Factor-2 mRNA Binding Proteins (IGF2BPs/IMPs/VICKZs) bind RNA Homo sapiens R-HSA-428359	0.0435543	70.5799	IGF2
	SHC-related events triggered by IGF1R Homo sapiens R-HSA-2428933	0.0488647	60.4344	IGF2
	Pyrimidine salvage reactions Homo sapiens R-HSA-73614	0.0488647	60.4344	TYMP
	Kinesins Homo sapiens R-HSA-983189	0.0248166	30.2723	KIFC2	KIF26A
	Vascular Homeostasis
	Adrenoceptors Homo sapiens R-HSA-390696	0.0488647	60.4344	ADRA2C
	GPCR ligand binding Homo sapiens R-HSA-500792	0.0384465	7.88074	CNR2	GPER1	WNT9B	F2RL1	ADRA2C	TAS1R3
	Hypoxia and Cellular Stress
	Reversal of alkylation damage by DNA dioxygenases Homo sapiens R-HSA-73943	0.0274462	129.569	ALKBH2
	DNA Damage Reversal Homo sapiens R-HSA-73942	0.0328452	102.581	ALKBH2
	Dectin-2 family Homo sapiens R-HSA-5621480	0.0541458	52.5419	PLCG2
	Role of phospholipids in phagocytosis Homo sapiens R-HSA-2029485	0.0438598	18.7793	PLCG2	CD247
	Vascular Tone
	Striated Muscle Contraction Homo sapiens R-HSA-390522	0.0152538	44.3342	MYL4	MYH6
	Circadian Clock
	NR1D1 (REV-ERBA) represses gene expression Homo sapiens R-HSA-1368071	0.0435543	70.5799	ARNTL
	BMAL1:CLOCK,NPAS2 activates circadian gene expression Homo sapiens R-HSA-1368108	0.022749	32.4602	CRY1	ARNTL
	Circadian Clock Homo sapiens R-HSA-400253	0.0478822	17.3832	CRY1	ARNTL
	Fibrosis and ECM Remodeling
	Molecules associated with elastic fibres Homo sapiens R-HSA-2129379	0.0119991	53.1282	LTBP4	FBLN2
	Elastic fibre formation Homo sapiens R-HSA-1566948	0.0217434	33.6493	LTBP4	FBLN2
